# Supplementary material for: Lifespan of restriction-modification systems critically affects avoidance of their recognition sites in host genomes
Source: BMC Genomics. 2015 Dec 21;16:1084. doi: 10.1186/s12864-015-2288-4 (PMC4687349; doi:10.1186/s12864-015-2288-4)
Supplement: Additional file 1: — List of sites of all R-M systems available in REBASE. Tab-delimited table of recognition sites of R-M systems that were analyzed in the work. (TSV 162 kb) [file 12864_2015_2288_MOESM1_ESM.tsv]

# Additional file 1. List of sites of all R-M systems available in REBASE.
#
# Site - R-M system recognition site, forward strain.
# Complementary - R-M system recognition site, backward strain (or "palindrome").
# RE types (with RE counts) - a comma separated list of R-M system types, with a number of RE in brackets.
# RE names - a comma separated list of REBASE RE names.
# Only methyl-directed REs - "Yes" if only Type IIM or Type IV RE in the list, "No" else.
# Length - a number of characters in the site, including N, W, S, etc.
# Effective length - a number of characters in the site, excluding N.
#
Site	Complementary	RE types (with RE counts)	RE names	Only methyl-directed REs	Length	Effective length
AAAAGRG	CYCTTTT	Type IIG (2)	Bxy12C04ORF815P,Cly7489II	No	7	7
AAANNNNNNTGG	CCANNNNNNTTT	Type I (1)	Hpy99XXP	No	12	6
AAATTT	palindrome	-	- (added palindrome)	No	6	6
AAAYNNNNNNTGGC	GCCANNNNNNRTTT	Type I (1)	Asu130IP	No	14	8
AACGTT	palindrome	Type II (4)	AclI,Dre5692ORF2522P,Psp1406I,UbaN9I	No	6	6
AACNNNNNNGTGC	GCACNNNNNNGTT	Type I (22)	Eco1342I,Eco1344I,Eco1394I,Eco140AORF10249P,Eco174ORF4400AP,Eco174ORF4400BP,Eco25113ORF4349P,Eco308ORF4408P,Eco321ORF4431P,Eco4100ORF4042P,EcoBWORF4042P,EcoDH1JORF4207P,EcoDH1ORF3648BP,EcoFVORFAP,EcoJ53ORF35470P,EcoJ96ORF24840P,EcoKI,EcoKLYORF22380P,EcoNIH1IP,EcoUMNORF4958P,EcoW3110ORF4339P,EcoXHORF13629P	No	13	7
AACNNNNNNGTRC	GYACNNNNNNGTT	Type I (1)	StySPI	No	13	7
AACNNNNNNNTAAA	TTTANNNNNNNGTT	Type I (1)	Hin8143IP	No	14	7
AACNNNNNNRTAYG	CRTAYNNNNNNGTT	Type I (1)	StySQI	No	14	8
AACNNNNNNRTC	GAYNNNNNNGTT	Type I (1)	Hin375IIP	No	12	6
AACNNNNNNTAC	GTANNNNNNGTT	Type I (1)	AmuIIP	No	12	6
AAGACC	GGTCTT	Type III (2)	Sba678IP,Val666ORF1396P	No	6	6
AAGANNNNNNNRTTA	TAAYNNNNNNNTCTT	Type I (1)	AbaMSP416ORF17604P	No	15	8
AAGCTT	palindrome	Type II (65)	Asp3065I,Asp52I,Asp5ORF440P,BbrAI,BbrI,BpaSORF304P,Bpe137ORF37010P,Bpe18323ORF560P,Bpe1917ORF229P,Bpe1920ORF231P,BpeCSORF202P,BpeI,BpeTORF204P,BseHI,BsmGII,BspKT8I,BspLAIII,Bst170II,Bst585ORF697P,BstFI,BstZ1II,Cfr32I,ChuEI,Csp231I,Eco188I,Eco231I,Eco65I,Eco886ORFAP,Eco98I,EcoS6966ORFJP,EcoS7438ORFJP,EcoVIII,EsaFIORFNP,EsaMIORFNP,EsaNGMORFAP,EsaSS1092P,Gma5ORF28P,Hin1076III,Hin10810ORF15640P,Hin17…	No	6	6
AAGGAG	CTCCTT	Type IIG (5)	CstMI,KatC38ORFEP,LfuRB21I,Mae7806ORF5070P,Mae9443ORF550002P	No	6	6
AAGNNNNNCTT	palindrome	Type I (1), Type II (1)	FalI,Hpy99XVP	No	11	6
AAGNNNNNNCATC	GATGNNNNNNCTT	Type I (1)	Vch2176IP	No	13	7
AAGNNNNNNNGTG	CACNNNNNNNCTT	Type I (2)	Spn110IP,SpnD39IIIC	No	13	6
AAGNNNNNNNNTTYG	CRAANNNNNNNNCTT	Type I (1)	Spn556IIP	No	15	7
AATATT	palindrome	Type II (4)	Pps5344ORF1027P,Pps5344ORF1031P,Rph122ORFBP,SspI	No	6	6
AATT	palindrome	Type II (6)	MluCI,Sse9I,TasI,TseCI,Tsp509I,TspEI	No	4	4
ACACAG	CTGTGT	Type IIG (1)	RlaORF14P	No	6	6
ACACC	GGTGT	Type III (4)	Nme18IP,Nme27256ORFAP,Nme3682ORF7745P,Nme3683ORF7110P	No	5	5
ACANNNNNNCTTG	CAAGNNNNNNTGT	Type I (1)	Mca25239IIP	No	13	7
ACANNNNNNNCTGG	CCAGNNNNNNNTGT	Type I (1)	RgeCBSORFHP	No	14	7
ACANNNNNNNNTAG	CTANNNNNNNNTGT	Type I (7)	Hpy26695ORF4355P,HpyA1CHORFOP,HpyA1CLORFNP,HpyA1ORFNP,HpyAXIIIP,HpyRif1ORF4365P,HpyRif2ORF4365P	No	14	6
ACANNNNNNRTGG	CCAYNNNNNNTGT	Type I (2)	Sbo12419IIP,Zmo29192IP	No	13	7
ACANNNNNNTGC	GCANNNNNNTGT	Type I (1)	Aco12261IP	No	12	6
ACANNNNNNTTTA	TAAANNNNNNTGT	Type I (2)	Btr188IIIP,Btr192ORF11890P	No	13	7
ACANNNNNNTYCA	TGRANNNNNNTGT	Type I (1)	StySEAI	No	13	7
ACATC	GATGT	Type III (4)	Btr188ORF10530P,Btr189ORF11930P,Btr189ORFAP,Btr192II	No	5	5
ACATGT	palindrome	Type II (3)	BspLU11I,PciI,PscI	No	6	6
ACAYNNNNNGTA	TACNNNNNRTGT	Type II (1)	UbaF9I	No	12	7
ACAYNNNNNNNTGA	TCANNNNNNNRTGT	Type I (1)	TacIP	No	14	7
ACAYNNNNNNNTGNG	CNCANNNNNNNRTGT	Type I (3)	Bsu231ORF3630P,BsuNRS231ORF4014P,BsuW23IP	No	15	7
ACCACC	GGTGGT	Type III (28)	Ach8003ORF290P,Eco2009ORF4610P,Eco2011ORF3520P,Eco2071ORF21085P,Eco227ORF4204P,Eco236ORFEP,Eco2482ORFEP,Eco3493ORF4565P,Eco3677ORF3624P,Eco4404ORF3636P,Eco4522ORF3637P,Eco4623ORF4955P,Eco4632C1ORF3615P,Eco4632C2ORF3633P,Eco4632C3ORF3205P,Eco4632C4ORF4442P,Eco4632C5ORF3640P,Eco55989ORF3268P,Eco7901ORF3545P,Eco8351ORF2279P,EcoDEC6AORF3595P,EcoDEC6BORF3980P,EcoE24377ORF3323P,EcoGVIII,Kpn0718ORF815P,…	No	6	6
ACCAGG	CCTGGT	Type IIG (2)	PspBRG100ORF18910P,TdeDII	No	6	6
ACCCAG	CTGGGT	Type IIG (1)	RdeGBII	No	6	6
ACCGGT	palindrome	Type II (13)	AgeI,AplORF2600P,AplPORF23675P,AsiAI,AsiGI,BshTI,CbaOR16ORF30744P,CbaOR16ORF30749P,CsiAI,CspAI,EsaMIORFDP,PinAI,SplZORFHP	No	6	6
ACCNNNNNNGGT	palindrome	Type II (1)	HgiEII	No	12	6
ACCNNNNNNRTGA	TCAYNNNNNNGGT	Type I (1)	MlaZIP	No	13	7
ACCNNNNNNTGGA	TCCANNNNNNGGT	Type I (1)	PbrDF41IP	No	13	7
ACCTGC	GCAGGT	Type II (7)	Acc36I,BfuAI,BfuAORFAP,BspMI,BveI,EsaNPORF9P,EspCIP	No	6	6
ACCWGGT	palindrome	Type II (3)	CsiI,MabI,SexAI	No	7	7
ACCYAC	GTRGGT	Type IIG (1)	EcoE1140I	No	6	6
ACGABGG	CCVTCGT	Type IIG (5)	Cgl13032II,Cgl21831ORF4265P,CglMB1ORF844P,CglORF706P,CjeJCBORFCP	No	7	7
ACGACC	GGTCGT	Type III (2)	PaeA06ORF4390P,TdeDIIIP	No	6	6
ACGANNNNNNNNATC	GATNNNNNNNNTCGT	Type I (1)	CakIP	No	15	7
ACGCGT	palindrome	Type II (9)	ApeI,Asp109ORF750P,Bbi24I,BstZ9I,CagVIIIP,MluI,Uba6I,UbaMSORFO1P,UbaMSORFV3P	No	6	6
ACGGA	TCCGT	Type IIG (2)	TspGWI,TspWGORF13P	No	5	5
ACGGC	GCCGT	Type II (12)	Bce1271ORF51420P,BceAI,BceD12ORF103P,BceFT9ORF4389P,BceSIII,BcefI,BctI,Bth4Q7ORF9170P,Bth789ORF25840P,BthBORF5521P,CpeJJCORFDP,CspD6IP	No	5	5
ACGGG	CCCGT	Type II (7)	BpuJI,BscGI,BstDZ247I,EacORF4920P,Nmu102ORF1973P,Pmu16608ORF2285P,Ral8ORF4858P	No	5	5
ACGNNNNNNCGT	palindrome	Type I (2)	Btr188IIP,Btr192IIIP	No	12	6
ACGNNNNNNCTG	CAGNNNNNNCGT	Type I (23)	EcoEC2ORFBP,Kpn140ORF5343P,Kpn1504ORFBP,Kpn1705ORF25016P,Kpn1780ORFBP,Kpn1870ORFBP,Kpn26633ORFBP,Kpn30799ORFBP,Kpn3913ORFBP,Kpn557ORFAP,Kpn928IP,KpnK26ORF2320P,KpnK28ORF5149P,KpnLS6ORFCP,KpnMORF7086P,KpnMORF958P,KpnNDM1ORF26375P,KpnNIH10IP,KpnNIH1IP,KpnNIH30IP,KpnNIH5ORF23984P,KpnSC29ORFBP,KpnVA360ORF4615P	No	12	6
ACGT	palindrome	Type II (109)	EsaNORFDP,Hce99ORF8465P,Hhe1ORF3220P,Hpy102ORF2605P,Hpy120ORF2335P,Hpy135ORF2365P,Hpy166ORF2370P,Hpy169ORF2495P,Hpy17874ORF7154P,Hpy18ORF2285P,Hpy1METORF2505P,Hpy2017ORF4631P,Hpy2018ORF4651P,Hpy225ORF482P,Hpy238ORF2460P,Hpy256ORFDP,Hpy26695ORFGP,Hpy271ORFJP,Hpy274ORF552P,Hpy298ORF1740P,Hpy299ORF3295P,Hpy2ALORF5685P,Hpy30ORF838P,Hpy310ORF465P,Hpy32ORF850P,Hpy35ORF20708P,Hpy417ORF2305P,Hpy422ORF258…	No	4	4
ACNACNNNNNNGTA	TACNNNNNNGTNGT	Type I (1)	SonIVP	No	14	7
ACNGT	palindrome	Type II (141)	Bst4CI,Cin12927ORF4P,CphSyn30ORF31P,CupORF237P,EsaBBORFAP,EsaCFORFAP,EsaFIORFAP,EsaRAORFAP,EsaSIORFAP,EsaYCORFBP,Hfe50ORF1845P,Hhe1ORF5280P,Hma5501ORF389P,Hpy102ORF2595P,Hpy117ORF2410P,Hpy120ORF2325P,Hpy12AORF1191P,Hpy12BORF6260P,Hpy12SORF1195P,Hpy135ORF2355P,Hpy154ORF2405P,Hpy169ORF2485P,Hpy17874ORF7164P,Hpy180ORF2410P,Hpy18ORF2270P,Hpy193ORFJP,Hpy1METORF2495P,Hpy2012ORF4310P,Hpy2017ORF461P,Hpy2…	No	5	4
ACNNNNGTAYC	GRTACNNNNGT	Type II (1)	BaeI	No	11	7
ACNNNNNCTC	GAGNNNNNGT	Type IIG (20)	BmuSORF1564P,CcoIPSID1ORF4020P,CcoRORF1119P,Cje1099ORF25P,Cje1221ORF1195P,Cje12E5ORF5250P,Cje20ORF1057P,CjeD2600ORFIP,CjeE5ORF5255P,CjeEORF992P,CjeGSvORF5270P,CjeHORF250221P,CjeKf1ORF5260P,CjeNBORF1051P,CjeNII,CjeR14ORF6230P,CjemfKORF5245P,Hci18818ORFFP,Hci611ORFHP,Hci847ORF28P	No	10	5
ACNNNNNCTCC	GGAGNNNNNGT	Type II (5)	BsaXI,BsmCI,BsmDI,BsmXI,Hty6810ORF7920P	No	11	6
ACNNNNNNTGG	CCANNNNNNGT	Type IIG (2)	Cje14ORF5085P,CjeI	No	11	5
ACRTCTC	GAGAYGT	Type IIG (3)	Mka662ORF18985P,Mka824ORF19090P,MkaDII	No	7	7
ACRYGT	palindrome	Type II (10)	AflIII,Asp90I,Asp90ORF10936P,Csp7424ORF4787P,Csp8801ORF3873P,Csp8802ORF3922P,CwaWHORF5771P,Hsp7418ORF1560P,Mae843ORF30120P,Osp6506ORF3730015P	No	6	6
ACTAGT	palindrome	Type II (4)	AclNI,AhlI,BcuI,SpeI	No	6	6
ACTGC	GCAGT	Type II (3), Type IIG (2)	AvaPH9ORFEP,Cba3326ORFAP,LmeT26ORF1625P,PenI,SmoLII	No	5	5
ACTGG	CCAGT	Type II (12)	AkaG10ORFAP,BscHI,Bse1I,BseNI,BsoHI,BsrI,BsrSI,Bst11I,CsyBORFWP,EsaSS22P,Hbi43879ORF1182P,Tsp1I	No	5	5
ACTGGG	CCCAGT	Type II (8)	AbaSORF13P,BfiI,BmrI,BmuI,BsxI,EsaYCORFLP,MspBNCORF3798P,RobA2ORF5260P	No	6	6
AGAAA	TTTCT	Type III (3)	Hin3047ORF2280P,NgoAXIIP,NgoMORF1159P	No	5	5
AGACC	GGTCT	Type III (9)	EcoEDORF5192P,EcoO08ORF20416P,EcoPI,EphP1ORF1P,EphP7ORFAP,Hci611ORFCP,HmuST1ORF6565P,Ssy23ORF230002P,XneXORFEP	No	5	5
AGATCT	palindrome	Type II (25)	Bat10132ORFBP,Bat1013ORFBP,Bat1942ORF18085P,Bat498222ORFBP,Bat49822ORFBP,Bat51NORFBP,Bat51ORFCP,Bat93722ORFBP,Bat9372ORF8P,BatBSSORF3485P,BatC89ORF6730P,BatD1ORFBP,BatD2ORFDP,BatD3ORFBP,BatDORFBP,BglII,BseB631II,Bsu1246ORF146P,BsuD7XPN1ORF505P,EsaSS1186P,NcrI,NpuORF4784P,NspMACI,Pae18kI,Pae2kI	No	6	6
AGCANNNNNNCTG	CAGNNNNNNTGCT	Type I (2)	HsaR1ORF1177P,HspNIP	No	13	7
AGCANNNNNNNNTCA	TGANNNNNNNNTGCT	Type I (11)	Eco1158I,Eco1265I,Eco1441I,Eco1443I,Eco1444I,Eco1447I,Eco23506ORF35680P,Eco606ORF4215P,Eco789ORF48080P,EcoBI,Mbo6A8ORF1031P	No	15	7
AGCANNNNNNTGA	TCANNNNNNTGCT	Type I (1)	EcoJA65PIP	No	13	7
AGCGCT	palindrome	Type II (7)	AfeI,AitI,Aor51HI,Eal11588ORFEP,Eco47III,FunI,GxyE25ORF3232P	No	6	6
AGCNNNNNNTACA	TGTANNNNNNGCT	Type I (1)	Bce4X21ORF515P	No	13	7
AGCT	palindrome	Type II (17)	AluBI,AluI,BsaLI,JspHORF12898P,MamA39ORF3040P,MarI,Mbo70ORF2440P,Mbo801ORF526P,MboH1ORF487P,McrMPORF336P,Mho2111I,MltI,OtuI,OtuNI,OxaI,Uba1433I,Uba1441I	No	4	4
AGGCCT	palindrome	Type II (37)	AatI,AboORF2079P,AehII,Amu301ORF380P,Asp78I,AspMI,ChyI,Dgi7213ORF4676P,Eco147I,Eco1524I,Eta202ORFAP,GdiI,GobAI,NocAORF1367P,NtaSI,PceI,PluI,PluTORF1935P,Pme55I,Ppu13I,SarI,SneZORF670P,Sru30DI,SseBI,SsvI,SteI,StuI,Uba1170I,Uba1180I,Uba1217I,Uba1239I,Uba1371I,Uba1403I,Uba1419I,Uba40I,VchO44I,VeiORF1948P	No	6	6
AGGWCCT	palindrome	Type II (1)	Sse8647I	No	7	7
AGHANNNNNNNTGAC	GTCANNNNNNNTDCT	Type I (1)	VbrIP	No	15	8
AGTACT	palindrome	Type II (37)	Acc113I,AflIV,Asp763I,AssI,Bhe36ORF839P,BmcAI,Bpa34I,BshHI,BsoSI,BstMI,Csp7424ORF4450P,DpaI,Eco255I,EsaMGORFHP,EsaSS720P,LlaDI,Lsp8106ORF26842P,Mae7806ORF2464P,Mae98ORF1317P,Nme1ORF176P,Nme533ORF312P,Nme99ORF1827P,NmeSI,NmeSORFAP,NmeW135ORF2552P,PinI,RflFII,ScaI,Seq35246ORF2362P,SeqCYORF10460P,Ssp6714ORF32230AP,Ssp6714ORF32230BP,Uba1094I,Uba1158I,Ueu88C0ORFAP,VchO49I,ZrmI	No	6	6
AGTNNNNNNRTTG	CAAYNNNNNNACT	Type I (4)	Cje212ORF35P,CjeCW7ORF355P,CjeCW9ORF8665P,CjeFII	No	13	7
AGTTC	GAACT	Type III (1)	Cgi1359ORF8400P	No	5	5
ASST	palindrome	Type II (1)	SetI	No	4	4
ATAT	palindrome	-	- (added palindrome)	No	4	4
ATATAT	palindrome	-	- (added palindrome)	No	6	6
ATCGAC	GTCGAT	Type IIG (2)	ApyPI,CdiVA1ORF1907P	No	6	6
ATCGAT	palindrome	Type II (110)	AagI,Afl81ORFF1P,AflWKORF2238P,Apu16I,Asp123I,Asp130I,Asp14I,Asp37I,Asp707I,Asp86I,BanIII,BavCI,BazI,BbvAII,Bci29I,BciBI,BcmI,Bco79I,BdiI,BfrAI,Bli41I,Bli576I,Bli585I,Bli86I,BliAI,BliRI,BpsII,Bsa29I,BscI,BseCI,Bsh108AI,BshVI,BsiXI,Bsp106I,Bsp112ORF1861P,Bsp125I,Bsp126I,Bsp127I,Bsp145I,Bsp2I,Bsp4I,Bsp84I,BspDI,BspJII,BspOVII,BspXI,BspZEI,BsrCI,Bst2500ORF13533P,Bst28I,BstLVI,BstNZ169I,Bsu15I,BsuTUI…	No	6	6
ATCNNNNNCTG	CAGNNNNNGAT	Type I (1)	BfrC42IP	No	11	6
ATCNNNNNNCTC	GAGNNNNNNGAT	Type I (1)	CdiBI9ORFBP	No	12	6
ATCNNNNNNRTCNNC	GNNGAYNNNNNNGAT	Type I (1)	Bsa18170IIP	No	15	7
ATGAA	TTCAT	Type II (3)	TspDTI,UbaMSORFJ8P,UbaMSORFN16P	No	5	5
ATGAC	GTCAT	Type III (1)	CthIIIP	No	5	5
ATGCAC	GTGCAT	Type IIG (1)	Gba708II	No	6	6
ATGCAT	palindrome	Type II (55)	Acy7122ORF3878P,Afl81ORFI1P,AmaCSORF1773P,AmaFACHORFBP,AplC1ORF101350P,AplORF1180P,AplPORF25755P,Asi372I,Asp8005ORF10381P,Asp90ORF20218P,AvaIII,BfaSIIIP,BfrBI,BfrCI,BspOxB1ORF1598P,Cep9333ORF2995P,Csp68KIII,Csp7424ORF3531P,CthGBORF2493P,CwaWHORF1214P,EcoT22I,EcoTB22ORFAP,EsaBBORFIP,Fco49512ORF12475P,FnuPORF1716P,Hsp103ORF16370P,Hsp6451ORF2405P,LbuDORF1152P,Lla325ORF13500P,Lsp8106ORF8446P,Mae843OR…	No	6	6
ATGGC	GCCAT	Type III (1)	Tca7334IIIP	No	5	5
ATGNNNNNNCTGG	CCAGNNNNNNCAT	Type I (1)	Cdo212ORF13295P	No	13	7
ATGTCB	VGACAT	Type III (1)	CpeAVP	No	6	6
ATTAAC	GTTAAT	Type III (6)	Esp3131IP,Mha183IVP,Mha184ORF16130P,Mha2286ORF8720P,MhaD153ORF2630P,MhaD174ORF2925P	No	6	6
ATTAAT	palindrome	Type II (118)	AseI,AsnI,BpoAI,CprJK722I,Hce7128ORF6055P,Hce99ORF5955P,Hma5501ORF687P,Hpy102ORF2580P,Hpy112ORF2560P,Hpy117ORF2395P,Hpy120ORF2315P,Hpy12AORF1194P,Hpy12BORF6275P,Hpy12SORF1198P,Hpy135ORF2340P,Hpy13AORF2375P,Hpy13ORF2375P,Hpy154ORF2390P,Hpy166ORF2350P,Hpy169ORF2470P,Hpy17874ORF7184P,Hpy180ORF2395P,Hpy18ORF2260P,Hpy193ORFIP,Hpy1METORF2480P,Hpy2012ORF4390P,Hpy2017ORF459P,Hpy2018ORF4611P,Hpy225ORF478P…	No	6	6
ATTCG	CGAAT	Type III (5)	HindVIP,HineI,HinfIII,Kki141ORFBP,Kki434ORFEP	No	5	5
ATTTAAAT	palindrome	Type II (6)	BstRZ246I,BstSWI,MspSWI,SmiI,SsyEA1ORF740P,SwaI	No	8	8
ATTYNNNNNCTC	GAGNNNNNRAAT	Type I (1)	SmoLIIIP	No	12	7
AYCNNNNNCTCC	GGAGNNNNNGRT	Type I (1)	SenAZIP	No	12	7
BA	TV	Type III (1)	Apa4211ORF140P	No	2	2
BBCGD	HCGVV	Type IIM (1)	PsuGI	Yes	5	5
BTGATAG	CTATCAV	Type IIG (1)	AbaCIII	No	7	7
C	G	Type IIM (30)	Aba099ORF3397P,Aba7ORF18875P,AbaAI,AbaBGI,AbaBRO97ORF18090P,AbaBU310ORF4215P,AbaCI,AbaDI,AbaHI,AbaMSP416ORF13183P,AbaSI,AbaTI,AbaUI,AbaZJORF3643P,AcaPI,BbiDI,Bme14581ORF22250P,Bme1884ORF3248P,BmeDI,CfrCI,EsaMMI,EsaNI,Mte37I,PatTI,PfrCI,PpeHI,Psh73ORF235P,PvuRts1I,PxyI,YkrI	Yes	1	1
CAAAAA	TTTTTG	Type IIG (7)	Cdi630V,CdiBI1ORFDP,CdiBI9ORFDP,CdiBTORFBP,CdiG46II,CdiRORF2646P,Csp01ORFAP	No	6	6
CAAANNNNNNRTCA	TGAYNNNNNNTTTG	Type I (1)	KpnBI	No	14	8
CAACAC	GTGTTG	Type II (1)	BsbI	No	6	6
CAACNNNNNGGC	GCCNNNNNGTTG	Type I (1)	Ecl34977IP	No	12	7
CAACNNNNNNNGTG	CACNNNNNNNGTTG	Type I (3)	Eco2747AIP,Eco2747ANIP,Eco2747IP	No	14	7
CAAGNAC	GTNCTTG	Type IIG (1)	DraRI	No	7	6
CAAGRAG	CTYCTTG	Type IIG (1)	NhaXI	No	7	7
CAANNNNNGTGG	CCACNNNNNTTG	Type IIG (1)	CspCI	No	12	7
CAARCA	TGYTTG	Type IIG (2)	Tth111II,TthHB27I	No	6	6
CAATNAG	CTNATTG	Type IIG (1)	Saf8902III	No	7	6
CAATTG	palindrome	Type II (12)	CsaWM1ORF1186P,CsyORF595P,DalAHTORF2462P,EsaLGORFA1P,EsaPCHORFN1P,EsaS13ORFGP,MfeI,MoxORF844P,MunI,RlaORF2189P,SinB90AORF12009P,Ssp56ORF136P	No	6	6
CAAYNNNNGTG	CACNNNNRTTG	Type I (1)	Sxy121IP	No	11	7
CAAYNNNNNNNRTCNC	GNGAYNNNNNNNRTTG	Type I (7)	Mha183VP,Mha2286ORF12115P,Mha42548ORF1690P,MhaD153ORF5970P,MhaD174ORF6205P,MhaD193ORF6135P,MhaPORFGP	No	16	8
CACAG	CTGTG	Type III (53)	BamMCORF28P,Bce10B2ORF6050P,Bce16B4ORF1598P,Bce22E1IP,Bce25416ORF1307P,Bce37E2ORF803P,Bce7H2ORF1751P,BceBC7ORF5195P,BceH111ORF3274P,BceHORF28P,BceJI,BmaBMKIP,BmaBMZIP,Bps10134IP,Bps13177ORFAP,Bps14ORFAP,Bps668ORF46P,Bps79ORF636P,BpsB16ORF1428P,BpsBDEORF1262P,BpsBDIORF282P,BpsBDMORF509P,BpsBDPORF1727P,BpsBEBORF4472P,BpsBECORF4949P,BpsBEDORF5037P,BpsBEFORF3413P,BpsBEHORF1833P,BpsBEMIP,BpsBESORF3121…	No	5	5
CACCTGC	GCAGGTG	Type II (1)	AarI	No	7	7
CACGAG	CTCGTG	Type II (6)	BauI,BsiI,BssSI,Bst2BI,UbaN12I,UcrHFORFHP	No	6	6
CACGCAG	CTGCGTG	Type IIG (5)	MboAN5ORF10840P,MboBCG21III,MboEW34ORF11695P,MtuC2CORF15955P,MtuHN878II	No	7	7
CACGTC	GACGTG	Type II (7)	AjiI,BmgBI,BtrI,EsaS13ORFDP,EsaSCORFEP,R1.BspAAP53ORFAP,R2.BspAAP53ORFAP	No	6	6
CACGTG	palindrome	Type II (16)	AcvI,BbrPI,BcoAI,Bsp87I,Csp6303ORF3413P,Eco72I,Pgl34I,PmaCI,PmlI,PshCI,PshDI,Psp38I,PspBI,PspCI,VpaK3AI,VpaK3BI	No	6	6
CACNCAC	GTGNGTG	Type IIG (2)	DvuIII,DvuRCH1ORF2026P	No	7	6
CACNNNGTG	palindrome	Type II (5)	AdeI,Asp159ORFDP,BstIZ316I,DraIII,Mtr4126ORF1948P	No	9	6
CACNNNNGTG	palindrome	Type II (2)	AleI,OliI	No	10	6
CACNNNNNCTNG	CNAGNNNNNGTG	Type I (1)	IspHR1ORF592P	No	12	6
CACNNNNNNNCTG	CAGNNNNNNNGTG	Type I (1)	SpnD39IIID	No	13	6
CACNNNNNNNCTGG	CCAGNNNNNNNGTG	Type I (4)	Eco288675ORF70P,Eco933IP,EcoSS52ORF5719P,EcoTWIP	No	14	7
CACNNNNNNNGAA	TTCNNNNNNNGTG	Type II (1)	CjeP659IV	No	13	6
CACNNNNNNNNTTTC	GAAANNNNNNNNGTG	Type I (1)	SwoAIP	No	15	7
CACNNNNNNTCC	GGANNNNNNGTG	Type IIG (1)	TstI	No	12	6
CACNNNNNRTAAA	TTTAYNNNNNGTG	Type I (1)	CpeAIP	No	13	8
CACNNNNNTC	GANNNNNGTG	Type I (1)	HpyUM037ORF3770P	No	10	5
CACNNNNNTGGC	GCCANNNNNGTG	Type I (1)	Eco912I	No	12	7
CACRAG	CTYGTG	Type IIG (1)	WviI	No	6	6
CACRAYC	GRTYGTG	Type IIG (1)	Vtu19109I	No	7	7
CACTG	CAGTG	Type II (1)	BtsIMutI	No	5	5
CACTGC	GCAGTG	Type II (3)	BtsI,BtsIA,BtsIB	No	6	6
CAGAG	CTCTG	Type III (444)	SbaUIP,Sbo268IP,Sbo48ORF1470P,Sen002ORF1930P,Sen003ORF1935P,Sen007ORF1920P,Sen009ORFAP,Sen0131ORF1705P,Sen0191ORFAP,Sen022ORF1935P,Sen026ORF1935P,Sen031ORF1930P,Sen0325ORF1935P,Sen033ORF1945P,Sen034ORF2670P,Sen0356ORF1930P,Sen045ORF1940P,Sen051ORF1990P,Sen0580ORF1950P,Sen0677ORF2495P,Sen079ORF1920P,Sen095ORF1930P,Sen0968ORF1920P,Sen10012ORF1740P,Sen10052ORF1745P,Sen10058ORF1770P,Sen100ORF1925P,Se…	No	5	5
CAGCAG	CTGCTG	Type IIG (3), Type III (6)	CcaGD7ORF12100P,Csp356ORF2094P,DspMK7ORFEP,EcoJA65ORF16305P,EcoJA65PIIP,EcoP15I,HbiCORF1950P,RspSR1ORF16440P,Vha1792ORFDP	No	6	6
CAGCTC	GAGCTG	Type II (1)	AceIII	No	6	6
CAGCTG	palindrome	Type II (79)	Afl81ORFFP,AhyA8ORFGP,Alw145ORFIP,AmaCSORF5521P,AplC1ORF271110P,Asp8005ORF50002P,Asp8005ORF50011P,Asp90ORF11009P,AsvMN127ORF549P,Ath12881ORFDP,AthUNI1ORF30P,BamGI,BavAI,BavBI,BavI,Bce5975cORF5546P,BceSchORF5002P,Bcetsu1ORF29685P,Bsp153AI,BspM39I,BspO4I,Bth2350I,CacGORF90P,CagORF2333P,CauJORF3159P,CbaCRORF2479P,Cfr6I,Cli245ORF789P,CphBORF1246P,CphORF1518P,Csa5174ORF5P,CspMSGORFDP,CspYORF3411P,Dda3…	No	6	6
CAGNNNCTG	palindrome	Type II (5)	AlwNI,Asp90ORF10676P,BleG1ORF3959P,CaiI,PstNI	No	9	6
CAGNNNNNCATC	GATGNNNNNCTG	Type I (1)	EcoJA03PIP	No	12	7
CAGNNNNNCTA	TAGNNNNNCTG	Type I (1)	Bfi10IP	No	11	6
CAGNNNNNNNNTTYG	CRAANNNNNNNNCTG	Type I (1)	SpnD39IIIA	No	15	7
CAGNNNNNNNTCGA	TCGANNNNNNNCTG	Type I (1)	AmiIP	No	14	7
CAGNNNNNNRTGG	CCAYNNNNNNCTG	Type I (1)	Sca3403IP	No	13	7
CAGNNNNNNTGAY	RTCANNNNNNCTG	Type I (1)	VcoRE98IP	No	13	7
CAGNNNNNTC	GANNNNNCTG	Type I (1)	Hpy66XVP	No	10	5
CAGRAG	CTYCTG	Type IIG (1)	SdeAI	No	6	6
CANNNNNNNTAAAG	CTTTANNNNNNNTG	Type I (5)	CdiBI1ORFCP,CdiBTORFAP,CdiG46IP,CdiQORF3354P,CdiRORF2912P	No	14	7
CASTG	palindrome	Type II (2)	TscAI,TspRI	No	5	5
CATATG	palindrome	Type II (7)	AplC1ORF260660P,DprORF1015P,FauNDI,NdeI,PfaAII,TpeTA4ORF1280P,TrsKTIII	No	6	6
CATCAC	GTGATG	Type IIG (2)	Nla640ORF18890P,NlaCI	No	6	6
CATCAG	CTGATG	Type II (1), Type IIG (4), Type III (4)	KroORFAP,KspADMORFAP,OspSJY1ORFBP,Pde1222ORF3324P,PlaDI,PstII,Rsp14H1ORF17510P,SsmI,SspAnt17ORF19125P	No	6	6
CATCC	GGATG	Type II (53)	Apl12ORF13560P,Apl4ORF9800P,BseGI,BstF5I,BtsCI,Bvi18177ORF8655P,CleDORF2452P,CsaWM1ORF2523P,CupORF1489P,Esa3SSORFAP,EsaDBORFAP,EsaDCORFGP,EsaRBORFIP,EsaRRORFJP,EsaS13ORFLP,FokI,Hfe50ORF2159P,Hha19107ORF1245P,Hha21639ORF842P,Hin21ORF1012P,HinGUII,Hpy178VI,Hpy4ORF7205P,Hpy83ORF1453P,HpyF67III,HpyF6I,HpyG63ORFHP,Kki81ORF5388P,Lin3774ORFJP,LmuLM1ORF3920P,Lpl88ORF1989P,LshLY73ORFCP,MspJH1ORFBP,PbuJKI,…	No	5	5
CATCG	CGATG	Type II (1)	CdiI	No	5	5
CATCGAC	GTCGATG	Type IIG (1)	RceI	No	7	7
CATCGC	GCGATG	Type IIG (5)	BtgZI,PmiHORF3142P,SmuHG01ORF726P,SmuLG01ORF711P,Yfr2321ORF210895P	No	6	6
CATCNNNNNNTCC	GGANNNNNNGATG	Type I (1)	EclNIH4IP	No	13	7
CATG	palindrome	Type II (172), Type IIG (1)	Apa221ORFSP,Apa4211ORFAP,Asu14238IP,Cje5070ORF14910P,CjeHBORF2P,Csp1485ORF339P,CviAII,CviC1ORF902P,EsaCBORFGP,EsaSS1971P,FaeI,FatI,FatII,Gan179ORF1891P,HacSORF306P,Hca12740ORF624P,Hci18818ORFDP,Hci611ORFFP,Hci847ORF102P,Hhe1ORF4700P,HheORF1050P,Hin1II,Hin8II,Hpy1128ORFAP,Hpy117ORF5720P,Hpy128P,Hpy12AORF139P,Hpy12BORF730P,Hpy12SORF139P,Hpy132ORF1P,Hpy133ORF1P,Hpy135ORF6200P,Hpy13AORF5900P,Hpy13ORF…	No	4	4
CATGNAC	GTNCATG	Type IIG (1)	DwuR12ORFDP	No	7	6
CATTGC	GCAATG	Type II (8)	Bse3DI,BseMI,BsrDI,BsrDIA,BsrDIB,EsaNEGORFBP,EsaNEGORFCP,EsaSS1618P	No	6	6
CAYNNNNNCTC	GAGNNNNNRTG	Type II (1)	CjuII	No	11	6
CAYNNNNNNTCA	TGANNNNNNRTG	Type I (1)	SmaF1IP	No	12	6
CAYNNNNNRTG	palindrome	Type II (2), Type IIG (1)	CcoP13III,CjuI,HsoII	No	11	6
CAYNNNNNRTTTC	GAAAYNNNNNRTG	Type II (1)	AlwFI	No	13	8
CAYNNNNRTG	palindrome	Type II (4)	CspKLAORF17117P,MslI,RseI,SmiMI	No	10	6
CC	GG	Type IIM (5)	Aor9412ORFBP,FspEI,Ppr230ORF886P,RopR7ORF41015P,SguI	Yes	2	2
CCAANNNNNNNNATC	GATNNNNNNNNTTGG	Type I (1)	Fli6794IP	No	15	7
CCAANNNNNNNTTC	GAANNNNNNNTTGG	Type II (1)	AjuI	No	14	7
CCACC	GGTGG	Type III (5)	Ngo8107ORF1081P,NgoAX,NgoFA19IIP,NgoMX,NgoPID1ORF626P	No	5	5
CCACNNNNNNCTC	GAGNNNNNNGTGG	Type I (1)	CsaIP	No	13	7
CCACNNNNNNNNTGAY	RTCANNNNNNNNGTGG	Type I (3)	Eco2071ORF3585P,Eco227ORFGP,EcoGIVP	No	16	8
CCACNNNNNNNNTGC	GCANNNNNNNNGTGG	Type I (4)	Cfr8090ORF6005P,CfrAI,SenSL491ORF354P,XorPXORF2073P	No	15	7
CCAGA	TCTGG	Type II (6)	BspNCI,Nme18IIIP,Nme2419ORF630P,Nme27256ORFNP,Nme3686ORF1965P,Nme510612ORF1154P	No	5	5
CCAGNNNNNNCTC	GAGNNNNNNCTGG	Type II (1)	UbaF13I	No	13	7
CCAGNNNNNNNTCA	TGANNNNNNNCTGG	Type I (1)	Gba708IP	No	14	7
CCANNNNNCTC	GAGNNNNNTGG	Type I (1)	MfuSIP	No	11	6
CCANNNNNNCTC	GAGNNNNNNTGG	Type I (1)	TcoKWC4IVP	No	12	6
CCANNNNNNGTC	GACNNNNNNTGG	Type II (1)	Bsp24I	No	12	6
CCANNNNNNNCTTA	TAAGNNNNNNNTGG	Type I (3)	BceFT9ORF704P,BceSVIP,BcoXZL9ORFCP	No	14	7
CCANNNNNNNCTTC	GAAGNNNNNNNTGG	Type I (8)	Eco1341I,Eco1383I,Eco1413I,Eco1422I,Eco1424I,Eco1432I,Eco646I,EcoJA69PIP	No	14	7
CCANNNNNNNNNTGG	palindrome	Type II (1)	XcmI	No	15	6
CCANNNNNNNNTGAA	TTCANNNNNNNNTGG	Type I (1)	Eco6409IP	No	15	7
CCANNNNNNNNTGAG	CTCANNNNNNNNTGG	Type I (1)	SenAnaIP	No	15	7
CCANNNNNNNNTGG	palindrome	Type I (1)	Aba6411IP	No	14	6
CCANNNNNNNRTC	GAYNNNNNNNTGG	Type I (1)	FnoB1IP	No	13	6
CCANNNNNNNRTGC	GCAYNNNNNNNTGG	Type I (1)	EcoprrI	No	14	7
CCANNNNNNNTC	GANNNNNNNTGG	Type II (1)	CjePI	No	12	5
CCANNNNNNTC	GANNNNNNTGG	Type I (1)	HpyUM032XVIP	No	11	5
CCANNNNNNTCC	GGANNNNNNTGG	Type I (1)	Aeq19392IP	No	12	6
CCANNNNNNTGAC	GTCANNNNNNTGG	Type I (1)	BpsBECORF662P	No	13	7
CCANNNNNNTGCC	GGCANNNNNNTGG	Type I (2)	Mru1279IP,MruH328ORFJP	No	13	7
CCANNNNNNTGG	palindrome	Type II (6)	BscJI,BssGI,BstHZ55I,BstTI,BstXI,Osp6506ORF2700004P	No	12	6
CCANNNNNNTTC	GAANNNNNNTGG	Type I (1)	Asu14238IIIP	No	12	6
CCANNNNNTCG	CGANNNNNTGG	Type II (1)	UbaF14I	No	11	6
CCANNNNNTGG	palindrome	Type II (12)	AccB7I,AcpII,Asp10HII,BasI,CefORF1493P,Esp1396I,Kpn1705ORF13445P,Mme2657ORF2690P,PflBI,PflMI,SbaBA175ORF4354P,Van91I	No	11	6
CCATC	GATGG	Type II (97)	Aur25976ORF26P,Bca12C61ORF2161P,Bca43185ORF448P,BccI,Csp1485ORF236P,Cup21ORF1551P,EsaFIORFTP,EsaYCORFNP,Esp7LORF3630P,Hca12740ORF1158P,Hce7128ORF3445P,Hin3031ORF18000P,Hma5501ORF386P,Hpy117ORF7205P,Hpy120ORF7345P,Hpy12AORF1521P,Hpy12BORF7970P,Hpy12SORF1525P,Hpy13AORF7370P,Hpy13ORF7375P,Hpy166ORF7730P,Hpy166ORFDP,Hpy17874ORF3959P,Hpy180ORF7645P,Hpy2012ORF7590P,Hpy225ORF1515P,Hpy238ORF7150P,Hpy256O…	No	5	5
CCATGG	palindrome	Type II (18)	AteI,Bse19I,Bsp19I,BxeBXAORF3392P,BxeORF1234P,Ddi3534ORFGP,Ddi980ORFDP,Mfo14469ORF5967P,NcoI,NspSAIII,Oac6304ORF5740P,PacHORF76P,Pam7686I,Pde13867ORF1225P,PluBA1ORF1577P,RerDN1ORF10350P,Sma28ORFCP,Ssp18395ORFHP	No	6	6
CCAYNNNNNRTANNC	GNNTAYNNNNNRTGG	Type I (1)	SenJIIP	No	15	8
CCCAAG	CTTGGG	Type IIG (2)	CchIII,CchORF1309P	No	6	6
CCCACA	TGTGGG	Type II (1)	RleAI	No	6	6
CCCAGC	GCTGGG	Type II (5)	BseYI,BseYIA,BseYIB,GsaI,PspFI	No	6	6
CCCG	CGGG	Type II (2)	NcuII,Sth132I	No	4	4
CCCGC	GCGGG	Type II (21)	Bbo17376ORF9990P,BceF115ORF3417P,Bme585I,BstFZ438I,FauI,FbaHQM9ORFGP,HmgGUTORFA3P,Kki23330ORF876P,Lla2118ORF1338P,LlaKF417ORF1375P,Mtr4126ORF3680P,Smi1073ORF52P,SmiB6ORF942P,SmuI,Spn110ORF1366P,Spn17971ORF983P,SpnMNZ85ORF6784P,SpnPKMM4ORFAP,SpnSP6ORF6095P,SsaSK1ORF217P,VpaV1110ORFAP	No	5	5
CCCGCAG	CTGCGGG	Type IIG (1)	RpaBI	No	7	7
CCCGGG	palindrome	Type II (44)	AhyI,Cfr9I,CfrJ4I,Cli245ORF646P,CphBI,CphORF2524P,Csp7425ORF4269P,Dba4028ORF891P,Dgi7213ORF895P,DreMORF864P,EaeAI,EclRI,GspFRCORF2872P,GspFRCORF583P,Hsp2118ORFGP,KteAI,Lqu29281ORFAP,MhuORF2537P,Pac25I,PaeBI,PpuS46ORF17749P,PspAI,PspALI,PthSORF2667P,RspH41ORF24000P,SmaI,Sme83ORF2322P,StpORF334P,TspL4CORFAP,TspMI,Uba1220I,Uba1393I,UbaGMORF21P,UbaGMORFPP,XaxGORFAP,XcaVORF1110P,XciX18ORFAP,XciX20ORFC…	No	6	6
CCCNNNNNCTC	GAGNNNNNGGG	Type I (1)	BceNIP	No	11	6
CCCNNNNNCTTC	GAAGNNNNNGGG	Type I (1)	BpsBEMIIP	No	12	7
CCCNNNNNNTGCG	CGCANNNNNNGGG	Type I (2)	Pme5IP,PmeS132IIP	No	13	7
CCCNNNNNRTAG	CTAYNNNNNGGG	Type I (2)	Sen24249ORF22305P,Sen483IP	No	12	7
CCCWGGG	palindrome	Type II (1)	PasI	No	7	7
CCDG	CHGG	Type IIM (3)	LpnBORF1218P,LpnPI,LpnPORF1234P	Yes	4	4
CCDS	SHGG	Type IIM (2)	SgrTI,SgrTORFDP	Yes	4	4
CCGAGG	CCTCGG	Type III (1)	XorPXORF3955P	No	6	6
CCGANNNNNGTC	GACNNNNNTCGG	Type I (4)	SbaUIIIP,Sen317ORF2056P,Sen33953ORF14003P,Sen35185ORF12372P	No	12	7
CCGC	GCGG	Type II (4)	AciI,Ala51172ORF1334P,BspACI,SsiI	No	4	4
CCGCAG	CTGCGG	Type IIG (1)	RdeGBI	No	6	6
CCGCGG	palindrome	Type II (192)	Aac446ORF1132P,Afa8687ORF6560P,Alu2430ORFBP,AmaMORF2583P,Aor10007ORF306P,AosIII,AplORF5830P,AplPORF27965P,Asp2WWORFEP,Asp32HI,AspAZ02ORF17019P,Bac465I,BacI,BglBGRORF1510P,BkuM130ORFDP,BloMGI,BpyCH67ORFCP,BscTI,Bsp12I,BsuPORF2033P,Bth444ORF1826P,BthM20ORF3405P,Bwa316ORF161P,Cfr37I,Cfr41I,Cfr42I,Cfr43I,Cfr45II,Che23732ORFCP,Cra505ORF873P,CscI,Csp6303ORF5668P,Csp7354ORF670P,Cte1I,DacORF1529P,Dal72OR…	No	6	6
CCGCTC	GAGCGG	Type II (5)	AccBSI,BsrBI,Bst31NI,BstD102I,MbiI	No	6	6
CCGG	palindrome	Type II (319)	Aac1083ORF1885P,AacAA1ORF2169P,Aap33389ORF1159P,Aba433ORF2925P,AbaSORF16P,Abu7h1hORF1338P,Aca1570ORFGP,Apl10ORF12530P,Apl1ORFEP,AplL20ORF1202P,Apu17216ORF1463P,Asp748I,AspNYUORF7750P,AspSFBORF805P,AspmYitORF749P,Ast17244ORF884P,Awo1030ORF6460P,Axy15112ORF14060P,BceVD107ORF193P,Bco18011ORFDP,Bco27I,Bdo12C01ORF1958P,Bdo12C06ORF2530P,BdoB010ORF14885P,BdoB079ORF21240P,Bfa27ORFEP,Bfa27ORFFP,BfaSORF207…	No	4	4
CCGGNAG	CTNCCGG	Type IIG (2)	Pab21584ORFCP,Pdi8503III	No	7	6
CCGTCGA	TCGACGG	Type II (1)	HmaORF6185P	No	7	7
CCNGG	palindrome	Type II (123)	Abu4018ORF1481P,AbuORF2120P,Apa221ORFKP,Apa4211ORF390P,BadAORF1283P,Bce13061ORF5661P,BflR4ORFFP,Bme1390I,BmrFI,BsaCI,BsoI,Bsp1ORF120009P,Bsp53I,Bsp548I,Bsp73I,BssKI,BstMZ611I,BstSCI,CdiBH8ORF988P,Cje327ORF1334P,CjeEORF133P,CjeHORF30018P,Csh3277ORF2321P,Csp10ORF1844P,Dsa8305ORF776P,DsaV,Ecl18kI,Eco137kI,Eco13kI,Eco153I,Eco200I,Eco21kI,Eco3279ORF27385P,Eco43I,Eco51II,Eco7ORF5037P,Eco80I,Eco85I,Eco9…	No	5	4
CCNNGG	palindrome	Type II (73)	BsaJI,BseDI,BsoKI,BssECI,BstZ10I,CupORF1439P,Hbi43879ORF195P,HmuST1ORF6115P,Hpy135ORF3385P,Hpy154ORF3500P,Hpy169ORF3535P,Hpy17874ORF6342P,Hpy18ORF3360P,Hpy193ORFB1P,Hpy2017ORF674P,Hpy2018ORF675P,Hpy20ORF3700P,Hpy225ORF694P,Hpy256ORFH1P,Hpy37ORF3085P,Hpy39ORFH1P,Hpy4ORF3341P,Hpy5024ORF3305P,Hpy5026ORF4315P,Hpy5056ORF9030P,Hpy5086ORF590P,Hpy51ORF635P,Hpy52ORF660P,Hpy75ORF3430P,Hpy7ORF3210P,Hpy828OR…	No	6	4
CCNNNNNNNGG	palindrome	Type II (12)	AfiI,BflI,Bsc107I,Bsc4I,Bse23I,BseLI,BsiYI,BslI,BslIA,BslIB,BsmYI,Bst22I	No	11	4
CCRGAG	CTCYGG	Type IIG (1)	Aco12261II	No	6	6
CCRYGG	palindrome	Type II (7)	BstDSI,BtgI,Dsa8305ORF1067P,DsaI,TgaEJ3ORF156P,TspBI,UbaGMORFBP	No	6	6
CCSGG	palindrome	Type II (78)	AhaI,AseII,Asp1I,AsuC2I,AthUNI1ORF1290P,BcnI,BpuMI,Bsp55I,Bsp7I,Bsp8I,BspF105I,BspJ67I,CacGORF470P,CauII,CchORF1402P,DlyBLORF80P,DmcGY50ORF700P,EciDI,Eco121I,Eco179I,Eco1831I,Eco190I,EcoHI,EsaD1ORFTP,EsaPCHORFE1P,HgiS21I,HgiS22I,Hin3I,Kpn49kII,Mco254ORF2388P,Mgl14481I,MspMx1ORF4475P,NciI,Nme355ORF2021P,Nme8013ORF2289P,Pae181I,Psp7367ORF3575P,R1.GvaB479ORF3529P,R1.XfaSyVAORFAP,R2.GvaB479ORF3529P,R…	No	5	5
CCTAC	GTAGG	Type III (1)	Hin2866IP	No	5	5
CCTAGG	palindrome	Type II (9)	AspA2I,AvaBORF4359P,AvrBII,AvrII,BlnI,BspA2I,CthBORF256P,Lsp8106ORF8296P,XmaJI	No	6	6
CCTC	GAGG	Type II (93)	Cje260ORF165P,Cla22395ORF224P,Csu24377ORF227P,Hca12740ORF1498P,Hca5491ORF934P,Hce7128ORF2255P,Hce99ORF8570P,Hpy102ORF505P,Hpy117ORF220P,Hpy120ORF230P,Hpy12AORF50P,Hpy12BORF280P,Hpy12SORF50P,Hpy135ORF240P,Hpy154ORF305P,Hpy166III,Hpy166ORF275P,Hpy169ORF230P,Hpy17874ORF556P,Hpy180ORF270P,Hpy1METORF265P,Hpy2012ORF230P,Hpy20ORF220P,Hpy238ORF325P,Hpy26695ORF230P,Hpy274ORF78P,Hpy30XIIP,Hpy310ORF59P,Hpy4…	No	4	4
CCTCAGC	GCTGAGG	Type II (5)	AbeI,BbvCI,BbvCIA,BbvCIB,PmdI	No	7	7
CCTCGAGG	palindrome	Type II (1)	AbsI	No	8	8
CCTGAC	GTCAGG	Type III (1)	SwoAIIP	No	6	6
CCTGAY	RTCAGG	Type II (6)	Ban52ORF7330P,Ban603ORF7335P,Ban8145ORF124P,BanA6ORF1439P,BanLI,BanRHORF7320P	No	6	6
CCTGCAGG	palindrome	Type II (3)	SbfI,SdaI,Sse8387I	No	8	8
CCTGCGCG	CGCGCAGG	Type IIG (2)	GauT27I,GauT27ORF1330P	No	8	8
CCTGGA	TCCAGG	Type III (1)	GmeII	No	6	6
CCTNAGC	GCTNAGG	Type II (4)	Bpu10I,Bpu10IA,Bpu10IB,BpuDI	No	7	6
CCTNAGG	palindrome	Type II (53)	AocI,Asp90ORF13581P,AsuSAI,Avi180ORF1614P,AxyI,Bli643I,BliHKI,Bse21I,BseG73I,BspR7I,Bst29I,Bst30I,BstZ6I,Bsu36I,BsuXF1ORF4008P,CauJORF3451P,Csp7424ORF5156P,Csp7822ORF5084P,CspYORF3716P,CvnI,EciCI,Eco110kI,Eco115I,Eco118I,Eco76I,Eco81I,EcoDEC10EORF2991P,EcoDEC12CORF3138P,EsaWC2IIP,EspMH3ORF2300P,GvaAMDORF738P,Gxy3288ORF17100P,HspGFAJORF1319P,Lmu60I,Mae9443ORF4270003P,MstII,Naz708ORF1421P,Nsp9414OR…	No	7	6
CCTNNNNNAGG	palindrome	Type II (14)	Bpu1268I,BsoEI,BstENI,BstWI,Csp68KORF1765P,EcoNI,Sga1315ORF24085P,TcyALM1ORF849P,Uba1289I,Uba1290I,Uba1308I,Uba1309I,Uba1310I,XagI	No	11	6
CCTTC	GAAGG	Type II (83)	BhyWAORF699P,Bmo27321ORF1786P,Bst43183ORF2897P,Cin12927ORF42P,CupORF1468P,EsaCBORFKP,EsaFIORF9120952P,EsaSCORFDP,EsaSS1795P,EsaSS23P,EsaSS44P,FphFAJORF799P,Fps101ORF3045P,Hce99ORF3640P,Hin4II,Hpy17874ORF576P,Hpy180ORF295P,Hpy18ORF245P,Hpy1METORF285P,Hpy2017ORF55P,Hpy2018ORF58P,Hpy26695ORF255P,Hpy37ORF265P,Hpy5004ORF6335P,Hpy5024ORF650P,Hpy5056ORF4245P,Hpy908ORF57P,Hpy94ORF275P,HpyA1CHORFC1P,HpyA1…	No	5	5
CCTTGC	GCAAGG	Type IIG (1)	CjeFIII	No	6	6
CCWGG	palindrome	Type II (487), Type IIM (7)	Aba4190ORFCP,Acc38I,AcrJFORF3583P,AcuII,AeuI,AexORF1482P,AglI,AhoA113ORF3474P,Ahy187ORFCP,AjnI,AorI,ApaORI,ApyI,Asp2HI,AspDG881ORFDP,AspHGB5ORF103P,AspJ340ORFBP,AspYN10ORF18675P,AsvMN127ORF3829P,Atu1I,Atu4213ORF2839P,AtuBI,AtuII,Ava51170ORF1211P,AveARB3ORFCP,AveHm21ORF13630P,Awo1030IP,BciBII,BciT130I,BdoPC543ORFBP,BfrYORF3681P,BinSI,Bja5079ORF3361P,Blo105ORF1059P,Blo16BORF82P,Blo22BORF2436P,Blo35…	No	5	5
CCWWGG	palindrome	Type II (26)	Aba307ORF209P,BsmSI,BssT1I,Bst224I,CfrBI,Eco130I,Eco208II,EcoO26ORF5P,EcoT104I,EcoT14I,EcopG8ORFAP,EfaEF20ORFAP,EfaEF58ORFBP,EfaEF90ORFBP,ErhB9II,ErhI,KstORFMP,SblAI,SblBI,SblCI,SenAnaIVP,SenSerDORFAP,StyI,TarBRNA1ORF133P,Tbr12168ORF84P,Uba1311I	No	6	6
CCYANNNNNNNGTCG	CGACNNNNNNNTRGG	Type I (1)	CcrNAIIP	No	15	8
CCYCAG	CTGRGG	Type IIG (2)	PspPRI,PspPRORF2393P	No	6	6
CD	HG	Type IV (1)	PspJDRII	Yes	2	2
CGAACG	CGTTCG	Type II (1)	UbaPI	No	6	6
CGAAG	CTTCG	Type III (2)	BceFT9ORF829P,BceSI	No	5	5
CGAAGAC	GTCTTCG	Type IIG (1)	SstE37I	No	7	7
CGACCAG	CTGGTCG	Type IIG (1)	CcrNAIII	No	7	7
CGACNNNNNNTCA	TGANNNNNNGTCG	Type I (1)	Rpy3094ORF17610P	No	13	7
CGACNNNNNNTGA	TCANNNNNNGTCG	Type I (1)	EcoDR2	No	13	7
CGANNNNNNGTCY	RGACNNNNNNTCG	Type I (1)	Cau700975ORF2474BP	No	13	7
CGANNNNNNNNTGNNC	GNNCANNNNNNNNTCG	Type I (1)	Sgl8271IP	No	16	6
CGANNNNNNRGA	TCYNNNNNNTCG	Type I (1)	Mma5219IP	No	12	6
CGANNNNNNTACC	GGTANNNNNNTCG	Type I (298)	Sen002ORF24655P,Sen003ORF24720P,Sen004ORF28770P,Sen007ORF25115P,Sen0131ORF21870P,Sen022ORF24735P,Sen026ORF24720P,Sen031ORF24685P,Sen0325ORF25130P,Sen033ORF24775P,Sen034ORF31635P,Sen0356ORF24775P,Sen045ORF24785P,Sen051ORF25495P,Sen0580ORF25140P,Sen0677ORF31435P,Sen0677ORF31440P,Sen079ORF24680P,Sen095ORF25020P,Sen0968ORF24720P,Sen10012ORF22250P,Sen10052ORF22355P,Sen10058ORF22820P,Sen100ORF24725P,Se…	No	13	7
CGANNNNNNTGC	GCANNNNNNTCG	Type IIG (4)	Bce4X121ORF329P,Bce5X121ORF4224P,BceMC67ORF1958P,BcgI	No	12	6
CGANNNNNNTRCC	GGYANNNNNNTCG	Type I (6)	Sen1427IIP,Sen158IIP,Sen90135ORF22100P,Sen90193ORF22115P,Sen90195ORF21865P,Sen90332ORF22135P	No	13	7
CGANNNNNTTCA	TGAANNNNNTCG	Type I (1)	AchA6ORF1096BP	No	12	7
CGATCG	palindrome	Type II (70)	Afa16RI,Afa22MI,AmaCSORF3349P,Asc27420ORF4765P,BagMCEORFBP,BfaDORF26030P,BmaAI,BmaBI,BmaCI,BmaDI,BmaI,BpvUI,BspCI,BstZ8I,Cap10605ORF2460P,Cas2I,Cfr51I,Cmi6605ORF3188P,Cte5398ORF3271P,DrdIII,Dsa8305ORF3149P,EagBI,EclJI,Elo6997ORF2955P,ErhB9I,Kpl79I,Kpn1088ORFAP,Kpn48ORFAP,Mmo22980ORF210P,MpoORF1847P,MspOH31ORFBP,Mst14675ORF4133P,MvrI,NblI,NspPP1YORF3725P,Ple19I,PntI,PspHYSORFBP,Psu161I,PsuGORF1606…	No	6	6
CGATNNNNNNNGTTA	TAACNNNNNNNATCG	Type I (1)	StySKI	No	15	8
CGATNNNNNNNTGA	TCANNNNNNNATCG	Type I (1)	EcoDR3	No	14	7
CGAYNNNNNNNTTC	GAANNNNNNNRTCG	Type I (1)	EcoR124II	No	14	7
CGAYNNNNNNTTA	TAANNNNNNRTCG	Type I (1)	StySGI	No	13	7
CGAYNNNNNNTTC	GAANNNNNNRTCG	Type I (4)	Eco540AIP,Eco540ANIP,Eco540IP,EcoR124I	No	13	7
CGAYNNNNNTCAC	GTGANNNNNRTCG	Type I (1)	Sro43021IP	No	13	8
CGCAG	CTGCG	Type III (10)	Fps101ORF2695P,Fps11ORF10930P,Fps93ORF552P,FpsJIIP,FpsV120ORF10725P,FpsV220ORF10105P,FpsV35ORF10715P,FpsV424ORF10595P,FpsV428ORF10715P,FpsV433ORF10645P	No	5	5
CGCAGC	GCTGCG	Type III (1)	HbaIIIP	No	6	6
CGCANNNNNCTC	GAGNNNNNTGCG	Type I (1)	PcrND7IP	No	12	7
CGCANNNNNNGGC	GCCNNNNNNTGCG	Type I (2)	Eco585I,PcaIP	No	13	7
CGCANNNNNNTC	GANNNNNNTGCG	Type I (3)	Lmo1001IP,Lmo10403ORF2576P,Lmo5850ORF296P	No	12	6
CGCATC	GATGCG	Type III (23)	Kpn140ORF483P,Kpn1705ORF12769P,Kpn2146ORF6982P,Kpn30660ORF1963P,Kpn30684ORF1924P,Kpn32192IP,Kpn33ORF18160P,Kpn34618IP,Kpn38544ORF15570P,Kpn38547IP,Kpn38547ORF16820P,Kpn512ORF838P,Kpn677IP,Kpn928ORF17025P,KpnK26ORF4153P,KpnK28ORF1294P,KpnNIH10IIP,KpnNIH1IIP,KpnNIH24IP,KpnNIH30IIP,KpnNIH32IP,KpnNIH5ORF8076P,KpnVA360ORF4319P	No	6	6
CGCC	GGCG	Type III (2)	FnoB1IIIP,TmeBIVP	No	4	4
CGCCAG	CTGGCG	Type IIG (1)	RflFIII	No	6	6
CGCCCAR	YTGGGCG	Type IIG (2)	AspNLS2ORF1089P,PspOMII	No	7	7
CGCCGGCG	palindrome	Type II (2)	MreI,Sse232I	No	8	8
CGCG	palindrome	Type II (121)	AccII,Bba15883ORF2124P,Bce31293I,BceBI,BceRI,BceVD62ORF20P,Bcl12056ORF1456P,BepI,Bma25957ORFAP,Bpu95I,Bsh1236I,Bsp123I,Bsp50I,Bsp70I,BspFNI,BspJ76I,BstFNI,BstUI,Bsu1192II,Bsu1193I,Bsu1532I,Bsu6633I,BsuEII,BtkI,Cli5388ORF240P,Cpa1150I,Cpa525I,Cpa6013I,CpaAI,Csp1100ORF230P,Csp51472ORF1756P,Csp68KVI,Ema16307ORFCP,EsaBS9I,EsaMIORFFP,EsaRM67P,FalII,FauBII,Fli6794ORF2209P,FnuDII,FplHORF1586P,Fps101ORF7…	No	4	4
CGCGCG	palindrome	-	- (added palindrome)	No	6	6
CGCGCGCG	palindrome	Type II (1)	MauBI	No	8	8
CGGCCG	palindrome	Type II (41)	AaaI,Aac1023ORF14055P,BseX3I,BsoDI,BspPSORF3556P,BstZI,Cae357ORF17920P,Car11915ORFDP,Csa8399ORFBP,Csa894ORF6561P,EagI,EclXI,Eco52I,Enu25634ORFCP,EsaPCHORFGP,Hsp1ORF15605P,JspCORF2889P,MalHORF22563P,MspEVN1ORF13295P,OulORF1191P,PasAORF4395P,Psy76ORF28500P,SchDJ77ORFAP,Sen24249ORF13220P,SenPT16I,SpoDORF1049P,Ssp2047ORF12480P,SspADCORF14070P,SspADCORF14370P,SspYL23ORFJP,SumRL3ORF190P,TauII,Tsp504I,X…	No	6	6
CGGCCR	YGGCCG	Type II (1)	GdiII	No	6	6
CGGWCCG	palindrome	Type II (6)	Asp942ORFHP,CpoI,CspI,Cva44702ORF2693P,Rsr2I,RsrII	No	7	7
CGNNANNNNNNRTAY	RTAYNNNNNNTNNCG	Type I (1)	TmeBIIIP	No	15	7
CGRGA	TCYCG	Type IIG (1)	Hpy66ORF415P	No	5	5
CGRGGAC	GTCCYCG	Type IIG (1)	RpaB5I	No	7	7
CGRYCG	palindrome	Type II (9)	BsaOI,BscNI,Bsh1285I,BsiEI,BstMCI,BstZ5I,McrI,TdeMSP14ORFAP,Uba1303I	No	6	6
CGTACG	palindrome	Type II (37)	AmaCSORF5682P,AplC1ORF50840P,AplORF8920P,AplPORF10790P,Asp8005ORF11170P,BglBGRORF16100P,BpuB5I,BsiWI,BsmWI,BvuBI,CagORF2240P,Csp7424ORF4169P,MaeK81I,NpuORF2563P,OtrDG6ORFAP,Pfl23II,PfuNI,PpuAI,Psp9ORF3313P,PspLI,PveTEX2ORFEP,Rca13941ORF4183P,SmaAI,SplAI,SplI,SplZORFDP,SspKI,SunI,UbaMSORFZ22P,XfaAORFC340P,XfaDORF1828P,XfaG1ORF11000P,XfaMORF1670P,XfaORF641P,XfaSyVAORF2041P,XfaXf32ORF2530P,XfaXf6cOR…	No	6	6
CGTCGACG	palindrome	Type II (1)	SgrDI	No	8	8
CGTCTC	GAGACG	Type II (6)	BsmBI,BstGZ53I,EsaBIORFBP,Esp16I,Esp23I,Esp3I	No	6	6
CGTRAC	GTYACG	Type IIG (1)	Asu14238IV	No	6	6
CGWAG	CTWCG	Type III (1)	SmoLIVP	No	5	5
CGWCG	palindrome	Type II (22)	EsaSCORFFP,Hci18818ORFKP,Hci847ORF2196P,HfeORF12860P,Hma5501ORF1506P,Hpy2012ORF2480P,Hpy238ORF4130P,Hpy271ORFEP,Hpy274ORF623P,Hpy49ORF4230P,Hpy66IP,Hpy6800ORFAP,Hpy99I,HpyF61III,HpyGORF776P,HpyNAB47ORFG1P,HpyUM023ORF5380P,HpyUM077ORF5825P,HpyUM111ORF8540P,Hsp1616ORF5750P,Hsp6451ORF8925P,UbaMDORFJ9P	No	5	5
CMGCKG	palindrome	Type II (13)	Csp68KORF14P,Csp8801ORF4215P,Csp8802ORF4254P,EsaSS1479P,Mae777ORF2137P,Mae7806ORF1611P,Mae843ORF14980P,Mae98ORF3186P,Mae98ORF3374P,MspA1I,Nsp7524ORF2712P,Nsp9414ORF11884P,NspBII	No	6	6
CNGANNNNNNNNTRRG	CYYANNNNNNNNTCNG	Type I (1)	Cly7489IP	No	16	7
CNNG	palindrome	Type IIM (1)	SgeI	Yes	4	2
CNNR	YNNG	Type IIM (1)	MspJI	Yes	4	2
CRAANNNNNNGTC	GACNNNNNNTTYG	Type II (1)	ArsI	No	13	7
CRAANNNNNNNNNTTC	GAANNNNNNNNNTTYG	Type I (1)	SpnD39IIIB	No	16	7
CRAANNNNNNNNTGAC	GTCANNNNNNNNTTYG	Type I (1)	AquVP	No	16	8
CRCCGGYG	palindrome	Type II (5)	PsuNI,SchL1ORF2414P,SgrAI,SvoI,Vsp313ORF1722P	No	8	8
CRRTAAG	CTTAYYG	Type IIG (1)	Aba6411II	No	7	7
CRTANNNNNNNNTCGC	GCGANNNNNNNNTAYG	Type I (1)	SenSPBIP	No	16	8
CRTANNNNNNNTC	GANNNNNNNTAYG	Type I (1)	HpyUM032XIIP	No	13	6
CRTAYNNNNNNCTC	GAGNNNNNNRTAYG	Type I (18)	Sen1284ORF9785P,Sen13311IIP,Sen138736ORF23555P,Sen1736IIIP,Sen20009ORF4654P,Sen2064IP,Sen2069IIP,Sen2213ORFBP,Sen318IP,Sen3553ORF48790P,Sen4343ORF20135P,SenDT104ORF45151P,SenDT2ORF43731P,SenS15ORFBP,SenS7ORFBP,SenTFIIP,Sty4848ORFAP,StyLTIII	No	14	8
CRTCNA	TNGAYG	Type IIG (1)	HpyAXVI-mut2	No	6	5
CRTCNAG	CTNGAYG	Type I (1)	LlaGI	No	7	6
CRTTAA	TTAAYG	Type IIG (1)	HpyAXVI-mut1	No	6	6
CRTTGAC	GTCAAYG	Type IIG (2)	MaqI,MspELB17ORF22390P	No	7	7
CRTTMC	GKAAYG	Type IIG (8)	Cje12E5ORF3435P,CjeE5ORF3445P,CjeGSvORF3460P,CjeKf1ORF3450P,CjeMORFAP,CjeNBORF690P,CjeNIII,CjemfKORF3435P	No	6	6
CTAACC	GGTTAG	Type IIG (1)	Cal14237I	No	6	6
CTACGA	TCGTAG	Type II (1)	Pfl1108I	No	6	6
CTACNNNGTC	GACNNNGTAG	Type II (1)	UbaF12I	No	10	7
CTACNNNNNGTR	YACNNNNNGTAG	Type I (1)	Aba6200IP	No	12	7
CTAG	palindrome	Type II (70)	AshWALORF26520P,AveSPN6ORF1129P,AveSPN6ORF237P,BfaI,BfaIA,BfaIB,Bsa12C01ORF3689P,BxyORF27090P,CchI,Chy108ORF2464P,Ckr2002ORF2411P,Cli245ORF54P,CphBORF40P,Cst8532ORF12230P,CthGBORF1223P,EsaGMORFKP,EsaMGORFJP,EsaSIORFFP,FacFer1ORF578P,FgoI,FisI,FspBI,MaeI,MaeNORF192P,Mbo45IIP,Mfe86ORF1406P,Mio695ORF2688P,MjaI,Msp146ORF968P,MthCaT2ORF8P,MthFI,MthZI,NprORF956P,Pde289ORF2263P,Pgi60ORF1575P,PphBUORF205…	No	4	4
CTAGNNNNNNRTAA	TTAYNNNNNNCTAG	Type I (1)	VbrIIP	No	14	8
CTANNNNNGTTC	GAACNNNNNTAG	Type I (1)	PflS12IP	No	12	7
CTANNNNNNRTTC	GAAYNNNNNNTAG	Type I (1)	Mva1261III	No	13	7
CTATAG	palindrome	-	- (added palindrome)	No	6	6
CTCA	TGAG	Type III (4)	Mar7264ORF4340P,MmyCI,MmyCV1ORF591AP,MmyCV1ORF591BP	No	4	4
CTCAAG	CTTGAG	Type II (1), Type IIG (1)	Bce83I,BpuEI	No	6	6
CTCAG	CTGAG	Type IIG (2)	BseMII,BspCNI	No	5	5
CTCC	GGAG	Type III (2)	HpaNagORF1223P,HpaSH03ORF10740P	No	4	4
CTCCAG	CTGGAG	Type II (9), Type IIG (13), Type III (2)	Afl81ORFJP,AplPORFDP,Asp90ORF12690P,Bco35I,BpmI,Bsp22I,Bsp28I,BspJ74I,Bth1795I,Eli2594ORF730P,EsaERORF11P,EsaERORF13P,GsuI,McoGP6ORF996P,Mha2286ORFAP,MhaD193ORFAP,Mtu16836ORFCP,Nsp9414ORF1110P,TprZAS2ORF948P,UarANMEORFDP,UarANMEORFKP,UarANMEORFSP,Uba1437I,Uba1444I	No	6	6
CTCCAYC	GRTGGAG	Type IIG (2)	RpaTI,RpaTORF3857P	No	7	7
CTCCGC	GCGGAG	Type IIG (7)	Cdi241ORF1691P,Cdi31AORF1762P,Cdi402ORF1645P,CdiBH8ORF1729P,CdiC7ORF1743P,CdpI,NflHI	No	6	6
CTCCNTC	GANGGAG	Type IIG (1)	BfaSII	No	7	6
CTCCRAC	GTYGGAG	Type IIG (1)	RpaI	No	7	7
CTCCTA	TAGGAG	Type IIG (1)	Bce3081I	No	6	6
CTCCTC	GAGGAG	Type II (1), Type IIG (9)	AquIII,AquORF2132P,Bpy10003ORF3544P,BseRI,MchCM4I,MchCM4ORF5634P,Mor20ORF7P,SasI,SdeOSORF309P,Ssp42902ORFDP	No	6	6
CTCGAG	palindrome	Type II (221)	AacLAA1ORF2968P,AavRS1ORFGP,AbrI,AehI,AerAI,Afe10331ORF1866P,AhyAI,AlwFII,Aod17982ORF260P,Asp15I,Asp180ORF1981P,Asp338ORF2438P,Asp47I,Asp703I,AspAZ02ORF3861P,BadI,BbfI,Bbi13195ORF4125P,BbiBGN4ORF672P,BbiIII,BbiS17ORF710P,Bbr7263ORFAP,Bce1407ORF98P,Bgl25417ORF767P,Blo157ORF1153P,BluI,BpsD2ORF12200P,Bsp129I,Bsp139I,Bsp140I,Bsp141I,Bsp142I,Bsp92I,BspAAI,BssHI,BstHI,BstLI,BstVI,Bsu198ORFDAP,Bsu198ORF…	No	6	6
CTCGGC	GCCGAG	Type IIG (3)	Nme2594ORF104P,Nme510612ORF2022P,NmeAIII	No	6	6
CTCGGCC	GGCCGAG	Type IIG (1)	Sno506I	No	7	7
CTCGTC	GACGAG	Type IIG (3)	PcaII,Pme5II,PmeS132I	No	6	6
CTCTC	GAGAG	Type III (1)	Eba57IP	No	5	5
CTCTTC	GAAGAG	Type II (26)	AboTCORFCP,Bco116I,Bco5I,BcoKI,BcoSI,BcrAI,BseZI,BsrEI,Bst158I,Bst6I,Bsu6I,CatHI,Eam1104I,EarI,Eta6ORF2782P,Eta87ORF14685P,HspPBCORF2739P,Ksp632I,TdeII,Uba1192I,Uba1276I,UbaN7I,Vpa1708ORFCP,VpaKutEI,VpaKutFI,VpaO5I	No	6	6
CTGA	TCAG	Type III (1)	HpyAXVIIP	No	4	4
CTGAAG	CTTCAG	Type II (6), Type IIG (21)	AbaST75ORFBP,AcuI,AspMN12ORFAP,Bsp6II,BspD6II,BspKT5I,Bto268083ORFFP,DspN47ORF42200P,Eco112I,Eco125I,Eco57I,EcoETECORF4478P,Ema26120ORFEP,EsaERORF3P,Fps101ORF6105P,Fps11ORF7770P,Fps93ORF1246P,FpsJIIIP,FpsV120ORF7575P,FpsV220ORF6960P,FpsV35ORF7550P,FpsV424ORF7485P,FpsV428ORF7550P,FpsV433ORF7490P,FsfI,PspIMHORFBP,SstE37III	No	6	6
CTGATC	GATCAG	Type IIG (17)	Sen13311III,Sen1736II,Sen2064ORF15615P,Sen2069ORF9735P,Sen2213ORF14770P,Sen23701ORF345P,Sen318ORFEP,Sen41563ORF9381P,Sen41565ORF6056P,Sen41566ORF3169P,Sen41573ORF4391P,Sen41579ORF10152P,Sen486ORF4623P,SenB182ORF538P,SenHORF4895P,SenTFIV,Sty13348III	No	6	6
CTGC	GCAG	Type III (1)	HpyAXIP	No	4	4
CTGCAC	GTGCAG	Type IIG (2)	BmuSORF1899P,BsgI	No	6	6
CTGCAG	palindrome	Type II (338), Type III (34)	AcaSM1ORF2080AP,AcaSM1ORF2080BP,AcrJFORF792P,AinI,AjoI,Ali2882I,AliAJI,ApiI,AplI,AplPORF20615P,Asp36I,Asp708I,Asp713I,AspTI,Asu9A1ORF4300P,AtuF2ORF100118P,AvaORF3700P,Bbi2010ORF16P,BbiI,BbrUIII,Bce170I,BceVD184ORF5839P,Bco18011ORFAP,BglBGRORF930P,BhyWAORF704P,BinAORF1174P,Blo1222ORFAP,BloAORF289P,BloHII,BloHIII,BmeBI,BmuSORF2778P,Bpi2904ORF1360P,Bpi43ORF2750P,Bpi95ORF71P,BpiWesBORF1503P,BpsBEGORF…	No	6	6
CTGCGC	GCGCAG	Type IIG (1)	Cdi11397I	No	6	6
CTGGAC	GTCCAG	Type II (1)	BspGI	No	6	6
CTGGAWG	CWTCCAG	Type IIG (1)	RpaB53ORF1481P	No	7	7
CTGGGC	GCCCAG	Type IIG (1)	HbaII	No	6	6
CTGRAG	CTYCAG	Type II (1)	Eco57MI	No	6	6
CTNAG	palindrome	Type II (99)	AthUNI1ORF4840P,Bpa36II,BscPI,Bst295I,BstDEI,BstJZ301I,CacGORF352P,DdeI,EsaCFORFDP,EsaHSORFEP,EsaMIORFHP,EsaSS1208P,EsaSS126P,EsaSS912P,EsaYCORFEP,Hpy102ORF1865P,Hpy112ORF1860P,Hpy120ORF1585P,Hpy12AORF652P,Hpy12BORF3460P,Hpy12SORF653P,Hpy135ORF1605P,Hpy154ORF1685P,Hpy169ORF1745P,Hpy17874ORF5280P,Hpy18ORF1570P,Hpy193ORFDP,Hpy20ORF1895P,Hpy225ORF330P,Hpy238ORF1640P,Hpy256ORFIP,Hpy30XP,Hpy310ORF318P…	No	5	4
CTNCCAC	GTGGNAG	Type IIG (1)	HpyUM037X	No	7	6
CTNCCNA	TNGGNAG	Type IIG (1)	HpyUM037X	No	7	5
CTNNTCC	GGANNAG	Type I (1)	HpyAXVIII	No	7	5
CTRYAG	palindrome	Type II (19)	AspHS1ORFAP,Bco163I,BdiSI,BfmI,BpcI,BstSFI,BthP35I,EsaCFORF4571616P,EsaDCORFFP,EsaFIORFZP,EsaSS1821P,Hpy57XP,HpyF2I,LlaBI,SfcI,SfeI,Sps99ORF30P,Srl56DI,UbaFSORFJ1P	No	6	6
CTSAG	palindrome	Type IIG (4), Type III (1)	BspWP8ORF14795P,GpaORF26720P,MlaZIIP,Rho183ORF2055AP,Rho183ORF2080BP	No	5	5
CTTAAG	palindrome	Type II (32)	AflII,Ama290ORFAP,AplS8ORFDP,BfrI,BsaFI,BscLI,BspTI,Bst98I,BstAFI,BstPZ740I,Cfr92I,Esp4I,Gva51ORF914P,MspCI,PmuHB03ORF1711P,PpuE4ORF1352P,PpuS16ORF1071P,Sen2977ORF558P,Sen703ORFBP,SinCASDORFLP,TrsTII,Uba1266I,Uba1299I,Uba1312I,Uba1313I,Uba1331I,Uba1374I,Uba1420I,Uba1426I,Uba1443I,VfiI,Vha464I	No	6	6
CTTCCYC	GRGGAAG	Type IIG (1)	AquIV	No	7	7
CTTCTC	GAGAAG	Type III (1)	DfeIIP	No	6	6
CTTGGCC	GGCCAAG	Type IIG (1)	HauORF1937P	No	7	7
CTTTC	GAAAG	Type IIG (1)	HpyUM032XIV	No	5	5
CTYCCGC	GCGGRAG	Type IIG (2)	SpoDI,Ssp6714IV	No	7	7
CTYCTA	TAGRAG	Type IIG (2)	Lmo11AII,Lmo911II	No	6	6
CTYGGC	GCCRAG	Type IIG (1)	Awo1030IV	No	6	6
CTYRAG	palindrome	Type II (25)	Aar117ORF5440P,Asp25486ORF3383P,AspPAO19ORFBP,Aur15434ORF2191P,Bce37E2ORF1001P,BsaDD2ORF25P,Cha44683ORF14207P,FdgDGORF582P,KrhP74ORFEP,LchGORFEP,Mau44191ORFHP,MgiORF1344P,MirTJLORFHP,Mol288ORF1964P,Msm2ORF15985P,Msp1817ORF14695P,MspS1ORF48330P,Mva25954ORF9257P,MvaPORF5446P,Sau90I,Sau93I,Sau96mI,Sau98I,SmlI,SmoI	No	6	6
CYANNNNNNNTRG	palindrome	Type IIG (1)	HpyUM032XIII	No	13	6
CYANNNNNNTGA	TCANNNNNNTRG	Type IIG (1)	Hpy99XXII	No	12	6
CYCGRG	palindrome	Type II (69)	AcrI,Ama87I,AmaCSORF4895P,AplC1ORF205180P,AplORF7920P,AplPORF22905P,AquI,Asp8005ORF60570P,AspBI,AspDI,AspHGB5ORF2798P,AvaBORF3181P,AvaI,AvrI,BcoI,BmeT110I,Bse15I,BsiHKCI,BsoBI,BspLU4I,Bst7QI,BstBAII,BstNSII,BstSI,BstZ4I,Cae14535ORF17590P,CcaT49ORF959P,Csp6303ORF2932P,Csp68KORF1073P,Csp7424ORF3012P,Csp7507ORF87P,Eco27kI,Eco88I,EcoDEC15BORFAP,EcoDEC15CORF5005P,EcoDEC15DORF4939P,EcoDEC15EORF5302P,Es…	No	6	6
GAAAYTC	GARTTTC	Type IIG (1)	Ecl35734I	No	7	7
GAACCA	TGGTTC	Type IIG (1)	DrdII	No	6	6
GAACNNNNNCTC	GAGNNNNNGTTC	Type IIG (1)	PpiI	No	12	7
GAACNNNNNNNTTA	TAANNNNNNNGTTC	Type I (1)	SenAboIVP	No	14	7
GAACNNNNNNTAC	GTANNNNNNGTTC	Type II (1)	PsrI	No	13	7
GAACNNNNNNTCC	GGANNNNNNGTTC	Type IIG (1)	AloI	No	13	7
GAAGA	TCTTC	Type II (74)	CupORF1060P,EsaSS1665P,EsaSS262P,HacSORF185P,Hbi43879ORF1179P,Hce99ORF4540P,Hci18818ORFBP,Hci611ORF1716P,Hci847ORF1953P,HmuST1ORF7005P,Hpy112ORF6855P,Hpy117ORF6515P,Hpy120ORF6725P,Hpy135ORF6990P,Hpy13AORF6750P,Hpy13ORF6755P,Hpy169ORF6795P,Hpy178II,Hpy180ORF6855P,Hpy18ORF6820P,Hpy1METORF7045P,Hpy2017ORF1326P,Hpy2018ORF1330P,Hpy20ORF6980P,Hpy238ORF205P,Hpy26695ORF7055P,Hpy271ORFTP,Hpy274ORF45P,Hpy3…	No	5	5
GAAGAC	GTCTTC	Type II (22)	Bbr7I,BbsI,Bbv16II,BbvII,Bco102II,BpiI,BpuAI,BsaVI,Bsc91I,BscKI,BspBS31I,BspIS4I,BspTS514I,BspVI,BstBS32I,BstTS5I,BstV2I,R1.Oma24644ORFAP,R1.SspMM1ORF18420P,R2.Oma24644ORFAP,R2.SspMM1ORF18420P,Rtr20I	No	6	6
GAAGAGC	GCTCTTC	Type II (6)	BspQI,LguI,PciSI,SapI,Sgr3480ORFEP,VpaK32I	No	7	7
GAAGGC	GCCTTC	Type IIG (1)	Ssp6803IV	No	6	6
GAAGNNNNNGGC	GCCNNNNNCTTC	Type I (1)	DbaKIP	No	12	7
GAAGNNNNNNCTC	GAGNNNNNNCTTC	Type I (1)	EsaSP1IP	No	13	7
GAAGNNNNNNNTCC	GGANNNNNNNCTTC	Type I (3)	Zmo12526ORF1796P,Zmo14023ORF1907P,Zmo4ORF1796P	No	14	7
GAAGNNNNNNTAC	GTANNNNNNCTTC	Type II (1)	BarI	No	13	7
GAANNNNNGTC	GACNNNNNTTC	Type I (1)	Mha183VIP	No	11	6
GAANNNNNNGTCA	TGACNNNNNNTTC	Type I (2)	DvuI,DvuRCH1ORF1586P	No	13	7
GAANNNNNNNNTCGC	GCGANNNNNNNNTTC	Type I (13)	Sen12ORF48290P,Sen196ORFAP,Sen21aORFAP,Sen2370ORFAP,Sen44ORFFP,Sen50973ORF2600P,SenAKUORF4035P,SenST0208ORFCP,SenUJ308AORFHP,SenUJ816AORFFP,SptAIIIP,StyCORF4883P,StyTORF4575P	No	15	7
GAANNNNNNNRTTC	GAAYNNNNNNNTTC	Type I (1)	EcoRD3	No	14	7
GAANNNNNNNTAAA	TTTANNNNNNNTTC	Type I (2)	Eco2747AIIP,Eco2747IIP	No	14	7
GAANNNNNNRTTC	GAAYNNNNNNTTC	Type I (1)	EcoRD2	No	13	7
GAANNNNNNTGCC	GGCANNNNNNTTC	Type I (2)	KoxM5a1ORF18932P,KpnAI	No	13	7
GAANNNNTTC	palindrome	Type II (9)	Asp700I,BbvAI,EsaCBORFJP,EsaLGORFCP,MroXI,PdmI,Psc2I,SynII,XmnI	No	10	6
GAATGC	GCATTC	Type II (17)	Asp26HI,Asp27HI,Asp35HI,Asp36HI,Asp40HI,Asp50HI,BmaHI,BsaMI,BscCI,BsmI,CmaTRORFCP,EsaSS1930P,MamMPORF1149P,Mva1269I,PctI,Uba1382I,Uba1415I	No	6	6
GAATTC	palindrome	Type II (81)	Asp90ORF11059P,AspLJORF1426P,Bci528I,Cje414ORF450037P,CsyAORFDP,CyoORF11296P,CyoORFAP,Eco159I,Eco228I,Eco237I,Eco252I,Eco82I,EcoRI,EsaFIORFXP,EsaPCHORFF1P,EsaSCORFCP,EsaYCORFOP,FpsFPG3ORF12280P,FunII,Hal22I,HalI,Hce99ORF675P,Hpy102ORF7135P,Hpy112ORF7160P,Hpy117ORF6775P,Hpy12AORF254P,Hpy12BORFBP,Hpy12SORF255P,Hpy135ORF7155P,Hpy154ORF7055P,Hpy193ORFA1P,Hpy2017ORF1354P,Hpy2018ORF1357P,Hpy225ORF1438P…	No	6	6
GAAYNNNNNGTC	GACNNNNNRTTC	Type I (1)	Lmo220IP	No	12	7
GAAYNNNNNNNTGA	TCANNNNNNNRTTC	Type I (1)	EcoDXXI	No	14	7
GABNNNNNRTC	GAYNNNNNVTC	Type II (1)	Hin4I	No	11	6
GACCAC	GTGGTC	Type IIG (4)	EsaS13ORFC1P,EsaSS217P,EsaSSI,HmgGUTORFD2P	No	6	6
GACCC	GGGTC	Type II (5)	BssIMI,BtsPI,SaiI,ShaI,SimI	No	5	5
GACCGA	TCGGTC	Type IIG (1)	TaqII	No	6	6
GACGA	TCGTC	Type III (1)	Dac11109IP	No	5	5
GACGC	GCGTC	Type II (21)	CseI,HcrAvORF548P,HgaI,HpaSHORF1918P,Hpy37ORF2870P,Nme0196ORF1438P,Nme13399ORF1478P,Nme13ORF1489P,Nme1568ORF1412P,Nme1568ORF1414P,Nme198ORF321P,Nme1ORF1363P,Nme21362ORF3385P,Nme385ORF1403P,Nme44ORF1460P,Nme533ORF774P,Nme99ORF1337P,NmeA710ORF821P,NmeBI,NmeH44ORF2351P,NmeSORFBP	No	5	5
GACGTC	palindrome	Type II (21)	AatII,Amu301ORF160P,AspJI,BphSTMORF3423P,BubBuORFDP,Cde65ORF2836P,CspMSGORFLP,CthBORF56P,Gne59395ORF2175P,HarDL31ORF865P,HlaXH48ORF5810P,Msp7113ORF3907P,MvaFGP2ORF2468P,NgrSP2ORF167P,Ppu1253I,RspRSORF4284P,Sso40738ORFEP,Ssp5230I,TflGST4ORF2885P,WspD3ORFAP,ZraI	No	6	6
GACNNNGTC	palindrome	Type II (27)	AmaCSORF1395P,AplC1ORF370170P,AplORF580P,AplPORF16570P,AspI,AtsI,BgiI,BxyORF41150P,FsuI,HauORF1126P,Hsp444ORF3823P,Mae777ORF491P,MvaFGP2ORF1785P,NtaI,PflFI,PsyI,SfoP33ORF4037P,SmaAII,SpaPI,SplAII,SplII,TelI,TrsKTII,TspI,TteI,Tth111I,TtrI	No	9	6
GACNNNNGTC	palindrome	Type II (3)	BoxI,BstPAI,PshAI	No	10	6
GACNNNNNGRTY	RAYCNNNNNGTC	Type I (1)	BfaSIP	No	12	7
GACNNNNNGTC	palindrome	Type II (11)	AhdI,AspEI,BmeRI,BspOVI,BstZ2I,DriI,Eam1105I,EclHKI,NruGI,Uba1190I,Uba1191I	No	11	6
GACNNNNNNCTC	GAGNNNNNNGTC	Type I (2)	Btr190IP,PspSCADCORF214820P	No	12	6
GACNNNNNNGTC	palindrome	Type II (4)	AasI,DrdI,DseDI,TrsSII	No	12	6
GACNNNNNNNRTCC	GGAYNNNNNNNGTC	Type I (2)	Sen22462IIP,Sen3124IIP	No	14	7
GACNNNNNNRTCNC	GNGAYNNNNNNGTC	Type I (1)	Bpu6033IP	No	14	7
GACNNNNNNTGC	GCANNNNNNGTC	Type I (2)	R1.Sth6578IP,R2.Sth6578IP	No	12	6
GACNNNNNRTAAY	RTTAYNNNNNGTC	Type I (1)	Eco394I	No	13	8
GACNNNNNTGA	TCANNNNNGTC	Type IIG (6)	Ngo107613P,Ngo8107ORF391P,NgoAVIII,NgoFA19ORFDP,NgoMORF507P,NgoNCORF513P	No	11	6
GACNNNNRTGA	TCAYNNNNGTC	Type IIG (1)	SdeOSI	No	11	7
GACTC	GAGTC	Type II (6)	BsmEI,BspD6I,MlyI,PleI,PpsI,SchI	No	5	5
GAGAC	GTCTC	Type II (9), Type III (1)	Alw26I,BcoDI,BscQII,BsmAI,BsoMAI,BstMAI,Eco3858IP,Efa31KI,Hpy5004ORF5595P,Hpy5024ORF420P	No	5	5
GAGACC	GGTCTC	Type II (76)	Bli161I,Bli49I,Bli5508I,Bli576II,Bli736I,BsaI,Bso31I,BspTNI,Bsu537I,Cfr56I,CstDORF413P,Eco101I,Eco120I,Eco127I,Eco129I,Eco155I,Eco156I,Eco157I,Eco15ORF4216P,Eco162I,Eco185I,Eco1886ORF24340P,Eco1917ORF26295P,Eco191I,Eco203I,Eco204I,Eco205I,Eco217I,Eco225I,Eco233I,Eco239I,Eco240I,Eco241I,Eco246I,Eco247I,Eco25922ORF2385P,Eco263I,Eco31I,Eco42I,Eco51I,Eco605ORFEP,Eco71KI,Eco84137ORFFP,Eco95I,Eco97I,Ec…	No	6	6
GAGCTC	palindrome	Type II (26)	Asp109ORF210P,AspS89ORFBP,BnaB1ORFEP,BpuAmI,Ecl136II,Ecl137I,Eco042ORF2822P,Eco53kI,EcoCS05ORF10960P,EcoICRI,EsaYCORFGP,MluB10ORFCP,MphNM1ORF11490P,MxaI,NasSI,PcaORF419P,Pfl18I,Ppr230ORF2669P,Psp124BI,SacI,ScoI,Sgr13350I,Ssm4I,Ssm5I,SstI,UcoMSI	No	6	6
GAGGAC	GTCCTC	Type IIG (8)	Blo1222ORF1369P,Blo16BORF1413P,Blo22BORF1010P,Blo22BORF822P,Blo44BORF1778P,BloAII,PaePA7I,Swi424ORFAP	No	6	6
GAGNNNCTC	palindrome	Type II (1)	TssI	No	9	6
GAGNNNNNCTC	palindrome	Type II (1)	BplI	No	11	6
GAGNNNNNGTTY	RAACNNNNNCTC	Type I (1)	Eco4255IIIP	No	12	7
GAGNNNNNNATGCC	GGCATNNNNNNCTC	Type I (1)	DniM25IP	No	14	8
GAGNNNNNNGTRC	GYACNNNNNNCTC	Type I (6)	Sen23580ORF44711P,Sen41563ORF9541P,Sen41565ORF3971P,Sen41579ORF10317P,SenT1ORF5437P,StySJI	No	13	7
GAGNNNNNNNAATC	GATTNNNNNNNCTC	Type I (1)	Psp003IP	No	14	7
GAGNNNNNNNATGC	GCATNNNNNNNCTC	Type I (3)	EcaAORF3121P,EcoEI,EsaSS290P	No	14	7
GAGNNNNNNNGTCA	TGACNNNNNNNCTC	Type I (10)	Eco1446I,EcoABUORF49790P,EcoAI,EcoCFTORF5424P,EcoDi14ORF4941P,EcoDi2ORF4941P,EcoJA17ORF10865P,EcoJA17PIP,EcoJA23ORF730P,EcoJA23PIP	No	14	7
GAGNNNNNNTGAY	RTCANNNNNNCTC	Type I (4)	Eco3325IP,Eco3740IP,EcoH2ORF9575P,EcoP231ORF1540P	No	13	7
GAGNNNNNNVTGAC	GTCABNNNNNNCTC	Type I (1)	PchPA23IP	No	14	8
GAGNNNNNTAC	GTANNNNNCTC	Type I (2)	NgoAXVIIP,NgoFA19IIIP	No	11	6
GAGNNNNNTCC	GGANNNNNCTC	Type I (3)	Eco540AIIP,Eco540ANIIP,Eco540IIP	No	11	6
GANNNNNNNTAY	RTANNNNNNNTC	Type I (3)	Mpn129ORF348P,Mpn29ORFHP,MpnIIP	No	12	5
GANTC	palindrome	Type II (152), Type IIG (4)	BmuSORF1367P,CcaCc5ORF17250P,Cje414ORF10156P,Csp16704ORF101P,CsyBORFAP,CupORF362P,CviBI,CviCI,CviCVB1ORF335P,CviDI,CviEI,CviFI,CviGI,FnuAI,Hce99ORF4225P,HcrAvORF496P,HfeORF8000P,HhaII,Hin494ORF1636P,HinfI,Hpy10165ORFAP,Hpy112ORF6775P,Hpy117ORF6440P,Hpy120ORF6645P,Hpy12AORF59P,Hpy12BORF320P,Hpy12SORF59P,Hpy135ORF6915P,Hpy154ORF6845P,Hpy169ORF6715P,Hpy169ORF6735P,Hpy17874ORF7027P,Hpy180ORFAP,Hpy18O…	No	5	4
GARAC	GTYTC	Type III (1)	Mca25239IP	No	5	5
GASTC	palindrome	Type II (12)	CsaDORF2754P,Fba500ORF3305P,MevORF338P,PleLFBORF8P,PmuHN06ORF2114P,R1.KolORFAP,R2.KolORFAP,Ral7ORF2926P,Ral8ORF4861P,SbaTM71ORF951P,SgoGD1ORF1577P,UbaWWE31ORF770P	No	5	5
GATANNNNNNNTCA	TGANNNNNNNTATC	Type I (1)	Spn556IIIP	No	14	7
GATANNNNNNNTGC	GCANNNNNNNTATC	Type I (3)	EclNIH3IP,EclNIH5IP,Vch49093ORF1280P	No	14	7
GATANNNNNNTCC	GGANNNNNNTATC	Type I (3)	Eco1348I,Eco1412I,Eco777I	No	13	7
GATANNNNNNTGC	GCANNNNNNTATC	Type I (1)	Tca7334IP	No	13	7
GATATC	palindrome	Type II (124)	AacAA1ORF2951P,Bsc217I,BshLI,BsoAI,Bsp16I,BstRI,Cae357ORF994P,CauJORF3352P,CeqI,CspMSGORFOP,CspYORF3614P,Eco178I,Eco17I,Eco32I,EcoEC159ORFAP,EcoRV,EsaCFORFKP,EsaNCORFGP,FpsFPG3IP,Fsp1321ORF22910P,Hce99ORF3920P,HheORF238P,HjaI,Hma5501ORF683P,HmuST1ORF3230P,Hne2ORF202P,Hpy120ORF6740P,Hpy135ORF7015P,Hpy169ORF6805P,Hpy17874ORF1438P,Hpy464ORF6630P,HpyB14ORF6550P,HpyB38ORF1328P,HpyB45ORFG1P,HpyCI,HpyGO…	No	6	6
GATBTC	GAVATC	Type III (1)	Fen1006IP	No	6	6
GATC	palindrome	Type I (1), Type II (775), Type IIM (103)	Aac49025ORF12965P,AbaYM16ORF30340P,Abu7h1hORF411P,AcaMviORF17P,Afl81ORFUP,AflWKORF1191P,Ahy25ORF1538P,Ala51172ORF1154P,AlaPGORF1083P,AmuORF1564P,Ani7299ORF2986P,Apa233ORF300P,Arh15834ORF19425P,Asi256I,Asp338ORF1694P,AspMDI,AspMRS7ORFCP,AspMRS7ORFLP,AsuMBI,Ath12881ORFFP,AthUNI1ORF7640P,Atr16470ORFHP,Axy15112ORF19120P,Ban27673ORF2915P,Bbo17376ORF6390P,Bbr2258ORF358P,Bbr27ORF383P,Bbr31lORFAP,Bca12C6…	No	4	4
GATCC	GGATC	Type II (32)	AclWI,Aco17241ORF4136P,Alw145ORFHP,AlwI,BinI,BpaW25ORF11550P,BpuFI,BspPI,BsrWI,Bst31TI,BstH9I,Bth617I,BthII,Ddi21439ORF1702P,EacI,Epl492ORF2711P,EsaCMIIORFAP,EsaGMORFIP,EsaHSORFCP,EsaPCORFCP,EsaS13ORFEP,EsaSS298P,EsaSS560P,EsaYCORFKP,FmyP3GORFHP,GkaORF8P,GmeIP,GstGS18ORFAP,Lfe14647ORF1470P,PspTRPORFFP,Ral8I,Smu12446ORF3135P	No	5	5
GATGC	GCATC	Type II (43)	BhaI,Blo301ORF569P,BloBXY01ORF2965P,BloP0001ORFCP,BmsI,BscAI,BscUI,BsmNI,BspST5I,Bst19I,CjeP338II,Csp16704ORF1576P,EsaCBORFNP,HbiCORF660P,Hhe1ORF2480P,HseSORF4428P,Lan381ORF692P,LweI,Mbo45IVP,Mbo70ORF3340AP,Mbo70ORF3340BP,Mbo801ORF708P,Mha183IIP,Mha185IIP,MhaD193ORF12965P,MhaH23ORF481P,Mle99ORF9120P,MmyCIIIP,MmyCV1ORF754P,MmyGM12ORF754P,Mva1312II,PhaI,Psp102ORF2664P,R1.MboH1ORF669P,R2.MboH1ORF669…	No	5	5
GATGNNNNNGGC	GCCNNNNNCATC	Type I (1)	SenAboIIIP	No	12	7
GATGNNNNNNRTGC	GCAYNNNNNNCATC	Type I (1)	TdeDIP	No	14	8
GATGNNNNNNTAC	GTANNNNNNCATC	Type I (1)	EcoNIH1IIIP	No	13	7
GATGNNNNNNTGC	GCANNNNNNCATC	Type I (1)	Awo1030IIIP	No	13	7
GATNNNNATC	palindrome	Type II (12)	Bco631I,Bco63I,BsaBI,Bse631I,Bse8I,BseJI,Bsh1365I,BsiBI,BsrBRI,MamI,UbaN20I,UbaN6I	No	10	6
GATTNC	GNAATC	Type III (1)	Vpa2008IIP	No	6	5
GAWTC	palindrome	Type II (2)	PfeI,TfiI	No	5	5
GAYAYNNNNNNNGTA	TACNNNNNNNRTRTC	Type I (3)	Eco3274IP,Eco3763IP,Eco4255IIP	No	15	8
GAYNNNNNRTC	palindrome	Type IIG (3)	HaeIV,Hin3031ORF1870P,Hin3047ORF12290P	No	11	6
GCABNNNNNNVTGC	palindrome	Type I (1)	HvoDSIIP	No	14	8
GCACNNNNNNNTGA	TCANNNNNNNGTGC	Type I (1)	Sth20745IIP	No	14	7
GCAGC	GCTGC	Type II (16)	AlwXI,BbvI,BbvORFAP,BchI,BsaUI,BseKI,BseXI,Bsp423I,BsrVI,Bst12I,Bst71I,BstV1I,LfeI,Lsp1109I,R1.BceSIV,R2.BceSIV	No	5	5
GCAGNNNNNNVTGA	TCABNNNNNNCTGC	Type I (2)	BpsBDTORF996P,Ppn3IP	No	14	8
GCANNNNNNCTGA	TCAGNNNNNNTGC	Type I (2)	Eco1455I,Eco826I	No	13	7
GCANNNNNNNNTGC	palindrome	Type I (2)	NgoAV,NgoMORF558P	No	14	6
GCANNNNNNTGC	palindrome	Type II (1)	AlfI	No	12	6
GCANNNNNNTTAA	TTAANNNNNNTGC	Type I (1)	Spy360IP	No	13	7
GCANNNNNRTTA	TAAYNNNNNTGC	Type I (23)	Cje1099ORF1795P,Cje12E5ORF7725P,Cje14ORF7480P,Cje1847P,Cje212ORF2465P,Cje2425ORF1640P,Cje2426ORF1545P,Cje2538ORF1580P,Cje2544ORF1581P,Cje43430P,Cje43431P,Cje8425ORF1634P,CjeCW7ORF7180P,CjeCW9ORF1720P,CjeE5ORF7725P,CjeFIV,CjeGSvORF7745P,CjeIAIIP,CjeKf1ORF7730P,CjeNBORF1553P,CjeNIV,CjeYH1ORF1679P,CjemfKORF7720P	No	12	7
GCANNNNNTGC	palindrome	Type II (2)	ApaBI,BstAPI	No	11	6
GCATGC	palindrome	Type II (33)	Asp5HI,BbuI,BfuAII,BscOI,Bsp121I,BspPSORF5943P,BtgAII,Cgl21831ORF1900P,CglAI,CglAR1ORF1905P,CpiORF644P,Csp7507ORF5570P,Cth7203ORF2728P,Dch516ORFBP,Dsp569ORFAP,Nsp7107ORF1149P,PaeCI,PaeI,PfaAIII,RspLKI,SpaHI,SpaXI,SphI,TiJP2ORFJP,Uba1162I,Uba1226I,UbaGMORFQP,VchO68I,XfaAORFC345P,XfaDORF1899P,XfaG1ORFAP,XfaMORF1762P,XfaSyVAORF1958P	No	6	6
GCATNNNNNNNNTCC	GGANNNNNNNNATGC	Type I (10)	Eco1323I,Eco1344II,Eco1386I,Eco1427I,Eco1430I,Eco1456I,Eco1476I,Eco377I,Eco37I,EcoAO83I	No	15	7
GCCANNNNNNNTGAY	RTCANNNNNNNTGGC	Type I (1)	EasL1IP	No	15	8
GCCCGGGC	palindrome	Type II (1)	SrfI	No	8	8
GCCGC	GCGGC	Type II (1)	NgoAVII	No	5	5
GCCGGC	palindrome	Type II (171), Type IIM (1)	Aal15ORF11436P,Afa24RI,AjeMS1ORF12179P,AmeII,AniMI,Aor9412ORFAP,ApeAI,AprI,Asp109ORF8016P,Asp180ORF830P,AspJSORF4252P,Asu9A1ORF3675P,AthUNI1ORF28870P,Bdi11568ORFDP,BheI,BsaDD2ORF3505P,Bsp14H2ORF6300P,Cca3821ORF5060P,Cca44701ORF11370P,CcoI,Cim44264ORF3915P,CjeKORF1858P,Csp14bORFBP,CspMSGORFCP,CteY11ORF2340P,Cvi20294ORF5605P,Dma21211ORF843P,Dze19ORFAP,Dze2538ORFAP,Eco111ORF318P,Eco14301ORF274P,Eco1…	No	6	6
GCCGNAC	GTNCGGC	Type IIG (2)	AquII,AquORF358P	No	7	6
GCCNNNNNCTCC	GGAGNNNNNGGC	Type I (1)	Apa12260IP	No	12	7
GCCNNNNNGGC	palindrome	Type II (32)	Bat10132ORFAP,Bat1013ORFAP,Bat1942ORF18165P,Bat498222ORFCP,Bat49822ORFCP,Bat51NORFAP,Bat51ORFAP,Bat93722ORFCP,Bat9372ORF9P,BatBSSORF3501P,BatC89ORF6655P,BatD1ORFCP,BatD2ORFAP,BatD3ORFAP,BatDORFAP,BglI,Bpu86I,BseB631I,BsoJI,Bsu1246ORF130P,CagI,CbaCRORF2163P,CspESFC1ORFJP,CthBORF505P,DdeVCDIP,MinV4ORF1806P,MoxORF1333P,Psp1009I,RspRSI,Tsp219I,Tsp8EI,VanI	No	11	6
GCCNNNNNNTCC	GGANNNNNNGGC	Type I (1)	Asu14238IIP	No	12	6
GCCTA	TAGGC	Type IIG (1)	Hpy99XIII	No	5	5
GCCTCC	GGAGGC	Type IIG (4)	Csp2014I,Csp2014ORF5885AP,Csp2014ORF5885BP,Csp2014ORF5885CP	No	6	6
GCGAC	GTCGC	Type II (1)	TsuI	No	5	5
GCGATCGC	palindrome	Type II (4)	AsiSI,RgaI,SfaAI,SgfI	No	8	8
GCGC	palindrome	Type II (85), Type IIM (1)	Apa221ORFTP,Apa4211ORF770P,AspLEI,BbtI,BcaI,BmuSORF1968P,BpiWesBORF34P,BspLAI,BstHHI,CceORF2549AP,CceORF2549BP,CcoP95I,CfoI,Csp1470I,Csp1485ORF1626P,CupORF1283P,Eol17448ORF3649P,FnuDIII,FnuF324ORFIP,GlaI,Hca5491ORF1549P,Hce99ORF7290P,Hci18818ORF1706P,Hci611ORF451P,Hci847ORF474P,HhaI,Hin21ORF4972P,Hin375ORF6795P,Hin6I,Hin7I,HinGUI,HinP1I,HinS1I,HinS2I,Hpa906ORF2665P,HpaNagORF782P,HpaSH03ORF2165P,H…	No	4	4
GCGCGC	palindrome	Type II (61)	BscEI,BsePI,BsoPI,BsrHI,BssBI,BssHII,BstBZ153I,CfrJ5I,Ecl101ORF5265P,Eco143I,Eco152I,Eco54115ORF13458P,EcoDEC10EORF5014P,EcoDEC14BORF5063P,EcoDEC14DORF3444P,EcoDEC5EORF5192P,EoM9803ORF8185P,Esp7I,Esp8I,Fpr3ORF18930P,HinNTHORFEP,Hma5501ORF1210P,Kpn30I,KstORFAP,Mae777ORF461P,McaTI,NflHORF697P,Ngo14ORF1425P,Nla640ORF6870P,NlaY92ORF30720P,Nme0196ORF625P,Nme108ORFMP,Nme1207ORFKP,Nme13399ORF631P,Nme13O…	No	6	6
GCGGCCGC	palindrome	Type II (7)	CciNI,CsiBI,CspBI,MchAI,NotI,Shy5008ORFAP,ShyTL1ORFBP	No	8	8
GCGTA	TACGC	Type IIG (10)	Hpy1METORF7810P,Hpy26695ORFAP,HpyA1CHORFCP,HpyA1CLORFBP,HpyA1ORF7810P,HpyA1ORFBP,HpyAXIV,HpyP79ORFDP,HpyRif1ORFEP,HpyRif2ORFAP	No	5	5
GCNGC	palindrome	Type II (145), Type IIM (13)	AspmNLORF879P,Bce6O1ORF4429P,BceA1ORFDP,BceVD148ORF4541P,BceVD19ORF5137P,BceVD19ORF6119P,BinAORF2679P,BisI,Bli1904II,BlsI,BmuSORF1526P,Bpu1811I,BsoFI,Bsp6I,BssFI,BssXI,Bsu231ORF9915P,BsuNRS231ORF2773P,BsuW23ORF9670P,Bth171ORF1482P,Bth171ORF4722P,BthCI,BthJM63ORFAP,Bun12C37ORF1772P,Cac1731ORF1526P,Cac2018ORF1517P,Cac824I,Cac824ORFP,CboE1ORF1092P,CboKAPB3ORF12160P,CcoP215I,CcoP216I,Ckr177ORF2643P,C…	No	5	4
GCNNGC	palindrome	Type II (10)	Ast1581ORFAP,BniI,BstC8I,Cac8I,Cup21ORF1546P,CupORF1474P,Hci18818ORF479P,Hci611ORF1792P,Hci847ORF2076P,UthBFORFCP	No	6	4
GCNNNNNNNGC	palindrome	Type II (7)	Bce1247I,Bce4I,BceCI,BspWI,BstMWI,HpyF10VI,MwoI	No	11	4
GCSGC	palindrome	Type II (191)	Aav19860ORF4431P,AbiC19ORF31P,Aca398ORFDP,ApaRW1ORFBP,Aph3ORF42010P,Ara35vORFAP,AraN35ORFAP,Asp109ORF2593P,AspCNI,Axy54ORF1193P,Bac116ORF3918P,BamFORF3751P,BamLL3ORF4074P,BamXH7ORF4070P,Bbi2010ORF968P,Bce1O3ORF5544P,Bce603ORF8020P,Bce6O1ORF4432P,Bce6ORF8140P,BceA1ORFCP,BceNORF1128P,BceSORF365AP,BceVD148ORF4544P,Bdo17855ORF2582P,BpuS1ORFAP,Bsp1130ORF4372P,BspM26ORF32060P,BspUI,Bsu13952ORF19200P,Bs…	No	5	5
GCTAGC	palindrome	Type II (24)	AceII,Afl81ORFIP,AmaCSORF2243P,AplC1ORF80070P,Asp8005ORF10855P,AsuNHI,AtuP4ORFDP,AvaPH9ORFBP,BmtI,BspOI,Cep9333ORF2647P,Csp7822ORF1878P,Csp7822ORF724P,LlaG2I,Mae7806ORF5066P,Mae7806ORF6600P,Mae843ORF34630AP,Mae843ORF34630BP,Mae843ORF34630CP,Mae9443ORF560003P,Mae98ORF3747P,NheI,PstNHI,SbaOSORF3617P	No	6	6
GCTCCA	TGGAGC	Type IIG (1)	AmaCSORF2214P	No	6	6
GCTNAGC	palindrome	Type II (23)	Acy7122ORF2831P,AplORF4030P,AplPORF12930P,AvaIVAP,AvaIVBP,BlpI,Bpu1102I,BpuGCI,Bsp1720I,Cbu635ORFCP,CelII,Csp7507ORF2543P,EsaSIORFEP,EspI,Lsp8106ORF5426P,Sen620ORF5931P,Sen66ORF100P,SplZORFGP,Ssp42902ORFKP,Uba1221I,Uba1222I,Uba1284I,Uba1320I	No	7	6
GCWGC	palindrome	Type II (94), Type IIM (6)	AceI,ApeKI,Bak9157ORF3647P,Bam112ORF19415P,BamCMW1ORFAP,BamTA208IIP,Bce14579I,Bce14579IA,Bce14579IB,Bce3O2ORF4560P,Bce4O1ORF769P,Bce98ORF752P,BceNORF202P,BlaGI9ORF896P,Bli3F3ORFAP,BmaEB01ORFCP,Boc2691ORFBP,BsaVKORFAP,Bsp154ORFAP,Bsu13952ORF19190P,BsuB1ORF1340P,CboAHORF2744P,CboAORF2811P,Cgl13032ORF1705P,Cgl253ORF6015P,Cha18680ORF3698P,CinURNWORF2271P,Cre45100ORF473P,CspTYORFEP,CthORF1749P,Cvi76OR…	No	5	5
GCYYGAC	GTCRRGC	Type IIG (1)	AhyRBAHI	No	7	7
GDGCHC	palindrome	Type II (19)	AocII,Bka1125I,BmyI,BsoCI,Bsp1286I,BspLS2I,BstZ15I,Cap10605ORF2107P,EsaSS2060ORFP,HpyF36IV,HpyF47I,HpyHPKXORFAP,MhlI,Mlu40I,NspII,Pta51259ORF2669P,SduI,TseAI,Uba1362I	No	6	6
GGACGAC	GTCGTCC	Type IIG (1)	Sth20745III	No	7	7
GGANNNNNCTTA	TAAGNNNNNTCC	Type I (1)	Awo1030IIP	No	12	7
GGARGA	TCYTCC	Type IIG (2)	CchII,CchORF1196P	No	6	6
GGATAC	GTATCC	Type II (24)	BciVI,BfuI,BsuI,Eam2158ORF3710P,Eam635ORF3292P,Eam636ORF3292P,Eam637ORF3295P,EamBORF3406P,EamCORF3626P,EpyKORF3897P,EpyORF36200P,Esp617ORF10960P,Lmo1776IP,Lmo1816ORF1912P,Lmo1817IP,Lmo1926IP,Lmo2008ORF2596P,LmoH7I,LmoHORF2754P,LmoJ1816IP,LmoLS642ORF5375P,LsaTMW1ORF420P,Msc457ORF1965P,UeuC08ORFAP	No	6	6
GGATCC	palindrome	Type II (117)	AacLI,AaeI,AcaII,AccEBI,Acy7122ORF4944P,Afl81ORFDP,AinII,Ali12257I,Ali12258I,AliI,ApaCI,AsiI,AspTII,Atu1II,BamFI,BamHI,BamKI,BamLL3ORF3413P,BamNI,BamTA208IP,BamXH7ORF3402P,Bca1259I,Bce751I,Bco10278I,BnaI,BpsBFDORF1350P,BsaDI,Bsp130I,Bsp131I,Bsp144I,Bsp30I,Bsp4009I,Bsp46I,Bsp90II,Bsp98I,BspAAIII,Bst1126I,Bst2464I,Bst2902I,BstI,BstQI,Bsu13952ORF16390P,Bsu8565I,Bsu8646I,Bsu90I,BsuB519I,BsuB763I,BsuB…	No	6	6
GGCANNNNNNTTA	TAANNNNNNTGCC	Type I (1)	Vpa2008IP	No	13	7
GGCAS	STGCC	Type III (3)	Tsp513ORF1109P,Tsp561ORF1366P,TspX514IIP	No	5	5
GGCC	palindrome	Type II (414), Type IIM (1)	AcaIV,Afl83II,AhaBGORF3491P,AorOORF1855P,AoxI,Asp742I,AspTIII,AthUNI1ORF430P,Aur25976ORF950P,Ava51170ORF1213P,AvrBI,Bal3006I,Bal475I,BanAI,Bce1407ORF2765P,Bce71I,BceWORF97P,Bco33I,BecAII,Bfi458I,Bgr4ORF19490P,BhaII,Bim19II,BliI,BluII,Bme361I,Bme46I,Bme74I,BmeU1594I,Bmo101ORFAP,Bpa36I,BpiWesBORF2404P,BraARORFCP,Bsa18170ORF1534P,BsaRI,BscQI,Bse126I,Bse9I,BseI,BseQI,BshAI,BshBI,BshCI,BshDI,BshEI,Bsh…	No	4	4
GGCCGGCC	palindrome	Type II (4)	AspB510ORF14690P,FseI,FspEUIORF7149P,RigI	No	8	8
GGCCNNNNNGGCC	palindrome	Type II (2)	SdiI,SfiI	No	13	8
GGCGCA	TGCGCC	Type IIG (3)	Cgl13032I,CglMB1ORF3398P,CglORF3009P	No	6	6
GGCGCC	palindrome	Type II (117)	AaeB11ORF430P,AdeAX22ORFAP,Ami431ORFAP,AspSN2ORF21550P,AspYN10ORF20945P,Ban27673ORF2920P,BbeAI,BbeI,Bbi13195ORF9456P,Bbi13195ORFAP,Bbi2010ORF165P,BbiBGN4ORF161P,BbiDORFBP,BcaDORF1946P,Bdi11568ORFHP,BinSII,Blo1222ORF91P,Blo91563ORFAP,BloAIP,BloCCORF572P,BloP0001ORFDP,BphAH2ORF35P,CagVIIP,CmiORF574P,CmiSORF2990P,Dgi1382ORF935P,DinI,DspA2ORF3942P,DspOTORF5513P,DthMLF1ORFAP,Eco78I,EcoDEC6DORF3172P,Ec…	No	6	6
GGCGCGCC	palindrome	Type II (3)	AscI,PalAI,SgsI	No	8	8
GGCGGA	TCCGCC	Type II (2)	BpuCI,EciI	No	6	6
GGCTNA	TNAGCC	Type I (1)	LlaBIII	No	6	5
GGGAC	GTCCC	Type II (6), Type IIG (6)	BliL1ORFAP,BpuNI,BpuSI,BscWI,BslFI,BsmFI,BspLU11III,BstOZ616I,FaqI,FinI,Ova1820ORF43050P,Sdy1249ORF869P	No	5	5
GGGCCC	palindrome	Type II (14)	ApaI,Bsp120I,EciEI,PpeI,Psp30I,PspOMI,Rsp24678ORF16835P,Rsp24678ORFAP,Uba1156I,Uba1157I,Uba1165I,Uba1202I,Uba1241I,Uba1368I	No	6	6
GGGCMC	GKGCCC	Type II (1)	BmgI	No	6	6
GGGWCCC	palindrome	Type II (3)	KflI,SanDI,Sse1825I	No	7	7
GGNCC	palindrome	Type II (224), Type IIG (1)	AhaB1I,ApuI,AspS9I,AsuI,AvcI,Bac36I,Bal228I,Bam5036ORF797P,BamHB26ORFBP,BamW2ORFAP,BavAII,BavBII,Bce22I,Bfi105I,BkaPV202ORF9960P,BmgT120I,BneMS4ORFDP,Bpe43243ORF3116P,Bpi2904ORF1123P,BpiWesBORF1242P,BpsI,BsaSI,Bse54I,BshKI,BsiZI,Bsp1894I,BspBII,BspF4I,Bsu5044I,Bsu54I,Cac9aORF8000P,CacGORF306P,Car11915ORFFP,Cba6813ORF5965P,CchORF332P,CcuI,CdiAI,CdiCD6I,Cfr13I,Cfr23I,Cfr33I,Cfr45I,Cfr46I,Cfr47I,Cfr…	No	5	4
GGNNCC	palindrome	Type II (95)	AspNI,BcrI,BmiI,BsaEI,BscBI,Bsp29I,BspLI,BssI,Cba26367ORFEP,Cmi15897ORF2336P,EsaLGORFJ1P,EsaS13ORFD1P,EsaSS762P,Hce99ORF5170P,Hpy238ORF3355P,Hpy274ORF819P,Hpy57ORF711P,Hpy83ORF748P,HpyF44II,HpyF73I,HpyFD430ORFEP,HpyGC26ORFLP,HpyUM085ORF1970P,Hsp7418ORF3653P,Lba1157ORF1622P,Lba8157ORF1878P,LinAdORF870P,Mal21ORF186P,Mmo22980ORF200P,NflHORF897P,Ngo1035ORF1270P,Ngo1291ORF1116P,Ngo18ORFEP,Ngo24ORFDP,N…	No	6	4
GGRCA	TGYCC	Type IIG (5)	Cje212ORF7460P,CjeCW7ORF1595P,CjeCW9ORF4880P,CjeFV,CjeHBORF48P	No	5	5
GGTACC	palindrome	Type II (48)	Acc65I,AhaB8I,AmeARB13ORFEP,AmeARB20ORFFP,Asp718I,BspJ106I,Bth444ORF3271P,BthM20ORF1410P,CsyAORFAP,DacSJ4ORF1251P,Dda898ORFEP,Eco149I,EcoE1728ORF22495P,Esp19I,GurRORF3275P,Kpn182ORFCP,Kpn214ORFAP,KpnI,KpnK14I,MvsAI,MvsBI,MvsCI,MvsDI,MvsEI,MvsI,NmiI,Sau10I,Sen6836ORF21960P,SthAI,SthBI,SthCI,SthDI,SthEI,SthFI,SthGI,SthHI,SthI,SthJI,SthKI,SthLI,SthMI,SthNI,TolR615ORF13055P,Uba1201I,Uba76I,Uba85I,Uba…	No	6	6
GGTGA	TCACC	Type II (34)	Ami202ORF5015P,AsuHPI,CjeHORF290019P,Esa301ORF77P,EsaSS507P,EsaSS642P,Fli6794IVP,HphI,LblMEDORF12059P,Ngo18ORFFP,Ngo24ORFFP,Ngo3502ORF8P,Ngo6140ORFFP,Ngo679ORF9P,Ngo8107ORF1907P,NgoAXVIP,NgoBVIII,NgoDGI2ORF1863P,NgoDVIII,NgoFA19IP,NgoJVIII,NgoLORF1812P,NgoMVIII,NgoNCORF2366P,NgoPID18ORF1848P,PspJC140ORFBP,R1.HprORF1174P,R2.HprORF1174P,Sep109ORF2300P,Sep12ORF7416P,Sep135ORF841P,Sep60ORF2117P,Smu29…	No	5	5
GGTNACC	palindrome	Type II (50)	AcrII,AmaCSORF2078P,AplC1ORF550980P,AplORF1110P,AplPORF10170P,Asp8005ORF30008P,AspAI,Aur25976ORF800P,Bdo12C01ORF770P,Bse59I,Bse64I,BseT10I,BseT9I,BsiKI,Bsp1591I,Bst31I,BstDI,BstEII,BstPI,BstT10I,BstT9I,CagORF438P,Cfr19I,Cfr7I,CjeJCBORFDP,Csp7424ORF2706P,Csp8802ORF655P,CspMSGORFPP,EcaI,Eci125I,Eco103ORF856P,Eco111ORF881P,Eco91I,EcoO128I,EcoO65I,GprH1ORF964P,JspCG3ORFJP,KoxI,LchSPORF4286P,Mae7806OR…	No	7	6
GGWCC	palindrome	Type II (188)	Acy7122ORF930P,Afl81ORFWP,AflI,Asp697I,Asp745I,Asp8005ORF30353P,AspBII,AspDII,AvaII,BamNII,Ban52ORF170P,Ban603ORF170P,BanA6ORF29P,BanLIIP,BceFT9ORF3558P,BceSII,BceVDM21ORF4869P,BcuAI,Bme18I,Bme216I,BmpI,Bsp100I,Bsp1260I,Bsp128I,Bsp132I,Bsp133I,Bsp71I,BspF53I,BspJ105I,BsrAI,Bst4QI,Bth4222ORF8220P,Bth4Q7ORF13975P,Bth789ORF2340P,Bth81934ORFAP,BthAI,BtiI,CauI,CboBfORF47P,Cep9333ORF3880P,CliI,ClmII,Cp…	No	5	5
GGWCNA	TNGWCC	Type IIG (1)	Hpy99XIV-mut1	No	6	5
GGWTAA	TTAWCC	Type IIG (1)	Hpy99XIV	No	6	6
GGYRCC	palindrome	Type II (54)	AccB1I,AmaCSORF4996P,AplC1ORF411890P,AplORF2960P,AplPORF11810P,Asp8005ORF40640P,BanI,BbvBI,Bme05I,BshNI,BspT107I,Csp7822ORF1255P,Cwa3ORF4802P,CwaWHORF1640P,DspN47ORF12320P,Eco168I,Eco169I,Eco171I,Eco173I,Eco195I,Eco50I,Eco64I,EsaLGORFH1P,EsaLGORFQP,EsaRRORFBP,Esp10I,Esp11I,Esp12I,Esp13I,Esp14I,Esp15I,Esp1I,Esp21I,Esp22I,Esp25I,Esp6I,Esp9I,HgiCI,HgiHI,MspB4I,Nsp9414ORF11630P,Oni7112ORF3048P,PfaAI,…	No	6	6
GKGCMC	palindrome	Type II (5)	BaeGI,Bme1580I,BmgAI,BseSI,BstSLI	No	6	6
GRCGYC	palindrome	Type II (61)	Acy7122ORF949P,AcyI,Afl81ORFKP,AhaII,AmaCSORF5018P,AosII,AplC1ORF200600P,AplORF3540P,AplPORF11510P,Asp8005ORF60966P,AspFAAORF3152P,AstWI,AsuIII,BbiBGN4ORF114P,BbiII,Bcom44ORFAP,Bps24701ORF4910P,BsaHI,BspPSORF1994P,BssNI,BstACI,Cbo8266ORF11710P,Cbo8550ORF11710P,CboE3ORF2487P,Cep9333ORF2554P,CloLW9ORF3192P,Csp6303ORF4523P,Csp68KORF4745P,CwaWHORF6135P,Eco1629ORF4427P,Eco9034ORFAP,EcoDEC10CORF6037P,E…	No	6	6
GRGCRAC	GTYGCYC	Type IIG (1)	Jma19592II	No	7	7
GRGCYC	palindrome	Type II (61)	AinMR95ORF1317P,Aob25724ORFFP,BanII,Bdo17855ORF3734P,BpuI,BscMI,Bsp117I,Bsp519I,BstZ7I,Bsu1854I,Bsu5ORF3750P,BvuI,Cfr48I,Eco113I,Eco180I,Eco211I,Eco215I,Eco216I,Eco232I,Eco249I,Eco24I,Eco25I,Eco262I,Eco26I,Eco35I,Eco68I,Eco75KI,EcoT38I,EcoT88I,EcoT93I,EcoT95I,Ese4I,FriOI,Gsp7428ORF4065P,HgiJII,Hhy1100ORF3076P,KoxII,Lfa14108ORF3048P,OmiAI,OmiBI,PaeHI,PdoU2ORF965P,Ppe3763ORFEP,Ppu20I,Psp31I,SacNI,U…	No	6	6
GRRGA	TCYYC	Type II (1)	Hpy32IIP	No	5	5
GTAC	palindrome	Type II (162), Type III (1)	AfaI,Asa345ORF251P,Asp16HI,Asp17HI,Asp18HI,Asp29HI,CcoP73I,CphSyn2ORFBP,Csp6I,CupORF1644P,CviARORF487P,CviQI,CviRII,EsaCBORFLP,EsaDBORFDP,EsaRBORFJP,EsaSS360P,HacSORF823P,Hbi43879ORF901P,Hce7128ORFAP,Hce99ORF1520P,Hci18818ORFSP,Hci611ORF1054P,Hci847ORF922P,Hfe50ORF927P,Hhe1ORF14010P,Hma5501ORF1248P,Hma5501ORF1323P,HmuST1ORF3200P,Hpy111ORFAP,Hpy117ORF2515P,Hpy12BORF4290P,Hpy131ORFAP,Hpy13AORF2495P…	No	4	4
GTATAC	palindrome	Type II (9)	BspM90I,BssNAI,Bst1107I,BstBSI,BstZ17I,Oac6304ORF2383P,SnaI,VchO25I,XcaI	No	6	6
GTATNAC	GTNATAC	Type IIG (2)	Fps93ORF572P,Jma19592I	No	7	6
GTCANNNNNNRTCA	TGAYNNNNNNTGAC	Type I (1)	SonIIP	No	14	8
GTCANNNNNNTGAY	RTCANNNNNNTGAC	Type I (1)	Eco851I	No	14	8
GTCGAC	palindrome	Type II (168)	Aav19860ORF627P,Aba6411ORF3575P,Acs1371I,Acs1372I,Acs1373I,Acs1421I,Acs1422I,Ali4BORF10441P,Ama292ORFAP,Ama292ORFBP,AorK20ORFGP,Asp1271ORF2485P,Asp332ORF691P,Asp90ORF20065P,AspAK7ORF3880P,AspJSORF2202P,AspYN10ORF20920P,Avi180ORF1461P,Bbi2010ORF15P,BbrUII,Blo1222ORF1171P,BloAORF1145P,BokBDUORF3258P,BokEORFCP,Bpa5ORF2897P,Bps3965ORF4046P,BpsBDDORF1700P,Bpy10003ORF1938P,Bpy10003ORF685P,Brh454ORF3330…	No	6	6
GTGCAC	palindrome	Type II (23)	AaqI,Alw44I,AmeI,ApaLI,Bsp146I,DaqI,Ddi3534ORFHP,Gam559ORFDP,Lma3LORF25280P,LxxORF110P,Lxy46306ORF110P,MstS30ORFAP,MstS30ORFBP,Pca24564ORFHP,Pfl23I,Pfr12I,PliI,PmeDLHKORFAP,ScoNI,SnoI,Uba1203I,Uba1387I,VneI	No	6	6
GTMKAC	palindrome	Type II (25)	AccI,Asp90ORF11774P,CchORF1609P,CthBORF1013P,Dsa8305ORF780P,DsaVI,DspN47ORF18980P,EsaMIORFPP,FblI,FpsFPG3IIP,IagORF725P,OmiBII,R1.DspN47ORF34020P,R2.DspN47ORF34020P,R3.DspN47ORF34020P,Ran1ORF2208P,RanCH3ORF421P,SdeAIVP,TeuA501ORF5545P,TonNAORF1383P,UbaMSORFA22P,UbaMSORFP24P,UbaMSORFQ18P,UbaMSORFR13P,XmiI	No	6	6
GTNAC	palindrome	Type II (1)	MaeIII	No	5	4
GTNGAAC	GTTCNAC	Type IIG (1)	KpnNIH30III	No	7	6
GTNNAC	palindrome	Type II (134)	Cco29710ORF7115P,CthGBORF779P,EsaCBORFFP,EsaCFORFRP,EsaCIORFEP,EsaRBORFDP,HacSORF1296P,Hbi43879ORF664P,Hci611ORFDP,Hma5501ORF1695P,Hpy102ORF4765P,Hpy12AORF764P,Hpy12BORF4060P,Hpy12SORF766P,Hpy135ORF4495P,Hpy13AORF4410P,Hpy13ORF4415P,Hpy154ORF4630P,Hpy166II,Hpy169ORF4615P,Hpy17874ORF2549P,Hpy180ORF4640P,Hpy18ORF4470P,Hpy193ORFOP,Hpy1METORF4650P,Hpy2012ORF1975P,Hpy2017ORF893P,Hpy2018ORF894P,Hpy225O…	No	6	4
GTSAC	palindrome	Type II (69)	CchORF1391P,EsaRRORFMP,EsaSS1464P,EsaSS1811P,Hci611ORFBP,Hfe50ORF69P,Hpy102ORF520P,Hpy117ORF235P,Hpy135ORF255P,Hpy1401ORFBP,Hpy166ORF290P,Hpy169ORF250P,Hpy20ORF240P,Hpy238ORF340P,Hpy310ORF62P,Hpy4156ORFBP,Hpy422ORF525P,Hpy5026ORF3185P,Hpy5086ORF1900P,Hpy51I,Hpy5262ORFBP,Hpy7238ORFBP,Hpy898ORF530P,Hpy8II,Hpy94ORF255P,Hpy99II,HpyB128ORFBP,HpyB8ORF1517P,HpyC114ORFBP,HpyC229ORFBP,HpyC64ORFBP,HpyCR14O…	No	5	5
GTTAAC	palindrome	Type II (15)	BsaKI,BseII,BstEZ359I,BstHPI,HpaI,KspAI,LciC10ORF9975P,LcyORFGP,Mbo165ORF105P,McoHRCORF2040P,MovSC01ORFPP,MwhI,Pst818ORFBP,SsrI,Uba1408II	No	6	6
GTTTAAAC	palindrome	Type II (2)	MssI,PmeI	No	8	8
GTYGGA	TCCRAC	Type IIG (2)	EsaSS409P,MmeI	No	6	6
GTYRAC	palindrome	Type II (17)	Apl12ORF17660P,Apl1536ORF17500P,Apl24226ORF445P,ChuEII,CocIP,EsaCIORFBP,EsaCMIIORFCP,EsaCMIIORFDP,Fbr15ORF2133P,Fli6794IIP,Hin1160II,Hin1161II,HinAWORF607P,HinJCI,HincII,HindII,MnnI	No	6	6
GWAGNNNNNNTCGA	TCGANNNNNNCTWC	Type I (1)	RetCIP	No	14	8
GWCAY	RTGWC	Type III (1)	Hpy99XXIP	No	5	5
GWGCWC	palindrome	Type II (23)	Alw21I,AspHI,Bbv12I,Bfu1570I,BsaGI,Bsh45I,BsiHKAI,Bsm6I,BsmPI,Csp7507ORF5505P,HgiAI,Hpy8III,HpyF46II,HpyF7II,MspV281I,Npe15624ORF1239P,Pph3215I,UbaMSORFA5P,UbaMSORFIP,UbaMSORFJ11P,UbaMSORFK7P,UbaMSORFQ25P,UbaMSORFW18P	No	6	6
RAACNNNNNNTGAR	YTCANNNNNNGTTY	Type I (1)	EcoNIH1IIP	No	14	8
RAATTY	palindrome	Type II (10)	AcsI,AmuIP,ApoI,CfaI,Cin12927ORF30P,CjeNWORFAP,Cvo24379ORF32P,EsaLGORFC1P,FsiI,XapI	No	6	6
RCATGY	palindrome	Type II (26)	AmaFACHORFAP,AplC1ORF206650P,AplORF1710P,AplPORF29535P,Asp8005ORF60118P,AvoI,BstNSI,Csp7822ORF2961P,Csp7822ORF5525P,EsaSS509P,Lsp1270I,Mae777ORF4431P,Mae843ORF4470P,Mae9443ORF5810008P,MvaFGP2ORF3885P,Nsp7524ORF5063P,Nsp9414ORF50720P,NspHI,NspI,Oac6304ORF2561P,Osp6506ORF340035P,PauAI,PunAII,Rca13941ORF1939P,SplZORFPP,XceI	No	6	6
RCCGGY	palindrome	Type II (41)	Bco118I,BscRI,Bse118I,Bse634I,Bsp21I,BsrFI,BssAI,BstB7SI,BsuGXA28ORFAP,Cfr10I,Eco23502ORF37160P,EcoB185ORFEP,EcoIAIORF4498P,EoM9803ORF1080P,EsaCBORFAP,Hhy1100ORF3210P,Kpn2146ORF572P,Nfl114ORF805P,Nme10208ORF8455P,Nme108ORFFP,Nme1207ORFNP,Nme14902ORF1495P,Nme18VIP,Nme2136ORF675P,Nme2419ORF140P,Nme27256ORFIP,Nme3682ORF4175P,Nme3683ORF3530P,Nme3686ORF2470P,Nme6190ORF1345P,Nme7124ORF5365P,Nme961ORF14…	No	6	6
RGACNNNNNNNTAA	TTANNNNNNNGTCY	Type I (4)	EcoDI,PwaORF1671P,R1.Sso40738ORFSP,R2.Sso40738ORFSP	No	14	7
RGATCY	palindrome	Type II (54)	AitAI,AitII,Asp14HI,Asp17I,Asp1HI,Asp21HI,Asp22I,Asp6HI,Asp8HI,Ath12881ORFGP,BcepIL02ORFAP,BloHI,BphDC1ORF38P,BpuGI,BscSI,BspPSORF841P,BstX2I,BstYI,CacGORF1838P,CagIIIP,CauJORF1242P,CspYORF1361P,CthBORF49P,Dsa8305ORF1285P,DsaIII,DspN47ORF20180P,EsaCFORFGP,EsaFIORFVP,EsaLGORFG1P,EsaMIORFJP,HbiCORF2900P,Hhe1ORF12150P,MflI,Mru1279VP,MruH328ORFIP,MspNII,PsuI,Rca13941ORF1808P,Sac12ORF3135P,SacN8ORF314…	No	6	6
RGCGCY	palindrome	Type II (70)	AccB2I,BfoI,Bme142I,Bpy6292ORF3097P,Bpy6294ORF2110P,BsmHI,Bsp143II,BspPSORF3253P,Bst1473II,Bst16I,BstH2I,Btu34II,Cmi6605ORF783P,Csp68KORF3196P,Csp8801ORF1P,Csp8801ORF2308P,CspCCYORF18787P,EsaLGORFPP,EsaWIORFDP,HaeII,Hhe1ORF16680P,Hin3047ORF16860P,Hin375ORF6675P,Hin86ORF1787P,HinGGORF545P,HinHI,HinNTHORFDP,Hma5501ORF1056P,Hsp7418ORF3660P,LpnI,Lsp8106ORF3794P,Ngo1035ORF89P,Ngo1291ORF19P,Ngo14ORF82P…	No	6	6
RGCY	palindrome	Type II (9)	Cvi184ORF568P,Cvi69CORF774P,CviJI,CviKI,CviKI-1,CviLI,CviMI,CviNI,CviOI	No	4	4
RGGNCCY	palindrome	Type II (15)	DraII,Eco1357ORF4682P,Eco1996ORF5622P,Eco2000ORFAP,Eco869ORF5265P,Eco966ORFAP,Eco990281ORFAP,EcoDEC4DORF5295P,EcoK1990ORF5740P,EcoO109I,Kaz48kI,PspNIH1ORF7895P,PssI,Uba1326I,VneAI	No	7	6
RGGWCCY	palindrome	Type II (9)	AspBHII,Mlu1106I,Mma44476ORF3783P,Pfl27I,PpuMI,PpuXI,Psp5II,PspPPI,RsoCMR15ORF10478P	No	7	7
RTAYNNNNNRTAY	palindrome	Type I (1)	Hpy99XVI	No	13	8
RTGCGCAY	palindrome	Type II (1)	FspAI	No	8	8
SCNGS	palindrome	Type IV (43)	Sau100ORF2471P,Sau108ORF2736P,Sau118ORFFP,Sau131ORF2646P,Sau132ORFAP,Sau133ORF2534P,Sau177ORF1927P,Sau21189ORF1631P,Sau2395ORF13320P,Sau25bORF13455P,Sau261ORFHP,Sau26bORF13455P,Sau27bORF13445P,Sau29247ORF1858P,Sau29bORF13455P,Sau300ORF13050P,Sau31bORF13445P,Sau332ORFJP,Sau33bORF13445P,Sau391ORF12740P,Sau5948ORF818P,Sau69ORF2975P,Sau772ORF2553P,Sau775ORFHP,Sau8325ORF2790P,Sau9393ORF1195P,Sau9754OR…	Yes	5	4
SNGSR	YSCNS	Type IIM (1)	AspBHI	Yes	5	4
SSCGGR	YCCGSS	Type IIM (1)	AbaUMB2ORFDP	Yes	6	6
TAATTA	palindrome	-	- (added palindrome)	No	6	6
TACGA	TCGTA	Type II (1)	UbaF11I	No	5	5
TACGTA	palindrome	Type II (16)	AmaCSORFAP,AplC1ORFAP,AplORF200P,AplPORF7470P,Asp8005ORFK1P,Bpu1831I,BstSNI,EciAI,Eco105I,Eco158II,SnaBI,Ssp7502ORF1786P,SspJI,SspM1I,SspM2I,Uba1240I	No	6	6
TAGCTA	palindrome	-	- (added palindrome)	No	6	6
TARCCA	TGGYTA	Type II (1)	TsoI	No	6	6
TATA	palindrome	-	- (added palindrome)	No	4	4
TATATA	palindrome	-	- (added palindrome)	No	6	6
TCATGA	palindrome	Type II (9)	BspHI,CciI,Ogu2003ORFAP,PagI,Ple11ORFBP,RcaI,RcaYW1ORFAP,RhcI,RspXI	No	6	6
TCCGGA	palindrome	Type II (46)	AaeB11ORF22270P,AccIII,Aor13HI,Bbf7411I,BbiBGN4ORF290P,BbvAIII,Bla7920I,BlfI,BseAI,BsiGI,BsiMI,BsiOI,Bsp13I,Bsp228I,Bsp233I,Bsp508I,BspEI,BspH226I,BspMII,BstZ1I,BstZ3I,Bsu22I,Bsu23I,CagVIP,CauB3I,CauJORF658P,Cfr57I,CspYORF713P,CthBORF1770P,DspN47ORF27780P,EspHK26I,Kpn2I,MroI,PinBII,PtaI,Rca13941ORF3693P,Rel19469ORF612P,Sen111113ORF1613P,Sen2244ORF13020P,Tsp507I,Tsp514I,Uba1136I,Uba1279I,Uba1375I,…	No	6	6
TCCNGGA	palindrome	Type II (1)	PfoI	No	7	6
TCGA	palindrome	Type II (59)	CacGORF337P,CviSIII,EsaBC3I,Hci18818ORFNP,Hci847ORF741P,Hpy154ORF1440P,Hpy26II,HpyF14III,HpyF16I,HpyF23I,HpyF24I,HpyF26III,HpyF30I,HpyF35I,HpyF40II,HpyF42IV,HpyF45I,HpyF49I,HpyF52I,HpyF59III,HpyF62II,HpyF64I,HpyF65II,HpyF66IV,HpyF71I,HpyF73II,HpyJP26II,HpyV,Hwi430ORFCP,PmaEXORF210P,PpaAII,Taq20I,TaqI,Tbr51I,TfiA3I,TfiTok6A1I,TflI,Tru12173ORF8030P,Tsc4aI,Tsp32I,Tsp32II,Tsp358I,Tsp505I,Tsp510I,TspA…	No	4	4
TCGCGA	palindrome	Type II (18)	AmaSI,BceD12ORF4452P,Bsp68I,BtuMI,CmaCORF1763P,Mlu9273I,MluB2I,NruI,PspDI,RruI,RspRSORF4066P,SalDI,Sbo13I,Sna3286I,SpoI,Uba1117I,Uba1386I,VchO70I	No	6	6
TCNGA	palindrome	Type II (49)	CviKS1BORF268P,EsaCIORFAP,EsaDCORFAP,EsaFP1ORFAP,EsaGMORFAP,EsaLGORFAP,EsaLGORFBP,EsaNEGORFAP,EsaPCORFAP,EsaRBORFAP,EsaSCORFAP,EsaYCORFAP,Hce99ORF8550P,Hpy13AORF5705P,Hpy13ORF5710P,Hpy166I,Hpy166ORF6305P,Hpy188I,Hpy298IXP,Hpy299VP,Hpy2ALORF3875P,Hpy5004ORF5815P,Hpy5024ORF8175P,Hpy51ORF1073P,Hpy66VP,Hpy7ORF5865P,HpyB128ORF1P,HpyB45ORFNP,HpyB8ORF316P,HpyF11II,HpyF12II,HpyF15II,HpyF17I,HpyF19II,HpyF…	No	5	4
TCNNGA	palindrome	Type II (119)	HacSORF494P,HbiCORF10140P,Hce7128ORF8615P,Hce99ORF7405P,Hci18818ORFGP,Hci611ORF2014P,Hci847ORF2273P,Hhe1ORF18680P,Hpy117ORF5075P,Hpy120ORF5255P,Hpy12AORF1399P,Hpy12BORF7335P,Hpy12SORF1404P,Hpy135ORF5545P,Hpy13AORF5205P,Hpy13ORF5210P,Hpy154ORF5395P,Hpy166ORF5775P,Hpy17874ORF470P,Hpy178III,Hpy180ORF5345P,Hpy188III,Hpy18ORF5370P,Hpy193ORFQP,Hpy1METORF1895P,Hpy2012ORF1235P,Hpy2017ORF1038P,Hpy2018ORF1…	No	6	4
TCTAGA	palindrome	Type II (68)	Ale2010ORFCP,BclKORF822P,BspAAII,BspLU11II,BspPSORF876P,BsrXI,Cap10605ORF1163P,CauJORF322P,CspYORF346P,EsaLGORFRP,Fbr15ORF1933P,HfeORF5960P,MmaPORF8180P,Mmy5713ORF206P,Mmy95010ORF1630P,MmySCGORF213P,MmySCORF186P,Msp23I,PinT5ORFBP,PspVM4ORF3726P,SmoLVIP,Smu16094ORF1665P,Spn104ORF12210P,Spn1064ORFHP,Spn110ORF833AP,Spn110ORF833BP,Spn141ORF12600P,Spn14453ORFEP,Spn14453ORFFP,Spn19FORF1372P,Spn19FORF92…	No	6	6
TGANNNNNNTCA	palindrome	Type II (1)	BdaI	No	12	6
TGATCA	palindrome	Type II (44)	AbaI,AdeBCORF1590P,AdeBCORF3603P,Asp180ORF1846P,AtuSI,BceDI,BceVD184ORF6086P,BclI,BclORFAP,Bco102I,BmeMGA3ORF16950P,BmeTI,BsiQI,Bsp112ORF1835P,BspNSP21ORFGP,BspXII,Bst2500ORF22653P,Bst77I,BstGI,BstKI,BstT7I,BstZ10II,CglLP6P,CpeI,Csp126ORF4331P,CthI,EsaSS1084P,FbaI,FphFAJORF1941P,FphFAJORF1949P,Ksp22I,MoxORF2668P,PaeRBORFCP,ParI,PovI,PxiKD52ORF31645P,RlaORF2666P,SseI,SstIV,Uba1282I,Uba1283I,Uba143…	No	6	6
TGCA	palindrome	Type II (108), Type IIG (1)	CviRI,HacSORF1782P,Hce99ORF4690P,Hpy102ORF7865P,Hpy112ORF7870P,Hpy120ORF7765P,Hpy12AORF1573P,Hpy12BORF8250P,Hpy12SORF1577P,Hpy135ORF7840P,Hpy13AORF7890P,Hpy13ORF7895P,Hpy154ORF290P,Hpy166ORF8030P,Hpy169ORF7685P,Hpy17874ORF4286P,Hpy180ORF7940P,Hpy1METORF7910P,Hpy2012ORF7950P,Hpy2017ORF1485P,Hpy2018ORF1490P,Hpy20ORF7835P,Hpy238ORF7445P,Hpy256ORFWP,Hpy26695ORF7960P,Hpy26I,Hpy271ORFVP,Hpy274ORF1747P,…	No	4	4
TGCGCA	palindrome	Type II (23)	AcaIII,Acc16I,Afl81ORFQP,AosI,ApcTR183I,AviII,Bco6I,BsaTI,ClcII,CliII,FdiII,FspI,GspAII,Mae843ORF750AP,Mae843ORF750BP,MstI,NsbI,Nsp9414ORF29830P,NspHIII,NspLI,NspMI,PamI,Pun14627I	No	6	6
TGGCCA	palindrome	Type II (9), Type IIG (2)	BalI,EcoJA03PIIP,HauII,HauORF544P,MlsI,Mlu31I,MluNI,Mox20I,MscI,Msp16I,Msp20I	No	6	6
TGRYCA	palindrome	Type IIG (2)	Lps1159ORF63P,RdeGBIII	No	6	6
TGTACA	palindrome	Type II (9)	AauI,BsmGI,BsmRI,Bsp1407I,BsrGI,Bst170I,BstAUI,Ssp4800I,SspBI	No	6	6
TTAA	palindrome	Type II (9)	AgaLzLyORF457P,EsaRAORFGP,EsaS13ORFE1P,MseI,RspRSORF124P,SaqAI,SphSshM2ORF59P,Tru1I,Tru9I	No	4	4
TTAATTAA	palindrome	Type II (1)	PacI	No	8	8
TTATAA	palindrome	Type II (3)	AanI,Csp1BORF7380P,PsiI	No	6	6
TTCGAA	palindrome	Type II (105), Type IIG (2)	AcaI,AcpI,Acy7122ORF3294P,Afl83I,AleSS8ORF2019P,AplC1ORF102600P,AplC1ORF61590P,AplORF2440P,AplPORF18860P,Asp10HI,Asp8005ORF10253P,Asp8005ORF10888P,AsuII,Aur25976ORF673P,AviI,BdoB079IP,Bim19I,BimI,Bpu14I,BpuHI,BsiCI,Bsp101I,Bsp102I,Bsp104I,Bsp119I,Bsp148I,Bsp151I,Bsp241I,Bsp82I,Bsp90I,BspH103I,BspH106I,BspH22I,BspLAII,BspT104I,BstBI,BsuBV4ORFAP,CagVP,CbiI,Cep9333ORF2938P,Cfa44353ORF8010P,Cra505ORF…	No	6	6
TTGCAA	palindrome	-	- (added palindrome)	No	6	6
TTSAA	palindrome	Type II (1)	AgsI	No	5	5
TTTAAA	palindrome	Type II (9)	AhaIII,CacGORF1900P,DraI,McaTexORFOP,PauAII,Srl19I,Srl61DI,Srl76DI,SruI	No	6	6
VCTCGAGB	palindrome	Type II (2)	PflWaORFCP,PspXI	No	8	8
VCW	WGB	Type IIM (2)	Hsa1ORF38850P,RlaI	Yes	3	3
WCCGGW	palindrome	Type II (10)	Bba179I,Bca77I,BetI,BsaWI,Bst1473I,Bst2500ORFAP,PpoCR1ORF27285P,Sla442ORF9950P,Tsu2489ORF713P,UbaN10I	No	6	6
WCGNNNNNNNCGW	palindrome	Type IIM (1)	PcsI	Yes	13	6
WGGCCW	palindrome	Type II (1)	HaeI	No	6	6
WGTACW	palindrome	Type II (1)	TatI	No	6	6
YACGTR	palindrome	Type II (9)	BsaAI,BstBAI,Dmc8ORF236P,Mae7806ORF1536P,MspYI,Ppu11I,Ppu21I,Ppu6I,PsuAI	No	6	6
YATR	palindrome	Type II (1)	FaiI	No	4	4
YCGR	palindrome	Type IV (18)	Eco25113ORF1159P,Eco321ORF1168P,Eco3325ORF2385P,Eco5871McrAP,EcoB088McrAP,EcoDEC11AORF1324P,EcoDEC11BMcrAP,EcoDH1JMcrAP,EcoDH1McrAP,EcoH1ORFMcrAP,EcoH2ORF1330P,EcoJ53McrAP,EcoKMcrA,EcoP231ORF14085P,EcoS17ORF5201P,EcoW3110McrAP,EcoXHMcrAP,Sen255McrAP	Yes	4	4
YGGCCR	palindrome	Type II (23)	AcoI,Ava458I,Bfi89I,Cfr14I,Cfr38I,Cfr39I,Cfr40I,Cfr55I,Cfr59I,CfrI,EaeI,EciBI,Eco164I,Eco90I,EcoHAI,EcoHK31I,EspHK16I,EspHK24I,KspHK15I,Uba1188I,Uba1327I,Uba36I,VpaS5ORFDP	No	6	6
