# Supplementary material for: Lifespan of restriction-modification systems critically affects avoidance of their recognition sites in host genomes
Source: BMC Genomics. 2015 Dec 21;16:1084. doi: 10.1186/s12864-015-2288-4 (PMC4687349; doi:10.1186/s12864-015-2288-4)
Supplement: Additional file 2: — List of all analyzed prokaryotic genomic sequences. Tab-delimited table of chromosomes and plasmids of complete prokaryotic genomes that were analyzed in the work. (TSV 445 kb) [file 12864_2015_2288_MOESM2_ESM.tsv]

# Additional file 2. List of all analyzed prokaryotic genomic sequences.
#
# GenBank AC - GenBank accession number with version.
# Genome ID - a number, that is unique for the analysed genomes.
# Organism name - organism name as it is in the NCBI list of prokaryotic genomes.
# Species - species scientific name of the genome (NCBI Taxonomy).
# Genus - genus scientific name of the genome (NCBI Taxonomy).
# Domain - domain (superkingdom) scientific name of the genome (NCBI Taxonomy).
# Chromosome or plasmid - is complete sequence of a chromosome or a plasmid in the GenBank record with the AC.
# With R-M systems - 'Yes' if the sequence contains known RE genes (REBASE), 'No' else.
# Length (bp) - the sequence length in base pairs.
# Genome with R-M systems - 'Yes' if the genome contains known RE genes (REBASE), 'No' else.
#
GenBank AC	Genome ID	Organism name	Species	Genus	Domain	Chromosome or plasmid	With R-M systems	Length (bp)	Genome with R-M systems
AB011548.2	491	Escherichia coli O157:H7 str. Sakai	Escherichia coli	Escherichia	Bacteria	Plasmid	No	3306	Yes
AB011549.2	491	Escherichia coli O157:H7 str. Sakai	Escherichia coli	Escherichia	Bacteria	Plasmid	Yes	92721	Yes
AB063523.1	1579	Wigglesworthia glossinidia endosymbiont of Glossina brevipalpis	Wigglesworthia glossinidia	Wigglesworthia	Bacteria	Plasmid	No	5280	No
AE000511.1	562	Helicobacter pylori 26695	Helicobacter pylori	Helicobacter	Bacteria	Chromosome	Yes	1667867	Yes
AE000512.1	1541	Thermotoga maritima MSB8	Thermotoga maritima	Thermotoga	Bacteria	Chromosome	Yes	1860725	Yes
AE000513.1	1508	Deinococcus radiodurans R1	Deinococcus radiodurans	Deinococcus	Bacteria	Chromosome	Yes	2648638	Yes
AE000516.2	466	Mycobacterium tuberculosis CDC1551	Mycobacterium tuberculosis	Mycobacterium	Bacteria	Chromosome	Yes	4403837	Yes
AE000520.1	1256	Treponema pallidum subsp. pallidum str. Nichols	Treponema pallidum	Treponema	Bacteria	Chromosome	Yes	1138011	Yes
AE000657.1	1566	Aquifex aeolicus VF5	Aquifex aeolicus	Aquifex	Bacteria	Chromosome	Yes	1551335	Yes
AE000666.1	1586	Methanothermobacter thermautotrophicus str. Delta H	Methanothermobacter thermautotrophicus	Methanothermobacter	Archaea	Chromosome	Yes	1751377	Yes
AE000667.1	1566	Aquifex aeolicus VF5	Aquifex aeolicus	Aquifex	Bacteria	Plasmid	No	39456	Yes
AE000782.1	1539	Archaeoglobus fulgidus DSM 4304	Archaeoglobus fulgidus	Archaeoglobus	Archaea	Chromosome	Yes	2178400	Yes
AE000783.1	1251	Borrelia burgdorferi B31	Borrelia burgdorferi	Borrelia	Bacteria	Chromosome	No	910724	Yes
AE000784.1	1251	Borrelia burgdorferi B31	Borrelia burgdorferi	Borrelia	Bacteria	Plasmid	Yes	28601	Yes
AE000785.1	1251	Borrelia burgdorferi B31	Borrelia burgdorferi	Borrelia	Bacteria	Plasmid	Yes	24177	Yes
AE000786.1	1251	Borrelia burgdorferi B31	Borrelia burgdorferi	Borrelia	Bacteria	Plasmid	Yes	29766	Yes
AE000787.1	1251	Borrelia burgdorferi B31	Borrelia burgdorferi	Borrelia	Bacteria	Plasmid	No	38829	Yes
AE000788.1	1251	Borrelia burgdorferi B31	Borrelia burgdorferi	Borrelia	Bacteria	Plasmid	Yes	36849	Yes
AE000789.1	1251	Borrelia burgdorferi B31	Borrelia burgdorferi	Borrelia	Bacteria	Plasmid	No	27323	Yes
AE000790.2	1251	Borrelia burgdorferi B31	Borrelia burgdorferi	Borrelia	Bacteria	Plasmid	No	53657	Yes
AE000791.1	1251	Borrelia burgdorferi B31	Borrelia burgdorferi	Borrelia	Bacteria	Plasmid	No	9386	Yes
AE000792.1	1251	Borrelia burgdorferi B31	Borrelia burgdorferi	Borrelia	Bacteria	Plasmid	No	26498	Yes
AE000793.2	1251	Borrelia burgdorferi B31	Borrelia burgdorferi	Borrelia	Bacteria	Plasmid	No	16821	Yes
AE000794.2	1251	Borrelia burgdorferi B31	Borrelia burgdorferi	Borrelia	Bacteria	Plasmid	No	28155	Yes
AE001273.1	900	Chlamydia trachomatis D/UW-3/CX	Chlamydia trachomatis	Chlamydia	Bacteria	Chromosome	No	1042519	No
AE001363.1	639	Chlamydophila pneumoniae CWL029	Chlamydia pneumoniae	Chlamydia	Bacteria	Chromosome	No	1230230	No
AE001437.1	1510	Clostridium acetobutylicum ATCC 824	Clostridium acetobutylicum	Clostridium	Bacteria	Chromosome	Yes	3940880	Yes
AE001438.3	1510	Clostridium acetobutylicum ATCC 824	Clostridium acetobutylicum	Clostridium	Bacteria	Plasmid	No	192000	Yes
AE001439.1	563	Helicobacter pylori J99	Helicobacter pylori	Helicobacter	Bacteria	Chromosome	Yes	1643831	Yes
AE001575.1	1251	Borrelia burgdorferi B31	Borrelia burgdorferi	Borrelia	Bacteria	Plasmid	No	30750	Yes
AE001576.1	1251	Borrelia burgdorferi B31	Borrelia burgdorferi	Borrelia	Bacteria	Plasmid	No	30223	Yes
AE001577.1	1251	Borrelia burgdorferi B31	Borrelia burgdorferi	Borrelia	Bacteria	Plasmid	No	30299	Yes
AE001578.1	1251	Borrelia burgdorferi B31	Borrelia burgdorferi	Borrelia	Bacteria	Plasmid	No	29838	Yes
AE001579.1	1251	Borrelia burgdorferi B31	Borrelia burgdorferi	Borrelia	Bacteria	Plasmid	No	30800	Yes
AE001580.1	1251	Borrelia burgdorferi B31	Borrelia burgdorferi	Borrelia	Bacteria	Plasmid	No	30885	Yes
AE001581.1	1251	Borrelia burgdorferi B31	Borrelia burgdorferi	Borrelia	Bacteria	Plasmid	No	30651	Yes
AE001582.2	1251	Borrelia burgdorferi B31	Borrelia burgdorferi	Borrelia	Bacteria	Plasmid	No	18777	Yes
AE001583.1	1251	Borrelia burgdorferi B31	Borrelia burgdorferi	Borrelia	Bacteria	Plasmid	No	5228	Yes
AE001584.1	1251	Borrelia burgdorferi B31	Borrelia burgdorferi	Borrelia	Bacteria	Plasmid	Yes	52971	Yes
AE001825.1	1508	Deinococcus radiodurans R1	Deinococcus radiodurans	Deinococcus	Bacteria	Chromosome	Yes	412348	Yes
AE001826.1	1508	Deinococcus radiodurans R1	Deinococcus radiodurans	Deinococcus	Bacteria	Plasmid	Yes	177466	Yes
AE001827.1	1508	Deinococcus radiodurans R1	Deinococcus radiodurans	Deinococcus	Bacteria	Plasmid	Yes	45704	Yes
AE002098.2	644	Neisseria meningitidis MC58	Neisseria meningitidis	Neisseria	Bacteria	Chromosome	Yes	2272360	Yes
AE002160.2	1570	Chlamydia muridarum str. Nigg	Chlamydia muridarum	Chlamydia	Bacteria	Chromosome	No	1072950	No
AE002161.1	643	Chlamydophila pneumoniae AR39	Chlamydia pneumoniae	Chlamydia	Bacteria	Chromosome	No	1229853	No
AE002162.1	1570	Chlamydia muridarum str. Nigg	Chlamydia muridarum	Chlamydia	Bacteria	Plasmid	No	7501	No
AE003849.1	659	Xylella fastidiosa 9a5c	Xylella fastidiosa	Xylella	Bacteria	Chromosome	Yes	2679306	Yes
AE003850.3	659	Xylella fastidiosa 9a5c	Xylella fastidiosa	Xylella	Bacteria	Plasmid	No	1286	Yes
AE003851.1	659	Xylella fastidiosa 9a5c	Xylella fastidiosa	Xylella	Bacteria	Plasmid	Yes	51158	Yes
AE003852.1	1033	Vibrio cholerae O1 biovar El Tor str. N16961	Vibrio cholerae	Vibrio	Bacteria	Chromosome	Yes	2961149	Yes
AE003853.1	1033	Vibrio cholerae O1 biovar El Tor str. N16961	Vibrio cholerae	Vibrio	Bacteria	Chromosome	Yes	1072315	Yes
AE004091.2	764	Pseudomonas aeruginosa PAO1	Pseudomonas aeruginosa	Pseudomonas	Bacteria	Chromosome	Yes	6264404	Yes
AE004092.1	3	Streptococcus pyogenes M1 GAS	Streptococcus pyogenes	Streptococcus	Bacteria	Chromosome	Yes	1852441	Yes
AE004437.1	2817	Halobacterium sp. NRC-1	Halobacterium salinarum	Halobacterium	Archaea	Chromosome	Yes	2014239	Yes
AE004438.1	2817	Halobacterium sp. NRC-1	Halobacterium salinarum	Halobacterium	Archaea	Plasmid	Yes	365425	Yes
AE004439.1	1439	Pasteurella multocida subsp. multocida str. Pm70	Pasteurella multocida	Pasteurella	Bacteria	Chromosome	Yes	2257487	Yes
AE004969.1	1385	Neisseria gonorrhoeae FA 1090	Neisseria gonorrhoeae	Neisseria	Bacteria	Chromosome	Yes	2153922	Yes
AE005174.2	560	Escherichia coli O157:H7 str. EDL933	Escherichia coli	Escherichia	Bacteria	Chromosome	Yes	5528445	Yes
AE005176.1	361	Lactococcus lactis subsp. lactis Il1403	Lactococcus lactis	Lactococcus	Bacteria	Chromosome	Yes	2365589	Yes
AE005672.3	694	Streptococcus pneumoniae TIGR4	Streptococcus pneumoniae	Streptococcus	Bacteria	Chromosome	Yes	2160842	Yes
AE005673.1	1456	Caulobacter crescentus CB15	Caulobacter vibrioides	Caulobacter	Bacteria	Chromosome	Yes	4016947	Yes
AE005674.2	735	Shigella flexneri 2a str. 301	Shigella flexneri	Shigella	Bacteria	Chromosome	Yes	4607202	Yes
AE006468.1	90	Salmonella enterica subsp. enterica serovar Typhimurium str. LT2	Salmonella enterica	Salmonella	Bacteria	Chromosome	Yes	4857432	Yes
AE006469.1	1481	Sinorhizobium meliloti 1021	Sinorhizobium meliloti	Sinorhizobium	Bacteria	Mega-plasmid	No	1354226	Yes
AE006470.1	1591	Chlorobium tepidum TLS	Chlorobaculum tepidum	Chlorobaculum	Bacteria	Chromosome	Yes	2154946	Yes
AE006471.1	90	Salmonella enterica subsp. enterica serovar Typhimurium str. LT2	Salmonella enterica	Salmonella	Bacteria	Plasmid	Yes	93939	Yes
AE006641.1	1425	Sulfolobus solfataricus P2	Sulfolobus solfataricus	Sulfolobus	Archaea	Chromosome	Yes	2992245	Yes
AE006914.1	1498	Rickettsia conorii str. Malish 7	Rickettsia conorii	Rickettsia	Bacteria	Chromosome	Yes	1268755	Yes
AE007317.1	693	Streptococcus pneumoniae R6	Streptococcus pneumoniae	Streptococcus	Bacteria	Chromosome	Yes	2038615	Yes
AE007869.2	2900	Agrobacterium fabrum str. C58	Agrobacterium fabrum	Agrobacterium	Bacteria	Chromosome	Yes	2841580	Yes
AE007870.2	2900	Agrobacterium fabrum str. C58	Agrobacterium fabrum	Agrobacterium	Bacteria	Chromosome	Yes	2075577	Yes
AE007871.2	2900	Agrobacterium fabrum str. C58	Agrobacterium fabrum	Agrobacterium	Bacteria	Plasmid	No	214233	Yes
AE007872.2	2900	Agrobacterium fabrum str. C58	Agrobacterium fabrum	Agrobacterium	Bacteria	Mega-plasmid	No	542868	Yes
AE008384.1	1589	Methanosarcina mazei Go1	Methanosarcina mazei	Methanosarcina	Archaea	Chromosome	Yes	4096345	Yes
AE008691.1	1968	Caldanaerobacter subterraneus subsp. tengcongensis MB4	Caldanaerobacter subterraneus	Caldanaerobacter	Bacteria	Chromosome	Yes	2689445	Yes
AE008692.2	1417	Zymomonas mobilis subsp. mobilis ZM4 = ATCC 31821	Zymomonas mobilis	Zymomonas	Bacteria	Chromosome	Yes	2056363	Yes
AE008917.1	1458	Brucella melitensis bv. 1 str. 16M	Brucella melitensis	Brucella	Bacteria	Chromosome	Yes	2117144	Yes
AE008918.1	1458	Brucella melitensis bv. 1 str. 16M	Brucella melitensis	Brucella	Bacteria	Chromosome	Yes	1177787	Yes
AE008922.1	86	Xanthomonas campestris pv. campestris str. ATCC 33913	Xanthomonas campestris	Xanthomonas	Bacteria	Chromosome	Yes	5076188	Yes
AE008923.1	1089	Xanthomonas axonopodis pv. citri str. 306	Xanthomonas citri	Xanthomonas	Bacteria	Chromosome	Yes	5175554	Yes
AE008924.1	1089	Xanthomonas axonopodis pv. citri str. 306	Xanthomonas citri	Xanthomonas	Bacteria	Plasmid	No	33700	Yes
AE008925.1	1089	Xanthomonas axonopodis pv. citri str. 306	Xanthomonas citri	Xanthomonas	Bacteria	Plasmid	No	64920	Yes
AE009439.1	1588	Methanopyrus kandleri AV19	Methanopyrus kandleri	Methanopyrus	Archaea	Chromosome	Yes	1694969	Yes
AE009440.1	640	Chlamydophila pneumoniae TW-183	Chlamydia pneumoniae	Chlamydia	Bacteria	Chromosome	No	1225935	No
AE009441.1	1544	Pyrobaculum aerophilum str. IM2	Pyrobaculum aerophilum	Pyrobaculum	Archaea	Chromosome	Yes	2222430	Yes
AE009442.1	660	Xylella fastidiosa Temecula1	Xylella fastidiosa	Xylella	Bacteria	Chromosome	Yes	2519802	Yes
AE009443.1	660	Xylella fastidiosa Temecula1	Xylella fastidiosa	Xylella	Bacteria	Plasmid	No	1346	Yes
AE009948.1	753	Streptococcus agalactiae 2603V/R	Streptococcus agalactiae	Streptococcus	Bacteria	Chromosome	Yes	2160267	Yes
AE009949.1	676	Streptococcus pyogenes MGAS8232	Streptococcus pyogenes	Streptococcus	Bacteria	Chromosome	Yes	1895017	Yes
AE009950.1	1584	Pyrococcus furiosus DSM 3638	Pyrococcus furiosus	Pyrococcus	Archaea	Chromosome	Yes	1908256	Yes
AE009951.2	723	Fusobacterium nucleatum subsp. nucleatum ATCC 25586	Fusobacterium nucleatum	Fusobacterium	Bacteria	Chromosome	Yes	2174500	Yes
AE009952.1	301	Yersinia pestis KIM10+	Yersinia pestis	Yersinia	Bacteria	Chromosome	Yes	4600755	Yes
AE010299.1	1587	Methanosarcina acetivorans C2A	Methanosarcina acetivorans	Methanosarcina	Archaea	Chromosome	Yes	5751492	Yes
AE010300.2	720	Leptospira interrogans serovar Lai str. 56601	Leptospira interrogans	Leptospira	Bacteria	Chromosome	Yes	4338762	Yes
AE010301.2	720	Leptospira interrogans serovar Lai str. 56601	Leptospira interrogans	Leptospira	Bacteria	Chromosome	No	359372	Yes
AE013218.1	623	Buchnera aphidicola str. Sg (Schizaphis graminum)	Buchnera aphidicola	Buchnera	Bacteria	Chromosome	No	641454	No
AE013598.1	1093	Xanthomonas oryzae pv. oryzae KACC 10331	Xanthomonas oryzae	Xanthomonas	Bacteria	Chromosome	Yes	4941439	Yes
AE014073.1	736	Shigella flexneri 2a str. 2457T	Shigella flexneri	Shigella	Bacteria	Chromosome	Yes	4599354	Yes
AE014074.1	677	Streptococcus pyogenes MGAS315	Streptococcus pyogenes	Streptococcus	Bacteria	Chromosome	Yes	1900521	Yes
AE014075.1	496	Escherichia coli CFT073	Escherichia coli	Escherichia	Bacteria	Chromosome	Yes	5231428	Yes
AE014133.2	1380	Streptococcus mutans UA159	Streptococcus mutans	Streptococcus	Bacteria	Chromosome	Yes	2032925	Yes
AE014184.1	438	Tropheryma whipplei str. Twist	Tropheryma whipplei	Tropheryma	Bacteria	Chromosome	Yes	927303	Yes
AE014291.4	1287	Brucella suis 1330	Brucella suis	Brucella	Bacteria	Chromosome	Yes	2107794	Yes
AE014292.2	1287	Brucella suis 1330	Brucella suis	Brucella	Bacteria	Chromosome	Yes	1207381	Yes
AE014295.3	739	Bifidobacterium longum NCC2705	Bifidobacterium longum	Bifidobacterium	Bacteria	Chromosome	Yes	2256640	Yes
AE014299.2	1599	Shewanella oneidensis MR-1	Shewanella oneidensis	Shewanella	Bacteria	Chromosome	Yes	4969811	Yes
AE014300.1	1599	Shewanella oneidensis MR-1	Shewanella oneidensis	Shewanella	Bacteria	Plasmid	Yes	161613	Yes
AE014613.1	92	Salmonella enterica subsp. enterica serovar Typhi str. Ty2	Salmonella enterica	Salmonella	Bacteria	Chromosome	Yes	4791961	Yes
AE015450.2	1652	Mycoplasma gallisepticum str. R(low)	Mycoplasma gallisepticum	Mycoplasma	Bacteria	Chromosome	Yes	1012800	Yes
AE015451.1	664	Pseudomonas putida KT2440	Pseudomonas putida	Pseudomonas	Bacteria	Chromosome	Yes	6181863	Yes
AE015924.1	1204	Porphyromonas gingivalis W83	Porphyromonas gingivalis	Porphyromonas	Bacteria	Chromosome	Yes	2343476	Yes
AE015925.1	1569	Chlamydophila caviae GPIC	Chlamydophila caviae	Chlamydophila	Bacteria	Chromosome	No	1173390	No
AE015926.1	1569	Chlamydophila caviae GPIC	Chlamydophila caviae	Chlamydophila	Bacteria	Plasmid	No	7966	No
AE015927.1	1619	Clostridium tetani E88	Clostridium tetani	Clostridium	Bacteria	Chromosome	Yes	2799251	Yes
AE015928.1	1614	Bacteroides thetaiotaomicron VPI-5482	Bacteroides thetaiotaomicron	Bacteroides	Bacteria	Chromosome	Yes	6260361	Yes
AE015929.1	359	Staphylococcus epidermidis ATCC 12228	Staphylococcus epidermidis	Staphylococcus	Bacteria	Chromosome	Yes	2499279	Yes
AE015930.1	359	Staphylococcus epidermidis ATCC 12228	Staphylococcus epidermidis	Staphylococcus	Bacteria	Plasmid	No	4439	Yes
AE015931.1	359	Staphylococcus epidermidis ATCC 12228	Staphylococcus epidermidis	Staphylococcus	Bacteria	Plasmid	No	4679	Yes
AE015932.1	359	Staphylococcus epidermidis ATCC 12228	Staphylococcus epidermidis	Staphylococcus	Bacteria	Plasmid	No	8007	Yes
AE015933.1	359	Staphylococcus epidermidis ATCC 12228	Staphylococcus epidermidis	Staphylococcus	Bacteria	Plasmid	No	17261	Yes
AE015934.1	359	Staphylococcus epidermidis ATCC 12228	Staphylococcus epidermidis	Staphylococcus	Bacteria	Plasmid	No	24365	Yes
AE015935.1	359	Staphylococcus epidermidis ATCC 12228	Staphylococcus epidermidis	Staphylococcus	Bacteria	Plasmid	No	6585	Yes
AE016795.3	790	Vibrio vulnificus CMCP6	Vibrio vulnificus	Vibrio	Bacteria	Chromosome	Yes	3281866	Yes
AE016796.2	790	Vibrio vulnificus CMCP6	Vibrio vulnificus	Vibrio	Bacteria	Chromosome	Yes	1844830	Yes
AE016822.1	1630	Leifsonia xyli subsp. xyli str. CTCB07	Leifsonia xyli	Leifsonia	Bacteria	Chromosome	Yes	2584158	Yes
AE016823.1	721	Leptospira interrogans serovar Copenhageni str. Fiocruz L1-130	Leptospira interrogans	Leptospira	Bacteria	Chromosome	Yes	4277185	Yes
AE016824.1	721	Leptospira interrogans serovar Copenhageni str. Fiocruz L1-130	Leptospira interrogans	Leptospira	Bacteria	Chromosome	No	350181	Yes
AE016825.1	1665	Chromobacterium violaceum ATCC 12472	Chromobacterium violaceum	Chromobacterium	Bacteria	Chromosome	Yes	4751080	Yes
AE016826.1	624	Buchnera aphidicola str. Bp (Baizongia pistaciae)	Buchnera aphidicola	Buchnera	Bacteria	Chromosome	No	615980	No
AE016827.1	1748	Mannheimia succiniciproducens MBEL55E	[Mannheimia] succiniciproducens	Basfia	Bacteria	Chromosome	Yes	2314078	Yes
AE016828.2	1114	Coxiella burnetii RSA 493	Coxiella burnetii	Coxiella	Bacteria	Chromosome	No	1995281	No
AE016829.1	1114	Coxiella burnetii RSA 493	Coxiella burnetii	Coxiella	Bacteria	Plasmid	No	37393	No
AE016830.1	1292	Enterococcus faecalis V583	Enterococcus faecalis	Enterococcus	Bacteria	Chromosome	Yes	3218031	Yes
AE016831.1	1292	Enterococcus faecalis V583	Enterococcus faecalis	Enterococcus	Bacteria	Plasmid	No	57660	Yes
AE016832.1	1292	Enterococcus faecalis V583	Enterococcus faecalis	Enterococcus	Bacteria	Plasmid	Yes	17963	Yes
AE016833.1	1292	Enterococcus faecalis V583	Enterococcus faecalis	Enterococcus	Bacteria	Plasmid	No	66320	Yes
AE016853.1	2271	Pseudomonas syringae pv. tomato str. DC3000	Pseudomonas syringae group genomosp. 3	Pseudomonas	Bacteria	Chromosome	Yes	6397126	Yes
AE016854.1	2271	Pseudomonas syringae pv. tomato str. DC3000	Pseudomonas syringae group genomosp. 3	Pseudomonas	Bacteria	Plasmid	No	67473	Yes
AE016855.1	2271	Pseudomonas syringae pv. tomato str. DC3000	Pseudomonas syringae group genomosp. 3	Pseudomonas	Bacteria	Plasmid	No	73661	Yes
AE016877.1	371	Bacillus cereus ATCC 14579	Bacillus cereus	Bacillus	Bacteria	Chromosome	Yes	5411809	Yes
AE016878.2	371	Bacillus cereus ATCC 14579	Bacillus cereus	Bacillus	Bacteria	Plasmid	No	15274	Yes
AE016879.1	726	Bacillus anthracis str. Ames	Bacillus anthracis	Bacillus	Bacteria	Chromosome	Yes	5227293	Yes
AE016958.1	430	Mycobacterium avium subsp. paratuberculosis K-10	Mycobacterium avium	Mycobacterium	Bacteria	Chromosome	Yes	4829781	Yes
AE017042.1	303	Yersinia pestis biovar Microtus str. 91001	Yersinia pestis	Yersinia	Bacteria	Chromosome	Yes	4595065	Yes
AE017043.1	303	Yersinia pestis biovar Microtus str. 91001	Yersinia pestis	Yersinia	Bacteria	Plasmid	No	70159	Yes
AE017044.1	303	Yersinia pestis biovar Microtus str. 91001	Yersinia pestis	Yersinia	Bacteria	Plasmid	No	21742	Yes
AE017045.1	303	Yersinia pestis biovar Microtus str. 91001	Yersinia pestis	Yersinia	Bacteria	Plasmid	Yes	106642	Yes
AE017046.1	303	Yersinia pestis biovar Microtus str. 91001	Yersinia pestis	Yersinia	Bacteria	Plasmid	No	9609	Yes
AE017125.1	1625	Helicobacter hepaticus ATCC 51449	Helicobacter hepaticus	Helicobacter	Bacteria	Chromosome	Yes	1799146	Yes
AE017126.1	443	Prochlorococcus marinus subsp. marinus str. CCMP1375	Prochlorococcus marinus	Prochlorococcus	Bacteria	Chromosome	Yes	1751080	Yes
AE017143.1	1497	Haemophilus ducreyi 35000HP	Haemophilus ducreyi	Haemophilus	Bacteria	Chromosome	Yes	1698955	Yes
AE017180.2	1552	Geobacter sulfurreducens PCA	Geobacter sulfurreducens	Geobacter	Bacteria	Chromosome	Yes	3814128	Yes
AE017194.1	372	Bacillus cereus ATCC 10987	Bacillus cereus	Bacillus	Bacteria	Chromosome	Yes	5224283	Yes
AE017195.1	372	Bacillus cereus ATCC 10987	Bacillus cereus	Bacillus	Bacteria	Plasmid	No	208369	Yes
AE017196.1	1578	Wolbachia endosymbiont of Drosophila melanogaster	Wolbachia endosymbiont of Drosophila melanogaster	Wolbachia	Bacteria	Chromosome	Yes	1267782	Yes
AE017197.1	2014	Rickettsia typhi str. Wilmington	Rickettsia typhi	Rickettsia	Bacteria	Chromosome	No	1111496	No
AE017198.1	2006	Lactobacillus johnsonii NCC 533	Lactobacillus johnsonii	Lactobacillus	Bacteria	Chromosome	Yes	1992676	Yes
AE017199.1	1668	Nanoarchaeum equitans Kin4-M	Nanoarchaeum equitans	Nanoarchaeum	Archaea	Chromosome	Yes	490885	Yes
AE017220.1	95	Salmonella enterica subsp. enterica serovar Choleraesuis str. SC-B67	Salmonella enterica	Salmonella	Bacteria	Chromosome	Yes	4755700	Yes
AE017221.1	890	Thermus thermophilus HB27	Thermus thermophilus	Thermus	Bacteria	Chromosome	Yes	1894877	Yes
AE017222.1	890	Thermus thermophilus HB27	Thermus thermophilus	Thermus	Bacteria	Plasmid	No	232605	Yes
AE017223.1	1083	Brucella abortus bv. 1 str. 9-941	Brucella abortus	Brucella	Bacteria	Chromosome	Yes	2124241	Yes
AE017224.1	1083	Brucella abortus bv. 1 str. 9-941	Brucella abortus	Brucella	Bacteria	Chromosome	Yes	1162204	Yes
AE017225.1	727	Bacillus anthracis str. Sterne	Bacillus anthracis	Bacillus	Bacteria	Chromosome	Yes	5228663	Yes
AE017226.1	1476	Treponema denticola ATCC 35405	Treponema denticola	Treponema	Bacteria	Chromosome	Yes	2843201	Yes
AE017243.1	794	Mycoplasma hyopneumoniae J	Mycoplasma hyopneumoniae	Mycoplasma	Bacteria	Chromosome	Yes	897405	Yes
AE017244.1	795	Mycoplasma hyopneumoniae 7448	Mycoplasma hyopneumoniae	Mycoplasma	Bacteria	Chromosome	Yes	920079	Yes
AE017245.1	2013	Mycoplasma synoviae 53	Mycoplasma synoviae	Mycoplasma	Bacteria	Chromosome	Yes	799476	Yes
AE017261.1	2011	Picrophilus torridus DSM 9790	Picrophilus torridus	Picrophilus	Archaea	Chromosome	Yes	1545895	Yes
AE017262.2	388	Listeria monocytogenes serotype 4b str. F2365	Listeria monocytogenes	Listeria	Bacteria	Chromosome	Yes	2905187	Yes
AE017263.1	1675	Mesoplasma florum L1	Mesoplasma florum	Mesoplasma	Bacteria	Chromosome	Yes	793224	Yes
AE017282.2	1488	Methylococcus capsulatus str. Bath	Methylococcus capsulatus	Methylococcus	Bacteria	Chromosome	Yes	3304561	Yes
AE017283.1	1689	Propionibacterium acnes KPA171202	Propionibacterium acnes	Propionibacterium	Bacteria	Chromosome	Yes	2560265	Yes
AE017285.1	1127	Desulfovibrio vulgaris str. Hildenborough	Desulfovibrio vulgaris	Desulfovibrio	Bacteria	Chromosome	Yes	3570858	Yes
AE017286.1	1127	Desulfovibrio vulgaris str. Hildenborough	Desulfovibrio vulgaris	Desulfovibrio	Bacteria	Plasmid	Yes	202301	Yes
AE017308.1	2017	Mycoplasma mobile 163K	Mycoplasma mobile	Mycoplasma	Bacteria	Chromosome	Yes	777079	Yes
AE017321.1	867	Wolbachia endosymbiont strain TRS of Brugia malayi	Wolbachia endosymbiont of Brugia malayi	Wolbachia	Bacteria	Chromosome	No	1080084	No
AE017332.1	793	Mycoplasma hyopneumoniae 232	Mycoplasma hyopneumoniae	Mycoplasma	Bacteria	Chromosome	Yes	892758	Yes
AE017333.1	840	Bacillus licheniformis DSM 13 = ATCC 14580	Bacillus licheniformis	Bacillus	Bacteria	Chromosome	Yes	4222645	Yes
AE017334.2	728	Bacillus anthracis str. 'Ames Ancestor'	Bacillus anthracis	Bacillus	Bacteria	Chromosome	Yes	5227419	Yes
AE017335.3	728	Bacillus anthracis str. 'Ames Ancestor'	Bacillus anthracis	Bacillus	Bacteria	Plasmid	No	94830	Yes
AE017336.2	728	Bacillus anthracis str. 'Ames Ancestor'	Bacillus anthracis	Bacillus	Bacteria	Plasmid	No	181677	Yes
AE017340.1	2018	Idiomarina loihiensis L2TR	Idiomarina loihiensis	Idiomarina	Bacteria	Chromosome	Yes	2839318	Yes
AE017354.1	847	Legionella pneumophila subsp. pneumophila str. Philadelphia 1	Legionella pneumophila	Legionella	Bacteria	Chromosome	Yes	3397754	Yes
AE017355.1	1010	Bacillus thuringiensis serovar konkukian str. 97-27	Bacillus thuringiensis	Bacillus	Bacteria	Chromosome	Yes	5237682	Yes
AF016485.1	2817	Halobacterium sp. NRC-1	Halobacterium salinarum	Halobacterium	Archaea	Plasmid	Yes	191346	Yes
AF074611.1	301	Yersinia pestis KIM10+	Yersinia pestis	Yersinia	Bacteria	Plasmid	Yes	100990	Yes
AF074613.1	560	Escherichia coli O157:H7 str. EDL933	Escherichia coli	Escherichia	Bacteria	Plasmid	Yes	92077	Yes
AF222894.1	1208	Ureaplasma parvum serovar 3 str. ATCC 700970	Ureaplasma parvum	Ureaplasma	Bacteria	Chromosome	Yes	751719	Yes
AF386526.1	735	Shigella flexneri 2a str. 301	Shigella flexneri	Shigella	Bacteria	Plasmid	Yes	221618	Yes
AF401314.1	1000	Corynebacterium jeikeium K411	Corynebacterium jeikeium	Corynebacterium	Bacteria	Plasmid	No	14323	Yes
AF488831.1	1758	Lactobacillus salivarius UCC118	Lactobacillus salivarius	Lactobacillus	Bacteria	Plasmid	No	20417	Yes
AF488832.1	1758	Lactobacillus salivarius UCC118	Lactobacillus salivarius	Lactobacillus	Bacteria	Plasmid	No	44013	Yes
AF492591.1	624	Buchnera aphidicola str. Bp (Baizongia pistaciae)	Buchnera aphidicola	Buchnera	Bacteria	Plasmid	No	2399	No
AF528097.1	1619	Clostridium tetani E88	Clostridium tetani	Clostridium	Bacteria	Plasmid	No	74082	Yes
AF538868.1	740	Bifidobacterium longum DJO10A	Bifidobacterium longum	Bifidobacterium	Bacteria	Plasmid	No	10073	Yes
AF538869.1	740	Bifidobacterium longum DJO10A	Bifidobacterium longum	Bifidobacterium	Bacteria	Plasmid	No	3661	Yes
AF540971.1	739	Bifidobacterium longum NCC2705	Bifidobacterium longum	Bifidobacterium	Bacteria	Plasmid	No	3626	Yes
AJ235269.1	1241	Rickettsia prowazekii str. Madrid E	Rickettsia prowazekii	Rickettsia	Bacteria	Chromosome	No	1111523	No
AJ749949.2	1059	Francisella tularensis subsp. tularensis SCHU S4	Francisella tularensis	Francisella	Bacteria	Chromosome	Yes	1892775	Yes
AJ938182.1	314	Staphylococcus aureus RF122	Staphylococcus aureus	Staphylococcus	Bacteria	Chromosome	Yes	2742531	Yes
AJ965256.1	1558	Dehalococcoides mccartyi CBDB1	Dehalococcoides mccartyi	Dehalococcoides	Bacteria	Chromosome	Yes	1395502	Yes
AL009126.3	1134	Bacillus subtilis subsp. subtilis str. 168	Bacillus subtilis	Bacillus	Bacteria	Chromosome	Yes	4215606	Yes
AL096836.1	26	Pyrococcus abyssi GE5	Pyrococcus abyssi	Pyrococcus	Archaea	Chromosome	Yes	1765118	Yes
AL109969.1	300	Yersinia pestis CO92	Yersinia pestis	Yersinia	Bacteria	Plasmid	No	9612	Yes
AL111168.1	68	Campylobacter jejuni subsp. jejuni NCTC 11168 = ATCC 700819	Campylobacter jejuni	Campylobacter	Bacteria	Chromosome	Yes	1641481	Yes
AL117189.1	300	Yersinia pestis CO92	Yersinia pestis	Yersinia	Bacteria	Plasmid	No	70305	Yes
AL117211.1	300	Yersinia pestis CO92	Yersinia pestis	Yersinia	Bacteria	Plasmid	Yes	96210	Yes
AL123456.3	465	Mycobacterium tuberculosis H37Rv	Mycobacterium tuberculosis	Mycobacterium	Bacteria	Chromosome	Yes	4411532	Yes
AL139299.1	1540	Thermoplasma acidophilum DSM 1728	Thermoplasma acidophilum	Thermoplasma	Archaea	Chromosome	Yes	1564906	Yes
AL157959.1	645	Neisseria meningitidis Z2491	Neisseria meningitidis	Neisseria	Bacteria	Chromosome	Yes	2184406	Yes
AL445566.1	1536	Mycoplasma pulmonis UAB CTIP	Mycoplasma pulmonis	Mycoplasma	Bacteria	Chromosome	Yes	963879	Yes
AL450380.1	1429	Mycobacterium leprae TN	Mycobacterium leprae	Mycobacterium	Bacteria	Chromosome	Yes	3268203	Yes
AL513382.1	91	Salmonella enterica subsp. enterica serovar Typhi str. CT18	Salmonella enterica	Salmonella	Bacteria	Chromosome	Yes	4809037	Yes
AL513383.1	91	Salmonella enterica subsp. enterica serovar Typhi str. CT18	Salmonella enterica	Salmonella	Bacteria	Plasmid	Yes	218160	Yes
AL513384.1	91	Salmonella enterica subsp. enterica serovar Typhi str. CT18	Salmonella enterica	Salmonella	Bacteria	Plasmid	Yes	106516	Yes
AL589148.1	1573	Streptomyces coelicolor A3(2)	Streptomyces coelicolor	Streptomyces	Bacteria	Plasmid	Yes	356023	Yes
AL590842.1	300	Yersinia pestis CO92	Yersinia pestis	Yersinia	Bacteria	Chromosome	Yes	4653728	Yes
AL591688.1	1481	Sinorhizobium meliloti 1021	Sinorhizobium meliloti	Sinorhizobium	Bacteria	Chromosome	Yes	3654135	Yes
AL591824.1	387	Listeria monocytogenes EGD-e	Listeria monocytogenes	Listeria	Bacteria	Chromosome	Yes	2944528	Yes
AL591985.1	1481	Sinorhizobium meliloti 1021	Sinorhizobium meliloti	Sinorhizobium	Bacteria	Mega-plasmid	No	1683333	Yes
AL592022.1	1514	Listeria innocua Clip11262	Listeria innocua	Listeria	Bacteria	Chromosome	Yes	3011208	Yes
AL592102.1	1514	Listeria innocua Clip11262	Listeria innocua	Listeria	Bacteria	Plasmid	Yes	81905	Yes
AL645771.1	1573	Streptomyces coelicolor A3(2)	Streptomyces coelicolor	Streptomyces	Bacteria	Plasmid	No	31317	Yes
AL645882.2	1573	Streptomyces coelicolor A3(2)	Streptomyces coelicolor	Streptomyces	Bacteria	Chromosome	Yes	8667507	Yes
AL646052.1	1023	Ralstonia solanacearum GMI1000	Ralstonia solanacearum	Ralstonia	Bacteria	Chromosome	Yes	3716413	Yes
AL646053.1	1023	Ralstonia solanacearum GMI1000	Ralstonia solanacearum	Ralstonia	Bacteria	Mega-plasmid	Yes	2094509	Yes
AL732656.1	763	Streptococcus agalactiae NEM316	Streptococcus agalactiae	Streptococcus	Bacteria	Chromosome	Yes	2211485	Yes
AL935263.2	1639	Lactobacillus plantarum WCFS1	Lactobacillus plantarum	Lactobacillus	Bacteria	Chromosome	Yes	3308273	Yes
AL954747.1	1500	Nitrosomonas europaea ATCC 19718	Nitrosomonas europaea	Nitrosomonas	Bacteria	Chromosome	Yes	2812094	Yes
AM039948.1	2332	Xanthomonas campestris pv. vesicatoria str. 85-10	Xanthomonas euvesicatoria	Xanthomonas	Bacteria	Plasmid	No	1852	Yes
AM039949.1	2332	Xanthomonas campestris pv. vesicatoria str. 85-10	Xanthomonas euvesicatoria	Xanthomonas	Bacteria	Plasmid	No	19146	Yes
AM039950.1	2332	Xanthomonas campestris pv. vesicatoria str. 85-10	Xanthomonas euvesicatoria	Xanthomonas	Bacteria	Plasmid	No	38116	Yes
AM039951.1	2332	Xanthomonas campestris pv. vesicatoria str. 85-10	Xanthomonas euvesicatoria	Xanthomonas	Bacteria	Plasmid	Yes	182572	Yes
AM039952.1	2332	Xanthomonas campestris pv. vesicatoria str. 85-10	Xanthomonas euvesicatoria	Xanthomonas	Bacteria	Chromosome	Yes	5178466	Yes
AM040264.1	1085	Brucella abortus 2308	Brucella abortus	Brucella	Bacteria	Chromosome	Yes	2121359	Yes
AM040265.1	1085	Brucella abortus 2308	Brucella abortus	Brucella	Bacteria	Chromosome	Yes	1156948	Yes
AM114193.2	1975	Methanocella arvoryzae MRE50	Methanocella arvoryzae	Methanocella	Archaea	Chromosome	Yes	3179916	Yes
AM167904.1	1605	Bordetella avium 197N	Bordetella avium	Bordetella	Bacteria	Chromosome	Yes	3732255	Yes
AM180088.1	1920	Haloquadratum walsbyi DSM 16790	Haloquadratum walsbyi	Haloquadratum	Archaea	Chromosome	Yes	3132494	Yes
AM180089.1	1920	Haloquadratum walsbyi DSM 16790	Haloquadratum walsbyi	Haloquadratum	Archaea	Plasmid	No	46867	Yes
AM180252.1	1623	Lawsonia intracellularis PHE/MN1-00	Lawsonia intracellularis	Lawsonia	Bacteria	Chromosome	Yes	1457619	Yes
AM180253.1	1623	Lawsonia intracellularis PHE/MN1-00	Lawsonia intracellularis	Lawsonia	Bacteria	Plasmid	No	27048	Yes
AM180254.1	1623	Lawsonia intracellularis PHE/MN1-00	Lawsonia intracellularis	Lawsonia	Bacteria	Plasmid	No	39794	Yes
AM180255.1	1623	Lawsonia intracellularis PHE/MN1-00	Lawsonia intracellularis	Lawsonia	Bacteria	Plasmid	No	194553	Yes
AM180355.1	1101	Peptoclostridium difficile 630	Peptoclostridium difficile	Peptoclostridium	Bacteria	Chromosome	Yes	4290252	Yes
AM180356.1	1101	Peptoclostridium difficile 630	Peptoclostridium difficile	Peptoclostridium	Bacteria	Plasmid	No	7881	Yes
AM181176.4	83	Pseudomonas fluorescens SBW25	Pseudomonas fluorescens	Pseudomonas	Bacteria	Chromosome	Yes	6722539	Yes
AM233362.1	1061	Francisella tularensis subsp. holarctica LVS	Francisella tularensis	Francisella	Bacteria	Chromosome	Yes	1895994	Yes
AM236080.1	1268	Rhizobium leguminosarum bv. viciae 3841	Rhizobium leguminosarum	Rhizobium	Bacteria	Chromosome	Yes	5057142	Yes
AM236081.1	1268	Rhizobium leguminosarum bv. viciae 3841	Rhizobium leguminosarum	Rhizobium	Bacteria	Plasmid	No	151564	Yes
AM236082.1	1268	Rhizobium leguminosarum bv. viciae 3841	Rhizobium leguminosarum	Rhizobium	Bacteria	Plasmid	No	147463	Yes
AM236083.1	1268	Rhizobium leguminosarum bv. viciae 3841	Rhizobium leguminosarum	Rhizobium	Bacteria	Plasmid	No	352782	Yes
AM236084.1	1268	Rhizobium leguminosarum bv. viciae 3841	Rhizobium leguminosarum	Rhizobium	Bacteria	Plasmid	Yes	488135	Yes
AM236085.1	1268	Rhizobium leguminosarum bv. viciae 3841	Rhizobium leguminosarum	Rhizobium	Bacteria	Mega-plasmid	Yes	684202	Yes
AM236086.1	1268	Rhizobium leguminosarum bv. viciae 3841	Rhizobium leguminosarum	Rhizobium	Bacteria	Mega-plasmid	No	870021	Yes
AM260479.1	2328	Ralstonia eutropha H16	Cupriavidus necator	Cupriavidus	Bacteria	Chromosome	Yes	4052032	Yes
AM260480.1	2328	Ralstonia eutropha H16	Cupriavidus necator	Cupriavidus	Bacteria	Chromosome	No	2912490	Yes
AM260522.1	1924	Helicobacter acinonychis str. Sheeba	Helicobacter acinonychis	Helicobacter	Bacteria	Chromosome	Yes	1553927	Yes
AM260523.1	1924	Helicobacter acinonychis str. Sheeba	Helicobacter acinonychis	Helicobacter	Bacteria	Plasmid	No	3661	Yes
AM260524.1	1325	Bartonella tribocorum CIP 105476	Bartonella tribocorum	Bartonella	Bacteria	Plasmid	Yes	23343	Yes
AM260525.1	1325	Bartonella tribocorum CIP 105476	Bartonella tribocorum	Bartonella	Bacteria	Chromosome	Yes	2619061	Yes
AM263198.1	1795	Listeria welshimeri serovar 6b str. SLCC5334	Listeria welshimeri	Listeria	Bacteria	Chromosome	Yes	2814130	Yes
AM286280.1	1062	Francisella tularensis subsp. tularensis FSC198	Francisella tularensis	Francisella	Bacteria	Chromosome	Yes	1892616	Yes
AM286415.1	1548	Yersinia enterocolitica subsp. enterocolitica 8081	Yersinia enterocolitica	Yersinia	Bacteria	Chromosome	Yes	4615899	Yes
AM286416.1	1548	Yersinia enterocolitica subsp. enterocolitica 8081	Yersinia enterocolitica	Yersinia	Bacteria	Plasmid	No	67721	Yes
AM286690.1	2022	Alcanivorax borkumensis SK2	Alcanivorax borkumensis	Alcanivorax	Bacteria	Chromosome	Yes	3120143	Yes
AM295007.1	678	Streptococcus pyogenes str. Manfredo	Streptococcus pyogenes	Streptococcus	Bacteria	Chromosome	Yes	1841271	Yes
AM295250.1	2198	Staphylococcus carnosus subsp. carnosus TM300	Staphylococcus carnosus	Staphylococcus	Bacteria	Chromosome	Yes	2566424	Yes
AM398681.2	1978	Flavobacterium psychrophilum JIP02/86	Flavobacterium psychrophilum	Flavobacterium	Bacteria	Chromosome	Yes	2860382	Yes
AM406670.1	2874	Azoarcus sp. BH72	Azoarcus sp. BH72	Azoarcus	Bacteria	Chromosome	Yes	4376040	Yes
AM406671.1	362	Lactococcus lactis subsp. cremoris MG1363	Lactococcus lactis	Lactococcus	Bacteria	Chromosome	Yes	2529478	Yes
AM408590.1	434	Mycobacterium bovis BCG str. Pasteur 1173P2	Mycobacterium bovis	Mycobacterium	Bacteria	Chromosome	Yes	4374522	Yes
AM412317.1	1226	Clostridium botulinum A str. ATCC 3502	Clostridium botulinum	Clostridium	Bacteria	Chromosome	Yes	3886916	Yes
AM412318.1	1226	Clostridium botulinum A str. ATCC 3502	Clostridium botulinum	Clostridium	Bacteria	Plasmid	No	16344	Yes
AM420293.1	1174	Saccharopolyspora erythraea NRRL 2338	Saccharopolyspora erythraea	Saccharopolyspora	Bacteria	Chromosome	Yes	8212805	Yes
AM421808.1	646	Neisseria meningitidis FAM18	Neisseria meningitidis	Neisseria	Bacteria	Chromosome	Yes	2194961	Yes
AM422018.1	2091	Candidatus Phytoplasma australiense	Candidatus Phytoplasma australiense	Candidatus Phytoplasma	Bacteria	Chromosome	Yes	879959	Yes
AM494475.1	1197	Orientia tsutsugamushi str. Boryong	Orientia tsutsugamushi	Orientia	Bacteria	Chromosome	Yes	2127051	Yes
AM711865.1	1275	Clavibacter michiganensis subsp. michiganensis NCPPB 382	Clavibacter michiganensis	Clavibacter	Bacteria	Plasmid	No	27357	Yes
AM711866.1	1275	Clavibacter michiganensis subsp. michiganensis NCPPB 382	Clavibacter michiganensis	Clavibacter	Bacteria	Plasmid	No	69989	Yes
AM711867.1	1275	Clavibacter michiganensis subsp. michiganensis NCPPB 382	Clavibacter michiganensis	Clavibacter	Bacteria	Chromosome	Yes	3297891	Yes
AM743169.1	1405	Stenotrophomonas maltophilia K279a	Stenotrophomonas maltophilia	Stenotrophomonas	Bacteria	Chromosome	Yes	4851126	Yes
AM746676.1	2052	Sorangium cellulosum So ce56	Sorangium cellulosum	Sorangium	Bacteria	Chromosome	Yes	13033779	Yes
AM747720.1	986	Burkholderia cenocepacia J2315	Burkholderia cenocepacia	Burkholderia	Bacteria	Chromosome	Yes	3870082	Yes
AM747721.1	986	Burkholderia cenocepacia J2315	Burkholderia cenocepacia	Burkholderia	Bacteria	Chromosome	Yes	3217062	Yes
AM747722.1	986	Burkholderia cenocepacia J2315	Burkholderia cenocepacia	Burkholderia	Bacteria	Chromosome	No	875977	Yes
AM747723.1	986	Burkholderia cenocepacia J2315	Burkholderia cenocepacia	Burkholderia	Bacteria	Plasmid	Yes	92661	Yes
AM774415.1	1568	Halobacterium salinarum R1	Halobacterium salinarum	Halobacterium	Archaea	Chromosome	Yes	2000962	Yes
AM774416.1	1568	Halobacterium salinarum R1	Halobacterium salinarum	Halobacterium	Archaea	Plasmid	Yes	147625	Yes
AM774417.1	1568	Halobacterium salinarum R1	Halobacterium salinarum	Halobacterium	Archaea	Plasmid	Yes	194963	Yes
AM774418.1	1568	Halobacterium salinarum R1	Halobacterium salinarum	Halobacterium	Archaea	Plasmid	Yes	284332	Yes
AM774419.1	1568	Halobacterium salinarum R1	Halobacterium salinarum	Halobacterium	Archaea	Plasmid	Yes	40894	Yes
AM849034.1	1276	Clavibacter michiganensis subsp. sepedonicus	Clavibacter michiganensis	Clavibacter	Bacteria	Chromosome	Yes	3258645	Yes
AM849035.1	1276	Clavibacter michiganensis subsp. sepedonicus	Clavibacter michiganensis	Clavibacter	Bacteria	Plasmid	No	50350	Yes
AM849036.1	1276	Clavibacter michiganensis subsp. sepedonicus	Clavibacter michiganensis	Clavibacter	Bacteria	Plasmid	Yes	94791	Yes
AM884176.1	901	Chlamydia trachomatis 434/Bu	Chlamydia trachomatis	Chlamydia	Bacteria	Chromosome	No	1038842	No
AM884177.2	905	Chlamydia trachomatis L2b/UCH-1/proctitis	Chlamydia trachomatis	Chlamydia	Bacteria	Chromosome	No	1038863	No
AM889136.1	649	Neisseria meningitidis alpha14	Neisseria meningitidis	Neisseria	Bacteria	Chromosome	Yes	2145295	Yes
AM889285.1	1313	Gluconacetobacter diazotrophicus PA1 5	Gluconacetobacter diazotrophicus	Gluconacetobacter	Bacteria	Chromosome	Yes	3944163	Yes
AM889286.1	1313	Gluconacetobacter diazotrophicus PA1 5	Gluconacetobacter diazotrophicus	Gluconacetobacter	Bacteria	Plasmid	No	16610	Yes
AM889287.1	1313	Gluconacetobacter diazotrophicus PA1 5	Gluconacetobacter diazotrophicus	Gluconacetobacter	Bacteria	Plasmid	No	38818	Yes
AM902716.1	2054	Bordetella petrii	Bordetella petrii	Bordetella	Bacteria	Chromosome	Yes	5287950	Yes
AM920689.1	88	Xanthomonas campestris pv. campestris	Xanthomonas campestris	Xanthomonas	Bacteria	Chromosome	Yes	5079002	Yes
AM933172.1	96	Salmonella enterica subsp. enterica serovar Enteritidis str. P125109	Salmonella enterica	Salmonella	Bacteria	Chromosome	Yes	4685848	Yes
AM933173.1	97	Salmonella enterica subsp. enterica serovar Gallinarum str. 287/91	Salmonella enterica	Salmonella	Bacteria	Chromosome	Yes	4658697	Yes
AM942444.1	2081	Corynebacterium urealyticum DSM 7109	Corynebacterium urealyticum	Corynebacterium	Bacteria	Chromosome	Yes	2369219	Yes
AM942759.1	1721	Proteus mirabilis HI4320	Proteus mirabilis	Proteus	Bacteria	Chromosome	Yes	4063606	Yes
AM942760.1	1721	Proteus mirabilis HI4320	Proteus mirabilis	Proteus	Bacteria	Plasmid	No	36289	Yes
AM946015.1	1611	Streptococcus uberis 0140J	Streptococcus uberis	Streptococcus	Bacteria	Chromosome	Yes	1852352	Yes
AM946016.1	804	Streptococcus suis P1/7	Streptococcus suis	Streptococcus	Bacteria	Chromosome	Yes	2007491	Yes
AM946981.2	497	Escherichia coli BL21(DE3)	Escherichia coli	Escherichia	Bacteria	Chromosome	Yes	4558947	Yes
AM990992.1	315	Staphylococcus aureus subsp. aureus ST398	Staphylococcus aureus	Staphylococcus	Bacteria	Chromosome	Yes	2872582	Yes
AM990993.1	315	Staphylococcus aureus subsp. aureus ST398	Staphylococcus aureus	Staphylococcus	Bacteria	Plasmid	No	5246	Yes
AM990994.1	315	Staphylococcus aureus subsp. aureus ST398	Staphylococcus aureus	Staphylococcus	Bacteria	Plasmid	No	4381	Yes
AM990995.1	315	Staphylococcus aureus subsp. aureus ST398	Staphylococcus aureus	Staphylococcus	Bacteria	Plasmid	No	3158	Yes
AM999887.1	1723	Wolbachia endosymbiont of Culex quinquefasciatus Pel	Wolbachia endosymbiont of Culex quinquefasciatus	Wolbachia	Bacteria	Chromosome	Yes	1482455	Yes
AP001070.1	622	Buchnera aphidicola str. APS (Acyrthosiphon pisum)	Buchnera aphidicola	Buchnera	Bacteria	Plasmid	No	7258	No
AP001071.1	622	Buchnera aphidicola str. APS (Acyrthosiphon pisum)	Buchnera aphidicola	Buchnera	Bacteria	Plasmid	No	7786	No
AP003017.1	1480	Mesorhizobium loti MAFF303099	Mesorhizobium loti	Mesorhizobium	Bacteria	Plasmid	No	208315	Yes
AP003139.1	313	Staphylococcus aureus subsp. aureus N315	Staphylococcus aureus	Staphylococcus	Bacteria	Plasmid	No	24653	Yes
AP003367.1	316	Staphylococcus aureus subsp. aureus Mu50	Staphylococcus aureus	Staphylococcus	Bacteria	Plasmid	No	25107	Yes
AP003515.1	384	Clostridium perfringens str. 13	Clostridium perfringens	Clostridium	Bacteria	Plasmid	No	54310	Yes
AP003602.1	2843	Nostoc sp. PCC 7120	Nostoc sp. PCC 7120	Nostoc	Bacteria	Plasmid	No	186614	Yes
AP003603.1	2843	Nostoc sp. PCC 7120	Nostoc sp. PCC 7120	Nostoc	Bacteria	Plasmid	Yes	101965	Yes
AP003604.1	2843	Nostoc sp. PCC 7120	Nostoc sp. PCC 7120	Nostoc	Bacteria	Plasmid	No	55414	Yes
AP003605.1	2843	Nostoc sp. PCC 7120	Nostoc sp. PCC 7120	Nostoc	Bacteria	Plasmid	No	40340	Yes
AP003606.1	2843	Nostoc sp. PCC 7120	Nostoc sp. PCC 7120	Nostoc	Bacteria	Plasmid	No	5584	Yes
AP004310.1	2865	Synechocystis sp. PCC 6803	Synechocystis sp. PCC 6803	Synechocystis	Bacteria	Plasmid	No	119895	Yes
AP004311.1	2865	Synechocystis sp. PCC 6803	Synechocystis sp. PCC 6803	Synechocystis	Bacteria	Plasmid	No	103307	Yes
AP004312.1	2865	Synechocystis sp. PCC 6803	Synechocystis sp. PCC 6803	Synechocystis	Bacteria	Plasmid	Yes	44343	Yes
AP005225.1	1592	Corynebacterium efficiens YS-314	Corynebacterium efficiens	Corynebacterium	Bacteria	Plasmid	Yes	23743	Yes
AP005226.1	1592	Corynebacterium efficiens YS-314	Corynebacterium efficiens	Corynebacterium	Bacteria	Plasmid	Yes	48672	Yes
AP005352.1	791	Vibrio vulnificus YJ016	Vibrio vulnificus	Vibrio	Bacteria	Plasmid	No	48508	Yes
AP005645.1	1547	Streptomyces avermitilis MA-4680 = NBRC 14893	Streptomyces avermitilis	Streptomyces	Bacteria	Plasmid	Yes	94287	Yes
AP006520.1	2026	Geobacillus kaustophilus HTA426	Geobacillus kaustophilus	Geobacillus	Bacteria	Plasmid	Yes	47890	Yes
AP006585.1	2865	Synechocystis sp. PCC 6803	Synechocystis sp. PCC 6803	Synechocystis	Bacteria	Plasmid	Yes	106004	Yes
AP006618.1	1749	Nocardia farcinica IFM 10152	Nocardia farcinica	Nocardia	Bacteria	Chromosome	Yes	6021225	Yes
AP006619.1	1749	Nocardia farcinica IFM 10152	Nocardia farcinica	Nocardia	Bacteria	Plasmid	Yes	184026	Yes
AP006620.1	1749	Nocardia farcinica IFM 10152	Nocardia farcinica	Nocardia	Bacteria	Plasmid	Yes	87093	Yes
AP006627.1	1760	Bacillus clausii KSM-K16	Bacillus clausii	Bacillus	Bacteria	Chromosome	Yes	4303871	Yes
AP006628.2	1671	Onion yellows phytoplasma OY-M	Onion yellows phytoplasma	Candidatus Phytoplasma	Bacteria	Chromosome	Yes	853092	Yes
AP006716.1	1699	Staphylococcus haemolyticus JCSC1435	Staphylococcus haemolyticus	Staphylococcus	Bacteria	Chromosome	Yes	2685015	Yes
AP006717.1	1699	Staphylococcus haemolyticus JCSC1435	Staphylococcus haemolyticus	Staphylococcus	Bacteria	Plasmid	No	2300	Yes
AP006718.1	1699	Staphylococcus haemolyticus JCSC1435	Staphylococcus haemolyticus	Staphylococcus	Bacteria	Plasmid	No	2366	Yes
AP006719.1	1699	Staphylococcus haemolyticus JCSC1435	Staphylococcus haemolyticus	Staphylococcus	Bacteria	Plasmid	No	8180	Yes
AP006725.1	1303	Klebsiella pneumoniae subsp. pneumoniae NTUH-K2044	Klebsiella pneumoniae	Klebsiella	Bacteria	Chromosome	Yes	5248520	Yes
AP006726.1	1303	Klebsiella pneumoniae subsp. pneumoniae NTUH-K2044	Klebsiella pneumoniae	Klebsiella	Bacteria	Plasmid	Yes	224152	Yes
AP006840.1	2021	Symbiobacterium thermophilum IAM 14863	Symbiobacterium thermophilum	Symbiobacterium	Bacteria	Chromosome	Yes	3566135	Yes
AP006841.1	843	Bacteroides fragilis YCH46	Bacteroides fragilis	Bacteroides	Bacteria	Chromosome	Yes	5277274	Yes
AP006842.1	843	Bacteroides fragilis YCH46	Bacteroides fragilis	Bacteroides	Bacteria	Plasmid	No	33716	Yes
AP006861.1	1613	Chlamydophila felis Fe/C-56	Chlamydophila felis	Chlamydophila	Bacteria	Chromosome	No	1166239	No
AP006862.1	1613	Chlamydophila felis Fe/C-56	Chlamydophila felis	Chlamydophila	Bacteria	Plasmid	No	7552	No
AP006878.1	1751	Thermococcus kodakarensis KOD1	Thermococcus kodakarensis	Thermococcus	Archaea	Chromosome	Yes	2088737	Yes
AP007209.1	382	Bacillus cereus NC7401	Bacillus cereus	Bacillus	Bacteria	Chromosome	Yes	5221581	Yes
AP007210.1	382	Bacillus cereus NC7401	Bacillus cereus	Bacillus	Bacteria	Plasmid	No	270082	Yes
AP007211.1	382	Bacillus cereus NC7401	Bacillus cereus	Bacillus	Bacteria	Plasmid	No	47972	Yes
AP007212.1	382	Bacillus cereus NC7401	Bacillus cereus	Bacillus	Bacteria	Plasmid	No	5436	Yes
AP007213.1	382	Bacillus cereus NC7401	Bacillus cereus	Bacillus	Bacteria	Plasmid	No	3869	Yes
AP007214.1	382	Bacillus cereus NC7401	Bacillus cereus	Bacillus	Bacteria	Plasmid	No	3091	Yes
AP007255.1	2270	Magnetospirillum magneticum AMB-1	Magnetospirillum magneticum	Magnetospirillum	Bacteria	Chromosome	Yes	4967148	Yes
AP007281.1	883	Lactobacillus reuteri JCM 1112	Lactobacillus reuteri	Lactobacillus	Bacteria	Chromosome	Yes	2039414	Yes
AP008226.1	889	Thermus thermophilus HB8	Thermus thermophilus	Thermus	Bacteria	Chromosome	Yes	1849742	Yes
AP008227.1	889	Thermus thermophilus HB8	Thermus thermophilus	Thermus	Bacteria	Plasmid	No	256992	Yes
AP008228.1	889	Thermus thermophilus HB8	Thermus thermophilus	Thermus	Bacteria	Plasmid	No	9322	Yes
AP008229.1	1094	Xanthomonas oryzae pv. oryzae MAFF 311018	Xanthomonas oryzae	Xanthomonas	Bacteria	Chromosome	Yes	4940217	Yes
AP008230.1	1110	Desulfitobacterium hafniense Y51	Desulfitobacterium hafniense	Desulfitobacterium	Bacteria	Chromosome	Yes	5727534	Yes
AP008231.1	868	Synechococcus elongatus PCC 6301	Synechococcus elongatus	Synechococcus	Bacteria	Chromosome	Yes	2696255	Yes
AP008232.1	1098	Sodalis glossinidius str. 'morsitans'	Sodalis glossinidius	Sodalis	Bacteria	Chromosome	Yes	4171146	Yes
AP008233.1	1098	Sodalis glossinidius str. 'morsitans'	Sodalis glossinidius	Sodalis	Bacteria	Plasmid	No	83306	Yes
AP008234.1	1098	Sodalis glossinidius str. 'morsitans'	Sodalis glossinidius	Sodalis	Bacteria	Plasmid	No	27240	Yes
AP008235.1	1098	Sodalis glossinidius str. 'morsitans'	Sodalis glossinidius	Sodalis	Bacteria	Plasmid	No	10810	Yes
AP008931.1	1998	Rhodococcus erythropolis PR4	Rhodococcus erythropolis	Rhodococcus	Bacteria	Plasmid	Yes	271577	Yes
AP008932.1	1998	Rhodococcus erythropolis PR4	Rhodococcus erythropolis	Rhodococcus	Bacteria	Plasmid	No	104014	Yes
AP008933.1	1998	Rhodococcus erythropolis PR4	Rhodococcus erythropolis	Rhodococcus	Bacteria	Plasmid	No	3637	Yes
AP008934.1	1839	Staphylococcus saprophyticus subsp. saprophyticus ATCC 15305	Staphylococcus saprophyticus	Staphylococcus	Bacteria	Chromosome	Yes	2516575	Yes
AP008935.1	1839	Staphylococcus saprophyticus subsp. saprophyticus ATCC 15305	Staphylococcus saprophyticus	Staphylococcus	Bacteria	Plasmid	No	38454	Yes
AP008936.1	1839	Staphylococcus saprophyticus subsp. saprophyticus ATCC 15305	Staphylococcus saprophyticus	Staphylococcus	Bacteria	Plasmid	No	22870	Yes
AP008937.1	1199	Lactobacillus fermentum IFO 3956	Lactobacillus fermentum	Lactobacillus	Bacteria	Chromosome	Yes	2098685	Yes
AP008955.1	2077	Brevibacillus brevis NBRC 100599	Brevibacillus brevis	Brevibacillus	Bacteria	Chromosome	Yes	6296436	Yes
AP008957.1	1998	Rhodococcus erythropolis PR4	Rhodococcus erythropolis	Rhodococcus	Bacteria	Chromosome	Yes	6516310	Yes
AP008971.1	1960	Finegoldia magna ATCC 29328	Finegoldia magna	Finegoldia	Bacteria	Chromosome	Yes	1797577	Yes
AP008972.1	1960	Finegoldia magna ATCC 29328	Finegoldia magna	Finegoldia	Bacteria	Plasmid	Yes	189163	Yes
AP008981.1	1198	Orientia tsutsugamushi str. Ikeda	Orientia tsutsugamushi	Orientia	Bacteria	Chromosome	Yes	2008987	Yes
AP009044.1	894	Corynebacterium glutamicum R	Corynebacterium glutamicum	Corynebacterium	Bacteria	Chromosome	Yes	3314179	Yes
AP009045.1	894	Corynebacterium glutamicum R	Corynebacterium glutamicum	Corynebacterium	Bacteria	Plasmid	No	49120	Yes
AP009048.1	498	Escherichia coli str. K-12 substr. W3110	Escherichia coli	Escherichia	Bacteria	Chromosome	Yes	4646332	Yes
AP009049.1	1203	Clostridium kluyveri NBRC 12016	Clostridium kluyveri	Clostridium	Bacteria	Chromosome	Yes	3896121	Yes
AP009050.1	1203	Clostridium kluyveri NBRC 12016	Clostridium kluyveri	Clostridium	Bacteria	Plasmid	Yes	59182	Yes
AP009152.1	2046	Kocuria rhizophila DC2201	Kocuria rhizophila	Kocuria	Bacteria	Chromosome	Yes	2697540	Yes
AP009153.1	1997	Gemmatimonas aurantiaca T-27	Gemmatimonas aurantiaca	Gemmatimonas	Bacteria	Chromosome	Yes	4636964	Yes
AP009178.1	2931	Nitratiruptor sp. SB155-2	Nitratiruptor sp. SB155-2	Nitratiruptor	Bacteria	Chromosome	Yes	1877931	Yes
AP009179.1	2876	Sulfurovum sp. NBC37-1	Sulfurovum sp. NBC37-1	Sulfurovum	Bacteria	Chromosome	Yes	2562277	Yes
AP009180.1	7	Candidatus Carsonella ruddii PV	Candidatus Carsonella ruddii	Candidatus Carsonella	Bacteria	Chromosome	No	159662	No
AP009240.1	499	Escherichia coli SE11	Escherichia coli	Escherichia	Bacteria	Chromosome	Yes	4887515	Yes
AP009241.1	499	Escherichia coli SE11	Escherichia coli	Escherichia	Bacteria	Plasmid	Yes	100021	Yes
AP009242.1	499	Escherichia coli SE11	Escherichia coli	Escherichia	Bacteria	Plasmid	Yes	91158	Yes
AP009243.1	499	Escherichia coli SE11	Escherichia coli	Escherichia	Bacteria	Plasmid	No	60555	Yes
AP009244.1	499	Escherichia coli SE11	Escherichia coli	Escherichia	Bacteria	Plasmid	No	6929	Yes
AP009245.1	499	Escherichia coli SE11	Escherichia coli	Escherichia	Bacteria	Plasmid	No	5366	Yes
AP009246.1	499	Escherichia coli SE11	Escherichia coli	Escherichia	Bacteria	Plasmid	No	4082	Yes
AP009247.1	1951	Candidatus Vesicomyosocius okutanii HA	Calyptogena okutanii thioautotrophic gill symbiont	-	Bacteria	Chromosome	No	1022154	No
AP009256.1	1172	Bifidobacterium adolescentis ATCC 15703	Bifidobacterium adolescentis	Bifidobacterium	Bacteria	Chromosome	Yes	2089645	Yes
AP009324.1	317	Staphylococcus aureus subsp. aureus Mu3	Staphylococcus aureus	Staphylococcus	Bacteria	Chromosome	Yes	2880168	Yes
AP009332.1	1184	Lactococcus garvieae ATCC 49156	Lactococcus garvieae	Lactococcus	Bacteria	Chromosome	Yes	1950135	Yes
AP009333.1	1185	Lactococcus garvieae Lg2	Lactococcus garvieae	Lactococcus	Bacteria	Chromosome	Yes	1963964	Yes
AP009351.1	0	Staphylococcus aureus subsp. aureus str. Newman	Staphylococcus aureus	Staphylococcus	Bacteria	Chromosome	Yes	2878897	Yes
AP009378.1	500	Escherichia coli SE15	Escherichia coli	Escherichia	Bacteria	Chromosome	Yes	4717338	Yes
AP009379.1	500	Escherichia coli SE15	Escherichia coli	Escherichia	Bacteria	Plasmid	No	122345	Yes
AP009380.1	1205	Porphyromonas gingivalis ATCC 33277	Porphyromonas gingivalis	Porphyromonas	Bacteria	Chromosome	Yes	2354886	Yes
AP009384.1	13	Azorhizobium caulinodans ORS 571	Azorhizobium caulinodans	Azorhizobium	Bacteria	Chromosome	Yes	5369772	Yes
AP009385.1	1239	Burkholderia multivorans ATCC 17616	Burkholderia multivorans	Burkholderia	Bacteria	Chromosome	Yes	3448421	Yes
AP009386.1	1239	Burkholderia multivorans ATCC 17616	Burkholderia multivorans	Burkholderia	Bacteria	Chromosome	Yes	2473162	Yes
AP009387.1	1239	Burkholderia multivorans ATCC 17616	Burkholderia multivorans	Burkholderia	Bacteria	Chromosome	No	919805	Yes
AP009388.1	1239	Burkholderia multivorans ATCC 17616	Burkholderia multivorans	Burkholderia	Bacteria	Plasmid	No	167422	Yes
AP009389.1	1961	Pelotomaculum thermopropionicum SI	Pelotomaculum thermopropionicum	Pelotomaculum	Bacteria	Chromosome	Yes	3025375	Yes
AP009484.1	1987	Macrococcus caseolyticus JCSC5402	Macrococcus caseolyticus	Macrococcus	Bacteria	Chromosome	Yes	2102324	Yes
AP009485.1	1987	Macrococcus caseolyticus JCSC5402	Macrococcus caseolyticus	Macrococcus	Bacteria	Plasmid	No	15667	Yes
AP009486.1	1987	Macrococcus caseolyticus JCSC5402	Macrococcus caseolyticus	Macrococcus	Bacteria	Plasmid	Yes	80545	Yes
AP009487.1	1987	Macrococcus caseolyticus JCSC5402	Macrococcus caseolyticus	Macrococcus	Bacteria	Plasmid	No	2131	Yes
AP009488.1	1987	Macrococcus caseolyticus JCSC5402	Macrococcus caseolyticus	Macrococcus	Bacteria	Plasmid	No	3417	Yes
AP009489.1	1987	Macrococcus caseolyticus JCSC5402	Macrococcus caseolyticus	Macrococcus	Bacteria	Plasmid	No	4398	Yes
AP009490.1	1987	Macrococcus caseolyticus JCSC5402	Macrococcus caseolyticus	Macrococcus	Bacteria	Plasmid	No	4226	Yes
AP009491.1	1987	Macrococcus caseolyticus JCSC5402	Macrococcus caseolyticus	Macrococcus	Bacteria	Plasmid	No	4061	Yes
AP009492.1	1987	Macrococcus caseolyticus JCSC5402	Macrococcus caseolyticus	Macrococcus	Bacteria	Plasmid	No	2968	Yes
AP009493.1	2251	Streptomyces griseus subsp. griseus NBRC 13350	Streptomyces griseus	Streptomyces	Bacteria	Chromosome	Yes	8545929	Yes
AP009510.1	14	uncultured Termite group 1 bacterium phylotype Rs-D17	uncultured Termite group 1 bacterium	-	Bacteria	Chromosome	Yes	1125857	Yes
AP009511.1	14	uncultured Termite group 1 bacterium phylotype Rs-D17	uncultured Termite group 1 bacterium	-	Bacteria	Plasmid	No	11650	Yes
AP009512.1	14	uncultured Termite group 1 bacterium phylotype Rs-D17	uncultured Termite group 1 bacterium	-	Bacteria	Plasmid	No	5701	Yes
AP009513.1	14	uncultured Termite group 1 bacterium phylotype Rs-D17	uncultured Termite group 1 bacterium	-	Bacteria	Plasmid	No	5362	Yes
AP009552.1	1314	Microcystis aeruginosa NIES-843	Microcystis aeruginosa	Microcystis	Bacteria	Chromosome	Yes	5842795	Yes
AP009608.1	1784	Mycoplasma fermentans PG18	Mycoplasma fermentans	Mycoplasma	Bacteria	Chromosome	Yes	1004014	Yes
AP010655.1	1381	Streptococcus mutans NN2025	Streptococcus mutans	Streptococcus	Bacteria	Chromosome	Yes	2013587	Yes
AP010656.1	2072	Candidatus Azobacteroides pseudotrichonymphae genomovar. CFP2	Candidatus Azobacteroides pseudotrichonymphae	Candidatus Azobacteroides	Bacteria	Chromosome	No	1114206	Yes
AP010657.1	2072	Candidatus Azobacteroides pseudotrichonymphae genomovar. CFP2	Candidatus Azobacteroides pseudotrichonymphae	Candidatus Azobacteroides	Bacteria	Plasmid	Yes	37560	Yes
AP010658.1	2072	Candidatus Azobacteroides pseudotrichonymphae genomovar. CFP2	Candidatus Azobacteroides pseudotrichonymphae	Candidatus Azobacteroides	Bacteria	Plasmid	No	37111	Yes
AP010659.1	2072	Candidatus Azobacteroides pseudotrichonymphae genomovar. CFP2	Candidatus Azobacteroides pseudotrichonymphae	Candidatus Azobacteroides	Bacteria	Plasmid	No	31893	Yes
AP010660.1	2072	Candidatus Azobacteroides pseudotrichonymphae genomovar. CFP2	Candidatus Azobacteroides pseudotrichonymphae	Candidatus Azobacteroides	Bacteria	Plasmid	No	4149	Yes
AP010803.1	2410	Sphingobium japonicum UT26S	Sphingobium japonicum	Sphingobium	Bacteria	Chromosome	Yes	3514822	Yes
AP010804.1	2410	Sphingobium japonicum UT26S	Sphingobium japonicum	Sphingobium	Bacteria	Chromosome	Yes	681892	Yes
AP010805.1	2410	Sphingobium japonicum UT26S	Sphingobium japonicum	Sphingobium	Bacteria	Plasmid	Yes	190974	Yes
AP010806.1	2410	Sphingobium japonicum UT26S	Sphingobium japonicum	Sphingobium	Bacteria	Plasmid	No	31776	Yes
AP010807.1	2410	Sphingobium japonicum UT26S	Sphingobium japonicum	Sphingobium	Bacteria	Plasmid	No	5398	Yes
AP010888.1	744	Bifidobacterium longum subsp. longum JCM 1217	Bifidobacterium longum	Bifidobacterium	Bacteria	Chromosome	Yes	2385164	Yes
AP010889.1	747	Bifidobacterium longum subsp. infantis ATCC 15697 = JCM 1222 = DSM 20088	Bifidobacterium longum	Bifidobacterium	Bacteria	Chromosome	Yes	2828958	Yes
AP010890.1	745	Bifidobacterium longum subsp. infantis 157F	Bifidobacterium longum	Bifidobacterium	Bacteria	Chromosome	Yes	2400312	Yes
AP010891.1	745	Bifidobacterium longum subsp. infantis 157F	Bifidobacterium longum	Bifidobacterium	Bacteria	Plasmid	No	4895	Yes
AP010892.1	745	Bifidobacterium longum subsp. infantis 157F	Bifidobacterium longum	Bifidobacterium	Bacteria	Plasmid	No	3624	Yes
AP010904.1	1845	Desulfovibrio magneticus RS-1	Desulfovibrio magneticus	Desulfovibrio	Bacteria	Chromosome	Yes	5248049	Yes
AP010905.1	1845	Desulfovibrio magneticus RS-1	Desulfovibrio magneticus	Desulfovibrio	Bacteria	Plasmid	No	58704	Yes
AP010906.1	1845	Desulfovibrio magneticus RS-1	Desulfovibrio magneticus	Desulfovibrio	Bacteria	Plasmid	No	8867	Yes
AP010918.1	435	Mycobacterium bovis BCG str. Tokyo 172	Mycobacterium bovis	Mycobacterium	Bacteria	Chromosome	Yes	4371711	Yes
AP010935.1	1316	Streptococcus dysgalactiae subsp. equisimilis GGS_124	Streptococcus dysgalactiae	Streptococcus	Bacteria	Chromosome	Yes	2106340	Yes
AP010946.1	2954	Azospirillum sp. B510	Azospirillum lipoferum	Azospirillum	Bacteria	Chromosome	Yes	3311395	Yes
AP010947.1	2954	Azospirillum sp. B510	Azospirillum lipoferum	Azospirillum	Bacteria	Mega-plasmid	No	1455109	Yes
AP010948.1	2954	Azospirillum sp. B510	Azospirillum lipoferum	Azospirillum	Bacteria	Mega-plasmid	Yes	723779	Yes
AP010949.1	2954	Azospirillum sp. B510	Azospirillum lipoferum	Azospirillum	Bacteria	Mega-plasmid	No	681723	Yes
AP010950.1	2954	Azospirillum sp. B510	Azospirillum lipoferum	Azospirillum	Bacteria	Mega-plasmid	Yes	628837	Yes
AP010951.1	2954	Azospirillum sp. B510	Azospirillum lipoferum	Azospirillum	Bacteria	Mega-plasmid	No	537299	Yes
AP010952.1	2954	Azospirillum sp. B510	Azospirillum lipoferum	Azospirillum	Bacteria	Plasmid	No	261596	Yes
AP010953.1	525	Escherichia coli O26:H11 str. 11368	Escherichia coli	Escherichia	Bacteria	Chromosome	Yes	5697240	Yes
AP010954.1	525	Escherichia coli O26:H11 str. 11368	Escherichia coli	Escherichia	Bacteria	Plasmid	Yes	85167	Yes
AP010955.1	525	Escherichia coli O26:H11 str. 11368	Escherichia coli	Escherichia	Bacteria	Plasmid	Yes	63365	Yes
AP010956.1	525	Escherichia coli O26:H11 str. 11368	Escherichia coli	Escherichia	Bacteria	Plasmid	Yes	5686	Yes
AP010957.1	525	Escherichia coli O26:H11 str. 11368	Escherichia coli	Escherichia	Bacteria	Plasmid	No	4073	Yes
AP010958.1	501	Escherichia coli O103:H2 str. 12009	Escherichia coli	Escherichia	Bacteria	Chromosome	Yes	5449314	Yes
AP010959.1	501	Escherichia coli O103:H2 str. 12009	Escherichia coli	Escherichia	Bacteria	Plasmid	Yes	75546	Yes
AP010960.1	502	Escherichia coli O111:H- str. 11128	Escherichia coli	Escherichia	Bacteria	Chromosome	Yes	5371077	Yes
AP010961.1	502	Escherichia coli O111:H- str. 11128	Escherichia coli	Escherichia	Bacteria	Plasmid	Yes	204604	Yes
AP010962.1	502	Escherichia coli O111:H- str. 11128	Escherichia coli	Escherichia	Bacteria	Plasmid	Yes	97897	Yes
AP010963.1	502	Escherichia coli O111:H- str. 11128	Escherichia coli	Escherichia	Bacteria	Plasmid	No	77690	Yes
AP010964.1	502	Escherichia coli O111:H- str. 11128	Escherichia coli	Escherichia	Bacteria	Plasmid	No	8140	Yes
AP010965.1	502	Escherichia coli O111:H- str. 11128	Escherichia coli	Escherichia	Bacteria	Plasmid	No	6673	Yes
AP010968.1	2695	Kitasatospora setae KM-6054	Kitasatospora setae	Kitasatospora	Bacteria	Chromosome	Yes	8783278	Yes
AP010969.1	2172	Streptococcus intermedius JTH08	Streptococcus intermedius	Streptococcus	Bacteria	Chromosome	Yes	1933610	Yes
AP011112.1	2189	Hydrogenobacter thermophilus TK-6	Hydrogenobacter thermophilus	Hydrogenobacter	Bacteria	Chromosome	Yes	1743135	Yes
AP011115.1	2104	Rhodococcus opacus B4	Rhodococcus opacus	Rhodococcus	Bacteria	Chromosome	Yes	7913450	Yes
AP011116.1	2104	Rhodococcus opacus B4	Rhodococcus opacus	Rhodococcus	Bacteria	Mega-plasmid	Yes	558192	Yes
AP011117.1	2104	Rhodococcus opacus B4	Rhodococcus opacus	Rhodococcus	Bacteria	Plasmid	Yes	244997	Yes
AP011118.1	2104	Rhodococcus opacus B4	Rhodococcus opacus	Rhodococcus	Bacteria	Plasmid	No	111160	Yes
AP011119.1	2104	Rhodococcus opacus B4	Rhodococcus opacus	Rhodococcus	Bacteria	Plasmid	No	4367	Yes
AP011120.1	2104	Rhodococcus opacus B4	Rhodococcus opacus	Rhodococcus	Bacteria	Plasmid	No	2773	Yes
AP011121.1	1431	Acetobacter pasteurianus IFO 3283-01	Acetobacter pasteurianus	Acetobacter	Bacteria	Chromosome	Yes	2907495	Yes
AP011122.1	1431	Acetobacter pasteurianus IFO 3283-01	Acetobacter pasteurianus	Acetobacter	Bacteria	Plasmid	No	191799	Yes
AP011123.1	1431	Acetobacter pasteurianus IFO 3283-01	Acetobacter pasteurianus	Acetobacter	Bacteria	Plasmid	Yes	182940	Yes
AP011124.1	1431	Acetobacter pasteurianus IFO 3283-01	Acetobacter pasteurianus	Acetobacter	Bacteria	Plasmid	Yes	49961	Yes
AP011125.1	1431	Acetobacter pasteurianus IFO 3283-01	Acetobacter pasteurianus	Acetobacter	Bacteria	Plasmid	No	3204	Yes
AP011126.1	1431	Acetobacter pasteurianus IFO 3283-01	Acetobacter pasteurianus	Acetobacter	Bacteria	Plasmid	No	3035	Yes
AP011127.1	1431	Acetobacter pasteurianus IFO 3283-01	Acetobacter pasteurianus	Acetobacter	Bacteria	Plasmid	No	1815	Yes
AP011128.1	1432	Acetobacter pasteurianus IFO 3283-03	Acetobacter pasteurianus	Acetobacter	Bacteria	Chromosome	Yes	2907287	Yes
AP011129.1	1432	Acetobacter pasteurianus IFO 3283-03	Acetobacter pasteurianus	Acetobacter	Bacteria	Plasmid	No	191427	Yes
AP011130.1	1432	Acetobacter pasteurianus IFO 3283-03	Acetobacter pasteurianus	Acetobacter	Bacteria	Plasmid	Yes	182940	Yes
AP011131.1	1432	Acetobacter pasteurianus IFO 3283-03	Acetobacter pasteurianus	Acetobacter	Bacteria	Plasmid	Yes	49961	Yes
AP011132.1	1432	Acetobacter pasteurianus IFO 3283-03	Acetobacter pasteurianus	Acetobacter	Bacteria	Plasmid	No	3204	Yes
AP011133.1	1432	Acetobacter pasteurianus IFO 3283-03	Acetobacter pasteurianus	Acetobacter	Bacteria	Plasmid	No	3035	Yes
AP011134.1	1432	Acetobacter pasteurianus IFO 3283-03	Acetobacter pasteurianus	Acetobacter	Bacteria	Plasmid	No	1815	Yes
AP011135.1	1433	Acetobacter pasteurianus IFO 3283-07	Acetobacter pasteurianus	Acetobacter	Bacteria	Chromosome	Yes	2906044	Yes
AP011136.1	1433	Acetobacter pasteurianus IFO 3283-07	Acetobacter pasteurianus	Acetobacter	Bacteria	Plasmid	No	191427	Yes
AP011137.1	1433	Acetobacter pasteurianus IFO 3283-07	Acetobacter pasteurianus	Acetobacter	Bacteria	Plasmid	Yes	182940	Yes
AP011138.1	1433	Acetobacter pasteurianus IFO 3283-07	Acetobacter pasteurianus	Acetobacter	Bacteria	Plasmid	Yes	49961	Yes
AP011139.1	1433	Acetobacter pasteurianus IFO 3283-07	Acetobacter pasteurianus	Acetobacter	Bacteria	Plasmid	No	3204	Yes
AP011140.1	1433	Acetobacter pasteurianus IFO 3283-07	Acetobacter pasteurianus	Acetobacter	Bacteria	Plasmid	No	3035	Yes
AP011141.1	1433	Acetobacter pasteurianus IFO 3283-07	Acetobacter pasteurianus	Acetobacter	Bacteria	Plasmid	No	1815	Yes
AP011142.1	1434	Acetobacter pasteurianus IFO 3283-22	Acetobacter pasteurianus	Acetobacter	Bacteria	Chromosome	Yes	2907267	Yes
AP011143.1	1434	Acetobacter pasteurianus IFO 3283-22	Acetobacter pasteurianus	Acetobacter	Bacteria	Plasmid	No	191427	Yes
AP011144.1	1434	Acetobacter pasteurianus IFO 3283-22	Acetobacter pasteurianus	Acetobacter	Bacteria	Plasmid	Yes	182940	Yes
AP011145.1	1434	Acetobacter pasteurianus IFO 3283-22	Acetobacter pasteurianus	Acetobacter	Bacteria	Plasmid	Yes	49961	Yes
AP011146.1	1434	Acetobacter pasteurianus IFO 3283-22	Acetobacter pasteurianus	Acetobacter	Bacteria	Plasmid	No	3204	Yes
AP011147.1	1434	Acetobacter pasteurianus IFO 3283-22	Acetobacter pasteurianus	Acetobacter	Bacteria	Plasmid	No	3035	Yes
AP011148.1	1434	Acetobacter pasteurianus IFO 3283-22	Acetobacter pasteurianus	Acetobacter	Bacteria	Plasmid	No	1815	Yes
AP011149.1	1435	Acetobacter pasteurianus IFO 3283-26	Acetobacter pasteurianus	Acetobacter	Bacteria	Chromosome	Yes	2907309	Yes
AP011150.1	1435	Acetobacter pasteurianus IFO 3283-26	Acetobacter pasteurianus	Acetobacter	Bacteria	Plasmid	No	191419	Yes
AP011151.1	1435	Acetobacter pasteurianus IFO 3283-26	Acetobacter pasteurianus	Acetobacter	Bacteria	Plasmid	Yes	182940	Yes
AP011152.1	1435	Acetobacter pasteurianus IFO 3283-26	Acetobacter pasteurianus	Acetobacter	Bacteria	Plasmid	Yes	49961	Yes
AP011153.1	1435	Acetobacter pasteurianus IFO 3283-26	Acetobacter pasteurianus	Acetobacter	Bacteria	Plasmid	No	3204	Yes
AP011154.1	1435	Acetobacter pasteurianus IFO 3283-26	Acetobacter pasteurianus	Acetobacter	Bacteria	Plasmid	No	3035	Yes
AP011155.1	1435	Acetobacter pasteurianus IFO 3283-26	Acetobacter pasteurianus	Acetobacter	Bacteria	Plasmid	No	1815	Yes
AP011156.1	1436	Acetobacter pasteurianus IFO 3283-32	Acetobacter pasteurianus	Acetobacter	Bacteria	Chromosome	Yes	2904642	Yes
AP011157.1	1436	Acetobacter pasteurianus IFO 3283-32	Acetobacter pasteurianus	Acetobacter	Bacteria	Plasmid	No	191443	Yes
AP011158.1	1436	Acetobacter pasteurianus IFO 3283-32	Acetobacter pasteurianus	Acetobacter	Bacteria	Plasmid	Yes	182940	Yes
AP011159.1	1436	Acetobacter pasteurianus IFO 3283-32	Acetobacter pasteurianus	Acetobacter	Bacteria	Plasmid	Yes	49961	Yes
AP011160.1	1436	Acetobacter pasteurianus IFO 3283-32	Acetobacter pasteurianus	Acetobacter	Bacteria	Plasmid	No	3204	Yes
AP011161.1	1436	Acetobacter pasteurianus IFO 3283-32	Acetobacter pasteurianus	Acetobacter	Bacteria	Plasmid	No	3035	Yes
AP011162.1	1436	Acetobacter pasteurianus IFO 3283-32	Acetobacter pasteurianus	Acetobacter	Bacteria	Plasmid	No	1815	Yes
AP011163.1	1437	Acetobacter pasteurianus IFO 3283-01-42C	Acetobacter pasteurianus	Acetobacter	Bacteria	Chromosome	Yes	2815241	Yes
AP011164.1	1437	Acetobacter pasteurianus IFO 3283-01-42C	Acetobacter pasteurianus	Acetobacter	Bacteria	Plasmid	No	191799	Yes
AP011165.1	1437	Acetobacter pasteurianus IFO 3283-01-42C	Acetobacter pasteurianus	Acetobacter	Bacteria	Plasmid	Yes	182940	Yes
AP011166.1	1437	Acetobacter pasteurianus IFO 3283-01-42C	Acetobacter pasteurianus	Acetobacter	Bacteria	Plasmid	Yes	49961	Yes
AP011167.1	1437	Acetobacter pasteurianus IFO 3283-01-42C	Acetobacter pasteurianus	Acetobacter	Bacteria	Plasmid	No	3204	Yes
AP011168.1	1437	Acetobacter pasteurianus IFO 3283-01-42C	Acetobacter pasteurianus	Acetobacter	Bacteria	Plasmid	No	3035	Yes
AP011169.1	1437	Acetobacter pasteurianus IFO 3283-01-42C	Acetobacter pasteurianus	Acetobacter	Bacteria	Plasmid	No	1815	Yes
AP011170.1	1438	Acetobacter pasteurianus IFO 3283-12	Acetobacter pasteurianus	Acetobacter	Bacteria	Chromosome	Yes	2904624	Yes
AP011171.1	1438	Acetobacter pasteurianus IFO 3283-12	Acetobacter pasteurianus	Acetobacter	Bacteria	Plasmid	No	191411	Yes
AP011172.1	1438	Acetobacter pasteurianus IFO 3283-12	Acetobacter pasteurianus	Acetobacter	Bacteria	Plasmid	Yes	182940	Yes
AP011173.1	1438	Acetobacter pasteurianus IFO 3283-12	Acetobacter pasteurianus	Acetobacter	Bacteria	Plasmid	Yes	49961	Yes
AP011174.1	1438	Acetobacter pasteurianus IFO 3283-12	Acetobacter pasteurianus	Acetobacter	Bacteria	Plasmid	No	3204	Yes
AP011175.1	1438	Acetobacter pasteurianus IFO 3283-12	Acetobacter pasteurianus	Acetobacter	Bacteria	Plasmid	No	3035	Yes
AP011176.1	1438	Acetobacter pasteurianus IFO 3283-12	Acetobacter pasteurianus	Acetobacter	Bacteria	Plasmid	No	1815	Yes
AP011177.1	1851	Shewanella violacea DSS12	Shewanella violacea	Shewanella	Bacteria	Chromosome	Yes	4962103	Yes
AP011529.1	2399	Deferribacter desulfuricans SSM1	Deferribacter desulfuricans	Deferribacter	Bacteria	Chromosome	Yes	2234389	Yes
AP011530.1	2399	Deferribacter desulfuricans SSM1	Deferribacter desulfuricans	Deferribacter	Bacteria	Plasmid	Yes	308544	Yes
AP011532.1	2359	Methanocella paludicola SANAE	Methanocella paludicola	Methanocella	Archaea	Chromosome	Yes	2957635	Yes
AP011533.1	2662	Rickettsia japonica YH	Rickettsia japonica	Rickettsia	Bacteria	Chromosome	Yes	1283087	Yes
AP011540.1	2132	Rothia mucilaginosa DY-18	Rothia mucilaginosa	Rothia	Bacteria	Chromosome	Yes	2264603	Yes
AP011541.2	3371	Bacillus subtilis subsp. natto BEST195	Bacillus subtilis	Bacillus	Bacteria	Chromosome	No	4105380	Yes
AP011542.1	3371	Bacillus subtilis subsp. natto BEST195	Bacillus subtilis	Bacillus	Bacteria	Plasmid	No	5838	Yes
AP011548.1	1445	Lactobacillus rhamnosus GG	Lactobacillus rhamnosus	Lactobacillus	Bacteria	Chromosome	Yes	3005051	Yes
AP011940.1	592	Helicobacter pylori F16	Helicobacter pylori	Helicobacter	Bacteria	Chromosome	Yes	1575399	Yes
AP011941.1	593	Helicobacter pylori F30	Helicobacter pylori	Helicobacter	Bacteria	Chromosome	Yes	1570564	Yes
AP011942.1	593	Helicobacter pylori F30	Helicobacter pylori	Helicobacter	Bacteria	Plasmid	No	9129	Yes
AP011943.1	594	Helicobacter pylori F32	Helicobacter pylori	Helicobacter	Bacteria	Chromosome	Yes	1578824	Yes
AP011944.1	594	Helicobacter pylori F32	Helicobacter pylori	Helicobacter	Bacteria	Plasmid	No	2637	Yes
AP011945.1	595	Helicobacter pylori F57	Helicobacter pylori	Helicobacter	Bacteria	Chromosome	Yes	1609006	Yes
AP012027.1	2231	Erysipelothrix rhusiopathiae str. Fujisawa	Erysipelothrix rhusiopathiae	Erysipelothrix	Bacteria	Chromosome	Yes	1787941	Yes
AP012029.1	2497	Anaerolinea thermophila UNI-1	Anaerolinea thermophila	Anaerolinea	Bacteria	Chromosome	Yes	3532378	Yes
AP012030.1	541	Escherichia coli DH1	Escherichia coli	Escherichia	Bacteria	Chromosome	Yes	4621430	Yes
AP012032.1	2367	Pantoea ananatis AJ13355	Pantoea ananatis	Pantoea	Bacteria	Chromosome	Yes	4555536	Yes
AP012033.1	2367	Pantoea ananatis AJ13355	Pantoea ananatis	Pantoea	Bacteria	Plasmid	No	321744	Yes
AP012035.1	2574	Acidiphilium multivorum AIU301	Acidiphilium multivorum	Acidiphilium	Bacteria	Chromosome	Yes	3749411	Yes
AP012036.1	2574	Acidiphilium multivorum AIU301	Acidiphilium multivorum	Acidiphilium	Bacteria	Plasmid	No	271573	Yes
AP012037.1	2574	Acidiphilium multivorum AIU301	Acidiphilium multivorum	Acidiphilium	Bacteria	Plasmid	Yes	65564	Yes
AP012038.1	2574	Acidiphilium multivorum AIU301	Acidiphilium multivorum	Acidiphilium	Bacteria	Plasmid	No	54248	Yes
AP012039.1	2574	Acidiphilium multivorum AIU301	Acidiphilium multivorum	Acidiphilium	Bacteria	Plasmid	No	40588	Yes
AP012040.1	2574	Acidiphilium multivorum AIU301	Acidiphilium multivorum	Acidiphilium	Bacteria	Plasmid	Yes	14328	Yes
AP012041.1	2574	Acidiphilium multivorum AIU301	Acidiphilium multivorum	Acidiphilium	Bacteria	Plasmid	No	12125	Yes
AP012042.1	2574	Acidiphilium multivorum AIU301	Acidiphilium multivorum	Acidiphilium	Bacteria	Plasmid	No	5178	Yes
AP012043.1	2574	Acidiphilium multivorum AIU301	Acidiphilium multivorum	Acidiphilium	Bacteria	Plasmid	No	1729	Yes
AP012044.1	2674	Oscillibacter valericigenes Sjm18-20	Oscillibacter valericigenes	Oscillibacter	Bacteria	Chromosome	Yes	4410036	Yes
AP012045.1	2674	Oscillibacter valericigenes Sjm18-20	Oscillibacter valericigenes	Oscillibacter	Bacteria	Plasmid	No	60586	Yes
AP012046.1	2614	Tetragenococcus halophilus NBRC 12172	Tetragenococcus halophilus	Tetragenococcus	Bacteria	Chromosome	Yes	2562720	Yes
AP012047.1	2039	Arcobacter butzleri ED-1	Arcobacter butzleri	Arcobacter	Bacteria	Chromosome	Yes	2256675	Yes
AP012048.1	2887	Arcobacter sp. L	Arcobacter sp. L	Arcobacter	Bacteria	Chromosome	Yes	2945673	Yes
AP012049.1	2887	Arcobacter sp. L	Arcobacter sp. L	Arcobacter	Bacteria	Plasmid	No	1989	Yes
AP012052.1	2564	Microbacterium testaceum StLB037	Microbacterium testaceum	Microbacterium	Bacteria	Chromosome	Yes	3982034	Yes
AP012053.1	2387	Streptococcus gallolyticus subsp. gallolyticus ATCC 43143	Streptococcus gallolyticus	Streptococcus	Bacteria	Chromosome	Yes	2362241	Yes
AP012054.1	2597	Streptococcus pasteurianus ATCC 43144	Streptococcus pasteurianus	Streptococcus	Bacteria	Chromosome	Yes	2100077	Yes
AP012157.1	2765	Solibacillus silvestris StLB046	Solibacillus silvestris	Solibacillus	Bacteria	Chromosome	Yes	3969327	Yes
AP012158.1	2765	Solibacillus silvestris StLB046	Solibacillus silvestris	Solibacillus	Bacteria	Plasmid	No	14902	Yes
AP012159.1	3109	Komagataeibacter medellinensis NBRC 3288	Komagataeibacter medellinensis	Komagataeibacter	Bacteria	Chromosome	Yes	3136818	Yes
AP012160.1	3109	Komagataeibacter medellinensis NBRC 3288	Komagataeibacter medellinensis	Komagataeibacter	Bacteria	Plasmid	Yes	255866	Yes
AP012161.1	3109	Komagataeibacter medellinensis NBRC 3288	Komagataeibacter medellinensis	Komagataeibacter	Bacteria	Plasmid	No	76071	Yes
AP012162.1	3109	Komagataeibacter medellinensis NBRC 3288	Komagataeibacter medellinensis	Komagataeibacter	Bacteria	Plasmid	Yes	28572	Yes
AP012163.1	3109	Komagataeibacter medellinensis NBRC 3288	Komagataeibacter medellinensis	Komagataeibacter	Bacteria	Plasmid	No	4776	Yes
AP012164.1	3109	Komagataeibacter medellinensis NBRC 3288	Komagataeibacter medellinensis	Komagataeibacter	Bacteria	Plasmid	No	4615	Yes
AP012165.1	3109	Komagataeibacter medellinensis NBRC 3288	Komagataeibacter medellinensis	Komagataeibacter	Bacteria	Plasmid	No	4255	Yes
AP012166.1	3109	Komagataeibacter medellinensis NBRC 3288	Komagataeibacter medellinensis	Komagataeibacter	Bacteria	Plasmid	No	2218	Yes
AP012200.1	2590	Melissococcus plutonius ATCC 35311	Melissococcus plutonius	Melissococcus	Bacteria	Chromosome	Yes	1891014	Yes
AP012201.1	2590	Melissococcus plutonius ATCC 35311	Melissococcus plutonius	Melissococcus	Bacteria	Plasmid	No	177718	Yes
AP012202.1	2897	Candidatus Arthromitus sp. SFB-mouse-Japan	Candidatus Arthromitus sp. SFB-mouse	Candidatus Arthromitus	Bacteria	Chromosome	Yes	1620005	Yes
AP012203.1	1206	Porphyromonas gingivalis TDC60	Porphyromonas gingivalis	Porphyromonas	Bacteria	Chromosome	Yes	2339898	Yes
AP012204.1	2592	Microlunatus phosphovorus NM-1	Microlunatus phosphovorus	Microlunatus	Bacteria	Chromosome	Yes	5683123	Yes
AP012205.1	2866	Synechocystis sp. PCC 6803	Synechocystis sp. PCC 6803	Synechocystis	Bacteria	Chromosome	Yes	3571103	Yes
AP012206.1	1299	Bradyrhizobium japonicum USDA 6	Bradyrhizobium japonicum	Bradyrhizobium	Bacteria	Chromosome	Yes	9207384	Yes
AP012209.1	2899	Candidatus Arthromitus sp. SFB-mouse-Yit	Candidatus Arthromitus sp. SFB-mouse	Candidatus Arthromitus	Bacteria	Chromosome	Yes	1586397	Yes
AP012210.1	2898	Candidatus Arthromitus sp. SFB-rat-Yit	Candidatus Arthromitus sp. SFB-rat-Yit	Candidatus Arthromitus	Bacteria	Chromosome	Yes	1515556	Yes
AP012211.1	2958	Eggerthella sp. YY7918	Eggerthella sp. YY7918	Eggerthella	Bacteria	Chromosome	Yes	3123671	Yes
AP012212.1	2823	Clostridium sp. SY8519	Clostridium sp. SY8519	Clostridium	Bacteria	Chromosome	Yes	2835737	Yes
AP012222.1	2971	Sphingobium sp. SYK-6	Sphingobium sp. SYK-6	Sphingobium	Bacteria	Chromosome	Yes	4199332	Yes
AP012223.1	2971	Sphingobium sp. SYK-6	Sphingobium sp. SYK-6	Sphingobium	Bacteria	Plasmid	Yes	148801	Yes
AP012224.1	2976	Pseudogulbenkiania sp. NH8B	Pseudogulbenkiania sp. NH8B	Pseudogulbenkiania	Bacteria	Chromosome	Yes	4332995	Yes
AP012276.1	2867	Synechocystis sp. PCC 6803 substr. GT-I	Synechocystis sp. PCC 6803	Synechocystis	Bacteria	Chromosome	Yes	3570004	Yes
AP012277.1	2868	Synechocystis sp. PCC 6803 substr. PCC-N	Synechocystis sp. PCC 6803	Synechocystis	Bacteria	Chromosome	Yes	3570103	Yes
AP012278.1	2869	Synechocystis sp. PCC 6803 substr. PCC-P	Synechocystis sp. PCC 6803	Synechocystis	Bacteria	Chromosome	Yes	3570114	Yes
AP012279.1	2859	Bradyrhizobium sp. S23321	Bradyrhizobium sp. S23321	Bradyrhizobium	Bacteria	Chromosome	Yes	7231841	Yes
AP012280.1	770	Pseudomonas aeruginosa NCGM2.S1	Pseudomonas aeruginosa	Pseudomonas	Bacteria	Chromosome	Yes	6764661	Yes
AP012281.1	369	Lactococcus lactis subsp. lactis IO-1	Lactococcus lactis	Lactococcus	Bacteria	Chromosome	Yes	2421471	Yes
AP012284.1	2561	Corynebacterium ulcerans 0102	Corynebacterium ulcerans	Corynebacterium	Bacteria	Chromosome	Yes	2579188	Yes
AP012292.1	2617	Selenomonas ruminantium subsp. lactilytica TAM6421	Selenomonas ruminantium	Selenomonas	Bacteria	Chromosome	Yes	3003680	Yes
AP012293.1	2617	Selenomonas ruminantium subsp. lactilytica TAM6421	Selenomonas ruminantium	Selenomonas	Bacteria	Plasmid	No	94348	Yes
AP012294.1	2617	Selenomonas ruminantium subsp. lactilytica TAM6421	Selenomonas ruminantium	Selenomonas	Bacteria	Plasmid	No	72893	Yes
AP012295.1	2617	Selenomonas ruminantium subsp. lactilytica TAM6421	Selenomonas ruminantium	Selenomonas	Bacteria	Plasmid	No	29913	Yes
AP012296.1	2617	Selenomonas ruminantium subsp. lactilytica TAM6421	Selenomonas ruminantium	Selenomonas	Bacteria	Plasmid	No	29781	Yes
AP012297.1	2617	Selenomonas ruminantium subsp. lactilytica TAM6421	Selenomonas ruminantium	Selenomonas	Bacteria	Plasmid	No	4693	Yes
AP012298.1	2617	Selenomonas ruminantium subsp. lactilytica TAM6421	Selenomonas ruminantium	Selenomonas	Bacteria	Plasmid	No	2614	Yes
AP012299.1	2617	Selenomonas ruminantium subsp. lactilytica TAM6421	Selenomonas ruminantium	Selenomonas	Bacteria	Plasmid	No	285449	Yes
AP012300.1	2617	Selenomonas ruminantium subsp. lactilytica TAM6421	Selenomonas ruminantium	Selenomonas	Bacteria	Plasmid	No	73380	Yes
AP012301.1	2617	Selenomonas ruminantium subsp. lactilytica TAM6421	Selenomonas ruminantium	Selenomonas	Bacteria	Plasmid	No	35182	Yes
AP012303.1	1534	Mycoplasma pneumoniae 309	Mycoplasma pneumoniae	Mycoplasma	Bacteria	Chromosome	Yes	817176	Yes
AP012304.1	2875	Azoarcus sp. KH32C	Azoarcus sp. KH32C	Azoarcus	Bacteria	Chromosome	Yes	5081166	Yes
AP012305.1	2875	Azoarcus sp. KH32C	Azoarcus sp. KH32C	Azoarcus	Bacteria	Mega-plasmid	No	737589	Yes
AP012306.1	546	Escherichia coli str. K-12 substr. MDS42	Escherichia coli	Escherichia	Bacteria	Chromosome	Yes	3976195	Yes
AP012319.1	2795	Actinoplanes missouriensis 431	Actinoplanes missouriensis	Actinoplanes	Bacteria	Chromosome	Yes	8773466	Yes
AP012320.1	2758	Rubrivivax gelatinosus IL144	Rubrivivax gelatinosus	Rubrivivax	Bacteria	Chromosome	Yes	5043253	Yes
AP012337.1	2760	Caldilinea aerophila DSM 14535 = NBRC 104270	Caldilinea aerophila	Caldilinea	Bacteria	Chromosome	Yes	5144873	Yes
AP012338.1	2769	Phycisphaera mikurensis NBRC 102666	Phycisphaera mikurensis	Phycisphaera	Bacteria	Chromosome	Yes	3803225	Yes
AP012339.1	2769	Phycisphaera mikurensis NBRC 102666	Phycisphaera mikurensis	Phycisphaera	Bacteria	Plasmid	No	81157	Yes
AP012340.1	478	Mycobacterium tuberculosis str. Erdman = ATCC 35801	Mycobacterium tuberculosis	Mycobacterium	Bacteria	Chromosome	Yes	4392353	Yes
AP012342.1	2619	Leptospirillum ferrooxidans C2-3	Leptospirillum ferrooxidans	Leptospirillum	Bacteria	Chromosome	Yes	2559538	Yes
AP012344.1	2225	Helicobacter cinaedi PAGU611	Helicobacter cinaedi	Helicobacter	Bacteria	Chromosome	Yes	2078348	Yes
AP012345.1	2225	Helicobacter cinaedi PAGU611	Helicobacter cinaedi	Helicobacter	Bacteria	Plasmid	No	23054	Yes
AP012491.2	691	Streptococcus pyogenes M1 476	Streptococcus pyogenes	Streptococcus	Bacteria	Chromosome	Yes	1831128	Yes
AP012492.1	2226	Helicobacter cinaedi ATCC BAA-847	Helicobacter cinaedi	Helicobacter	Bacteria	Chromosome	Yes	2240130	Yes
AY171301.1	1614	Bacteroides thetaiotaomicron VPI-5482	Bacteroides thetaiotaomicron	Bacteroides	Bacteria	Plasmid	No	33038	Yes
AY301063.1	1112	Aeromonas salmonicida subsp. salmonicida A449	Aeromonas salmonicida	Aeromonas	Bacteria	Plasmid	No	5424	Yes
AY301064.1	1112	Aeromonas salmonicida subsp. salmonicida A449	Aeromonas salmonicida	Aeromonas	Bacteria	Plasmid	No	5247	Yes
AY301065.1	1112	Aeromonas salmonicida subsp. salmonicida A449	Aeromonas salmonicida	Aeromonas	Bacteria	Plasmid	No	5616	Yes
AY305378.1	2328	Ralstonia eutropha H16	Cupriavidus necator	Cupriavidus	Bacteria	Plasmid	Yes	452156	Yes
AY438025.1	627	Buchnera aphidicola BCc	Buchnera aphidicola	Buchnera	Bacteria	Plasmid	No	6054	No
AY509003.1	95	Salmonella enterica subsp. enterica serovar Choleraesuis str. SC-B67	Salmonella enterica	Salmonella	Bacteria	Plasmid	No	49558	Yes
AY509004.1	95	Salmonella enterica subsp. enterica serovar Choleraesuis str. SC-B67	Salmonella enterica	Salmonella	Bacteria	Plasmid	Yes	138742	Yes
AY596290.1	1604	Haloarcula marismortui ATCC 43049	Haloarcula marismortui	Haloarcula	Archaea	Plasmid	No	33303	Yes
AY596291.1	1604	Haloarcula marismortui ATCC 43049	Haloarcula marismortui	Haloarcula	Archaea	Plasmid	No	33452	Yes
AY596292.1	1604	Haloarcula marismortui ATCC 43049	Haloarcula marismortui	Haloarcula	Archaea	Plasmid	No	39521	Yes
AY596293.1	1604	Haloarcula marismortui ATCC 43049	Haloarcula marismortui	Haloarcula	Archaea	Plasmid	No	50060	Yes
AY596294.1	1604	Haloarcula marismortui ATCC 43049	Haloarcula marismortui	Haloarcula	Archaea	Plasmid	No	132678	Yes
AY596295.1	1604	Haloarcula marismortui ATCC 43049	Haloarcula marismortui	Haloarcula	Archaea	Plasmid	Yes	155300	Yes
AY596296.1	1604	Haloarcula marismortui ATCC 43049	Haloarcula marismortui	Haloarcula	Archaea	Plasmid	No	410554	Yes
AY596297.1	1604	Haloarcula marismortui ATCC 43049	Haloarcula marismortui	Haloarcula	Archaea	Chromosome	Yes	3131724	Yes
AY596298.1	1604	Haloarcula marismortui ATCC 43049	Haloarcula marismortui	Haloarcula	Archaea	Chromosome	No	288050	Yes
AY862141.1	2007	Lactobacillus johnsonii FI9785	Lactobacillus johnsonii	Lactobacillus	Bacteria	Plasmid	No	3471	Yes
BA000001.2	1556	Pyrococcus horikoshii OT3	Pyrococcus horikoshii	Pyrococcus	Archaea	Chromosome	Yes	1738505	Yes
BA000002.3	1557	Aeropyrum pernix K1	Aeropyrum pernix	Aeropyrum	Archaea	Chromosome	Yes	1669696	Yes
BA000003.2	622	Buchnera aphidicola str. APS (Acyrthosiphon pisum)	Buchnera aphidicola	Buchnera	Bacteria	Chromosome	No	640681	No
BA000004.3	1571	Bacillus halodurans C-125	Bacillus halodurans	Bacillus	Bacteria	Chromosome	Yes	4202352	Yes
BA000007.2	491	Escherichia coli O157:H7 str. Sakai	Escherichia coli	Escherichia	Bacteria	Chromosome	Yes	5498450	Yes
BA000008.3	641	Chlamydophila pneumoniae J138	Chlamydia pneumoniae	Chlamydia	Bacteria	Chromosome	No	1226565	No
BA000011.4	1555	Thermoplasma volcanium GSS1	Thermoplasma volcanium	Thermoplasma	Archaea	Chromosome	Yes	1584804	Yes
BA000012.4	1480	Mesorhizobium loti MAFF303099	Mesorhizobium loti	Mesorhizobium	Bacteria	Chromosome	Yes	7036071	Yes
BA000013.4	1480	Mesorhizobium loti MAFF303099	Mesorhizobium loti	Mesorhizobium	Bacteria	Plasmid	Yes	351911	Yes
BA000016.3	384	Clostridium perfringens str. 13	Clostridium perfringens	Clostridium	Bacteria	Chromosome	Yes	3031430	Yes
BA000017.4	316	Staphylococcus aureus subsp. aureus Mu50	Staphylococcus aureus	Staphylococcus	Bacteria	Chromosome	Yes	2878529	Yes
BA000018.3	313	Staphylococcus aureus subsp. aureus N315	Staphylococcus aureus	Staphylococcus	Bacteria	Chromosome	Yes	2814816	Yes
BA000019.2	2843	Nostoc sp. PCC 7120	Nostoc sp. PCC 7120	Nostoc	Bacteria	Chromosome	Yes	6413771	Yes
BA000020.2	2843	Nostoc sp. PCC 7120	Nostoc sp. PCC 7120	Nostoc	Bacteria	Plasmid	Yes	408101	Yes
BA000021.3	1579	Wigglesworthia glossinidia endosymbiont of Glossina brevipalpis	Wigglesworthia glossinidia	Wigglesworthia	Bacteria	Chromosome	No	697724	No
BA000022.2	2865	Synechocystis sp. PCC 6803	Synechocystis sp. PCC 6803	Synechocystis	Bacteria	Chromosome	Yes	3573470	Yes
BA000023.2	1574	Sulfolobus tokodaii str. 7	Sulfolobus tokodaii	Sulfolobus	Archaea	Chromosome	Yes	2694756	Yes
BA000026.2	1545	Mycoplasma penetrans HF-2	Mycoplasma penetrans	Mycoplasma	Bacteria	Chromosome	Yes	1358633	Yes
BA000028.3	1583	Oceanobacillus iheyensis HTE831	Oceanobacillus iheyensis	Oceanobacillus	Bacteria	Chromosome	Yes	3630528	Yes
BA000030.3	1547	Streptomyces avermitilis MA-4680 = NBRC 14893	Streptomyces avermitilis	Streptomyces	Bacteria	Chromosome	Yes	9025608	Yes
BA000031.2	1175	Vibrio parahaemolyticus RIMD 2210633	Vibrio parahaemolyticus	Vibrio	Bacteria	Chromosome	Yes	3288558	Yes
BA000032.2	1175	Vibrio parahaemolyticus RIMD 2210633	Vibrio parahaemolyticus	Vibrio	Bacteria	Chromosome	No	1877212	Yes
BA000033.2	318	Staphylococcus aureus subsp. aureus MW2	Staphylococcus aureus	Staphylococcus	Bacteria	Chromosome	Yes	2820462	Yes
BA000034.2	679	Streptococcus pyogenes SSI-1	Streptococcus pyogenes	Streptococcus	Bacteria	Chromosome	Yes	1894275	Yes
BA000035.2	1592	Corynebacterium efficiens YS-314	Corynebacterium efficiens	Corynebacterium	Bacteria	Chromosome	Yes	3147090	Yes
BA000036.3	893	Corynebacterium glutamicum ATCC 13032	Corynebacterium glutamicum	Corynebacterium	Bacteria	Chromosome	Yes	3309401	Yes
BA000037.2	791	Vibrio vulnificus YJ016	Vibrio vulnificus	Vibrio	Bacteria	Chromosome	Yes	3354505	Yes
BA000038.2	791	Vibrio vulnificus YJ016	Vibrio vulnificus	Vibrio	Bacteria	Chromosome	Yes	1857073	Yes
BA000039.2	1593	Thermosynechococcus elongatus BP-1	Thermosynechococcus elongatus	Thermosynechococcus	Bacteria	Chromosome	Yes	2593857	Yes
BA000040.2	3079	Bradyrhizobium diazoefficiens USDA 110	Bradyrhizobium diazoefficiens	Bradyrhizobium	Bacteria	Chromosome	Yes	9105828	Yes
BA000043.1	2026	Geobacillus kaustophilus HTA426	Geobacillus kaustophilus	Geobacillus	Bacteria	Chromosome	Yes	3544776	Yes
BA000045.2	1670	Gloeobacter violaceus PCC 7421	Gloeobacter violaceus	Gloeobacter	Bacteria	Chromosome	Yes	4659019	Yes
BK006741.1	3159	Francisella tularensis subsp. holarctica OSU18	Francisella tularensis	Francisella	Bacteria	Chromosome	Yes	1895727	Yes
BX072543.1	439	Tropheryma whipplei TW08/27	Tropheryma whipplei	Tropheryma	Bacteria	Chromosome	Yes	925938	Yes
BX119912.1	1615	Rhodopirellula baltica SH 1	Rhodopirellula baltica	Rhodopirellula	Bacteria	Chromosome	Yes	7145576	Yes
BX248333.1	433	Mycobacterium bovis AF2122/97	Mycobacterium bovis	Mycobacterium	Bacteria	Chromosome	Yes	4345492	Yes
BX248353.1	1527	Corynebacterium diphtheriae NCTC 13129	Corynebacterium diphtheriae	Corynebacterium	Bacteria	Chromosome	Yes	2488635	Yes
BX248583.1	1663	Candidatus Blochmannia floridanus	Candidatus Blochmannia floridanus	Candidatus Blochmannia	Bacteria	Chromosome	No	705557	No
BX293980.2	1211	Mycoplasma mycoides subsp. mycoides SC str. PG1	Mycoplasma mycoides	Mycoplasma	Bacteria	Chromosome	Yes	1211703	Yes
BX470248.1	1494	Bordetella pertussis Tohama I	Bordetella pertussis	Bordetella	Bacteria	Chromosome	Yes	4086189	Yes
BX470249.1	1493	Bordetella parapertussis 12822	Bordetella parapertussis	Bordetella	Bacteria	Chromosome	Yes	4773551	Yes
BX470250.1	1491	Bordetella bronchiseptica RB50	Bordetella bronchiseptica	Bordetella	Bacteria	Chromosome	Yes	5339179	Yes
BX470251.1	1669	Photorhabdus luminescens subsp. laumondii TTO1	Photorhabdus luminescens	Photorhabdus	Bacteria	Chromosome	Yes	5688987	Yes
BX548020.1	2833	Synechococcus sp. WH 8102	Synechococcus sp. WH 8102	Synechococcus	Bacteria	Chromosome	Yes	2434428	Yes
BX548174.1	444	Prochlorococcus marinus subsp. pastoris str. CCMP1986	Prochlorococcus marinus	Prochlorococcus	Bacteria	Chromosome	Yes	1657990	Yes
BX548175.1	445	Prochlorococcus marinus str. MIT 9313	Prochlorococcus marinus	Prochlorococcus	Bacteria	Chromosome	No	2410873	No
BX571656.1	1664	Wolinella succinogenes DSM 1740	Wolinella succinogenes	Wolinella	Bacteria	Chromosome	Yes	2110355	Yes
BX571856.1	319	Staphylococcus aureus subsp. aureus MRSA252	Staphylococcus aureus	Staphylococcus	Bacteria	Chromosome	Yes	2902619	Yes
BX571857.1	320	Staphylococcus aureus subsp. aureus MSSA476	Staphylococcus aureus	Staphylococcus	Bacteria	Chromosome	Yes	2799802	Yes
BX571858.1	320	Staphylococcus aureus subsp. aureus MSSA476	Staphylococcus aureus	Staphylococcus	Bacteria	Plasmid	No	20652	Yes
BX571963.1	1044	Rhodopseudomonas palustris CGA009	Rhodopseudomonas palustris	Rhodopseudomonas	Bacteria	Chromosome	Yes	5459213	Yes
BX571964.1	1044	Rhodopseudomonas palustris CGA009	Rhodopseudomonas palustris	Rhodopseudomonas	Bacteria	Plasmid	Yes	8427	Yes
BX571965.1	989	Burkholderia pseudomallei K96243	Burkholderia pseudomallei	Burkholderia	Bacteria	Chromosome	Yes	4074542	Yes
BX571966.1	989	Burkholderia pseudomallei K96243	Burkholderia pseudomallei	Burkholderia	Bacteria	Chromosome	Yes	3173005	Yes
BX649209.1	1032	Mycobacterium ulcerans Agy99	Mycobacterium ulcerans	Mycobacterium	Bacteria	Plasmid	No	174155	Yes
BX842601.2	2005	Bdellovibrio bacteriovorus HD100	Bdellovibrio bacteriovorus	Bdellovibrio	Bacteria	Chromosome	Yes	3782950	Yes
BX897699.1	1626	Bartonella henselae str. Houston-1	Bartonella henselae	Bartonella	Bacteria	Chromosome	Yes	1931047	Yes
BX897700.1	1616	Bartonella quintana str. Toulouse	Bartonella quintana	Bartonella	Bacteria	Chromosome	Yes	1581384	Yes
BX908798.1	1687	Candidatus Protochlamydia amoebophila UWE25	Candidatus Protochlamydia amoebophila	Candidatus Protochlamydia	Bacteria	Chromosome	No	2414465	No
BX927147.1	899	Corynebacterium glutamicum ATCC 13032	Corynebacterium glutamicum	Corynebacterium	Bacteria	Chromosome	Yes	3282708	Yes
BX936398.1	1056	Yersinia pseudotuberculosis IP 32953	Yersinia pseudotuberculosis	Yersinia	Bacteria	Chromosome	Yes	4744671	Yes
BX936399.2	1056	Yersinia pseudotuberculosis IP 32953	Yersinia pseudotuberculosis	Yersinia	Bacteria	Plasmid	No	68525	Yes
BX936400.1	1056	Yersinia pseudotuberculosis IP 32953	Yersinia pseudotuberculosis	Yersinia	Bacteria	Plasmid	No	27702	Yes
BX950229.1	1146	Methanococcus maripaludis S2	Methanococcus maripaludis	Methanococcus	Archaea	Chromosome	Yes	1661137	Yes
BX950851.1	1608	Pectobacterium atrosepticum SCRI1043	Pectobacterium atrosepticum	Pectobacterium	Bacteria	Chromosome	Yes	5064019	Yes
CP000001.1	373	Bacillus cereus E33L	Bacillus cereus	Bacillus	Bacteria	Chromosome	Yes	5300915	Yes
CP000002.3	841	Bacillus licheniformis DSM 13 = ATCC 14580	Bacillus licheniformis	Bacillus	Bacteria	Chromosome	Yes	4222597	Yes
CP000003.1	680	Streptococcus pyogenes MGAS10394	Streptococcus pyogenes	Streptococcus	Bacteria	Chromosome	Yes	1899877	Yes
CP000004.1	1761	Gluconobacter oxydans 621H	Gluconobacter oxydans	Gluconobacter	Bacteria	Plasmid	Yes	163186	Yes
CP000005.1	1761	Gluconobacter oxydans 621H	Gluconobacter oxydans	Gluconobacter	Bacteria	Plasmid	No	26568	Yes
CP000006.1	1761	Gluconobacter oxydans 621H	Gluconobacter oxydans	Gluconobacter	Bacteria	Plasmid	No	14547	Yes
CP000007.1	1761	Gluconobacter oxydans 621H	Gluconobacter oxydans	Gluconobacter	Bacteria	Plasmid	No	13223	Yes
CP000008.1	1761	Gluconobacter oxydans 621H	Gluconobacter oxydans	Gluconobacter	Bacteria	Plasmid	No	2687	Yes
CP000009.1	1761	Gluconobacter oxydans 621H	Gluconobacter oxydans	Gluconobacter	Bacteria	Chromosome	Yes	2702173	Yes
CP000010.1	996	Burkholderia mallei ATCC 23344	Burkholderia mallei	Burkholderia	Bacteria	Chromosome	Yes	3510148	Yes
CP000011.2	996	Burkholderia mallei ATCC 23344	Burkholderia mallei	Burkholderia	Bacteria	Chromosome	Yes	2325379	Yes
CP000012.1	564	Helicobacter pylori 51	Helicobacter pylori	Helicobacter	Bacteria	Chromosome	Yes	1589954	Yes
CP000013.1	2331	Borrelia garinii PBi	Borrelia bavariensis	Borrelia	Bacteria	Chromosome	No	904246	No
CP000014.1	2331	Borrelia garinii PBi	Borrelia bavariensis	Borrelia	Bacteria	Plasmid	No	27108	No
CP000015.1	2331	Borrelia garinii PBi	Borrelia bavariensis	Borrelia	Bacteria	Plasmid	No	55560	No
CP000016.1	1822	Candidatus Blochmannia pennsylvanicus str. BPEN	Candidatus Blochmannia pennsylvanicus	Candidatus Blochmannia	Bacteria	Chromosome	No	791654	No
CP000017.1	4	Streptococcus pyogenes MGAS5005	Streptococcus pyogenes	Streptococcus	Bacteria	Chromosome	Yes	1838554	Yes
CP000019.1	749	Haemophilus somnus 129PT	Histophilus somni	Histophilus	Bacteria	Plasmid	No	5178	Yes
CP000020.2	1223	Vibrio fischeri ES114	Aliivibrio fischeri	Aliivibrio	Bacteria	Chromosome	Yes	2897536	Yes
CP000021.2	1223	Vibrio fischeri ES114	Aliivibrio fischeri	Aliivibrio	Bacteria	Chromosome	Yes	1330333	Yes
CP000022.1	1223	Vibrio fischeri ES114	Aliivibrio fischeri	Aliivibrio	Bacteria	Plasmid	No	45849	Yes
CP000023.1	862	Streptococcus thermophilus LMG 18311	Streptococcus thermophilus	Streptococcus	Bacteria	Chromosome	Yes	1796846	Yes
CP000024.1	861	Streptococcus thermophilus CNRZ1066	Streptococcus thermophilus	Streptococcus	Bacteria	Chromosome	Yes	1796226	Yes
CP000025.1	69	Campylobacter jejuni RM1221	Campylobacter jejuni	Campylobacter	Bacteria	Chromosome	Yes	1777831	Yes
CP000026.1	93	Salmonella enterica subsp. enterica serovar Paratyphi A str. ATCC 9150	Salmonella enterica	Salmonella	Bacteria	Chromosome	Yes	4585229	Yes
CP000027.1	1559	Dehalococcoides mccartyi 195	Dehalococcoides mccartyi	Dehalococcoides	Bacteria	Chromosome	Yes	1469720	Yes
CP000028.1	360	Staphylococcus epidermidis RP62A	Staphylococcus epidermidis	Staphylococcus	Bacteria	Plasmid	No	27310	Yes
CP000029.1	360	Staphylococcus epidermidis RP62A	Staphylococcus epidermidis	Staphylococcus	Bacteria	Chromosome	Yes	2616530	Yes
CP000030.1	836	Anaplasma marginale str. St. Maries	Anaplasma marginale	Anaplasma	Bacteria	Chromosome	No	1197687	No
CP000031.2	1582	Ruegeria pomeroyi DSS-3	Ruegeria pomeroyi	Ruegeria	Bacteria	Chromosome	Yes	4109437	Yes
CP000032.1	1582	Ruegeria pomeroyi DSS-3	Ruegeria pomeroyi	Ruegeria	Bacteria	Plasmid	No	491611	Yes
CP000033.3	1620	Lactobacillus acidophilus NCFM	Lactobacillus acidophilus	Lactobacillus	Bacteria	Chromosome	Yes	1993560	Yes
CP000034.1	846	Shigella dysenteriae Sd197	Shigella dysenteriae	Shigella	Bacteria	Chromosome	Yes	4369232	Yes
CP000035.1	846	Shigella dysenteriae Sd197	Shigella dysenteriae	Shigella	Bacteria	Plasmid	No	182726	Yes
CP000036.1	1030	Shigella boydii Sb227	Shigella boydii	Shigella	Bacteria	Chromosome	Yes	4519823	Yes
CP000037.1	1030	Shigella boydii Sb227	Shigella boydii	Shigella	Bacteria	Plasmid	No	126697	Yes
CP000038.1	859	Shigella sonnei Ss046	Shigella sonnei	Shigella	Bacteria	Chromosome	Yes	4825265	Yes
CP000039.1	859	Shigella sonnei Ss046	Shigella sonnei	Shigella	Bacteria	Plasmid	No	214396	Yes
CP000040.1	373	Bacillus cereus E33L	Bacillus cereus	Bacillus	Bacteria	Plasmid	No	466370	Yes
CP000041.1	373	Bacillus cereus E33L	Bacillus cereus	Bacillus	Bacteria	Plasmid	No	5108	Yes
CP000042.1	373	Bacillus cereus E33L	Bacillus cereus	Bacillus	Bacteria	Plasmid	No	53501	Yes
CP000043.1	373	Bacillus cereus E33L	Bacillus cereus	Bacillus	Bacteria	Plasmid	No	8191	Yes
CP000044.1	373	Bacillus cereus E33L	Bacillus cereus	Bacillus	Bacteria	Plasmid	No	9150	Yes
CP000045.2	321	Staphylococcus aureus subsp. aureus COL	Staphylococcus aureus	Staphylococcus	Bacteria	Plasmid	No	4440	Yes
CP000046.1	321	Staphylococcus aureus subsp. aureus COL	Staphylococcus aureus	Staphylococcus	Bacteria	Chromosome	Yes	2809422	Yes
CP000047.1	1010	Bacillus thuringiensis serovar konkukian str. 97-27	Bacillus thuringiensis	Bacillus	Bacteria	Plasmid	Yes	77112	Yes
CP000048.1	2094	Borrelia hermsii HS1	Borrelia hermsii	Borrelia	Bacteria	Chromosome	Yes	922307	Yes
CP000049.1	2033	Borrelia turicatae 91E135	Borrelia turicatae	Borrelia	Bacteria	Chromosome	Yes	917330	Yes
CP000050.1	87	Xanthomonas campestris pv. campestris str. 8004	Xanthomonas campestris	Xanthomonas	Bacteria	Chromosome	Yes	5148708	Yes
CP000051.1	902	Chlamydia trachomatis A/HAR-13	Chlamydia trachomatis	Chlamydia	Bacteria	Chromosome	No	1044459	No
CP000052.1	902	Chlamydia trachomatis A/HAR-13	Chlamydia trachomatis	Chlamydia	Bacteria	Plasmid	No	7510	No
CP000053.1	1823	Rickettsia felis URRWXCal2	Rickettsia felis	Rickettsia	Bacteria	Chromosome	Yes	1485148	Yes
CP000054.1	1823	Rickettsia felis URRWXCal2	Rickettsia felis	Rickettsia	Bacteria	Plasmid	Yes	62829	Yes
CP000055.1	1823	Rickettsia felis URRWXCal2	Rickettsia felis	Rickettsia	Bacteria	Plasmid	Yes	39263	Yes
CP000056.1	681	Streptococcus pyogenes MGAS6180	Streptococcus pyogenes	Streptococcus	Bacteria	Chromosome	Yes	1897573	Yes
CP000057.2	456	Haemophilus influenzae 86-028NP	Haemophilus influenzae	Haemophilus	Bacteria	Chromosome	Yes	1914490	Yes
CP000058.1	2272	Pseudomonas syringae pv. phaseolicola 1448A	Pseudomonas savastanoi	Pseudomonas	Bacteria	Chromosome	Yes	5928787	Yes
CP000059.1	2272	Pseudomonas syringae pv. phaseolicola 1448A	Pseudomonas savastanoi	Pseudomonas	Bacteria	Plasmid	No	131950	Yes
CP000060.1	2272	Pseudomonas syringae pv. phaseolicola 1448A	Pseudomonas savastanoi	Pseudomonas	Bacteria	Plasmid	No	51711	Yes
CP000061.1	1806	Aster yellows witches'-broom phytoplasma AYWB	Aster yellows witches'-broom phytoplasma	Candidatus Phytoplasma	Bacteria	Chromosome	Yes	706569	Yes
CP000062.1	1806	Aster yellows witches'-broom phytoplasma AYWB	Aster yellows witches'-broom phytoplasma	Candidatus Phytoplasma	Bacteria	Plasmid	No	3972	Yes
CP000063.1	1806	Aster yellows witches'-broom phytoplasma AYWB	Aster yellows witches'-broom phytoplasma	Candidatus Phytoplasma	Bacteria	Plasmid	No	4009	Yes
CP000064.1	1806	Aster yellows witches'-broom phytoplasma AYWB	Aster yellows witches'-broom phytoplasma	Candidatus Phytoplasma	Bacteria	Plasmid	No	5104	Yes
CP000065.1	1806	Aster yellows witches'-broom phytoplasma AYWB	Aster yellows witches'-broom phytoplasma	Candidatus Phytoplasma	Bacteria	Plasmid	No	4316	Yes
CP000075.1	751	Pseudomonas syringae pv. syringae B728a	Pseudomonas syringae	Pseudomonas	Bacteria	Chromosome	Yes	6093698	Yes
CP000076.1	3141	Pseudomonas protegens Pf-5	Pseudomonas protegens	Pseudomonas	Bacteria	Chromosome	Yes	7074893	Yes
CP000077.1	1832	Sulfolobus acidocaldarius DSM 639	Sulfolobus acidocaldarius	Sulfolobus	Archaea	Chromosome	Yes	2225959	Yes
CP000082.1	1999	Psychrobacter arcticus 273-4	Psychrobacter arcticus	Psychrobacter	Bacteria	Chromosome	Yes	2650701	Yes
CP000083.1	1581	Colwellia psychrerythraea 34H	Colwellia psychrerythraea	Colwellia	Bacteria	Chromosome	Yes	5373180	Yes
CP000084.1	1029	Candidatus Pelagibacter ubique HTCC1062	Candidatus Pelagibacter ubique	Candidatus Pelagibacter	Bacteria	Chromosome	Yes	1308759	Yes
CP000085.1	1215	Burkholderia thailandensis E264	Burkholderia thailandensis	Burkholderia	Bacteria	Chromosome	Yes	2914771	Yes
CP000086.1	1215	Burkholderia thailandensis E264	Burkholderia thailandensis	Burkholderia	Bacteria	Chromosome	Yes	3809201	Yes
CP000087.1	1132	Rickettsia bellii RML369-C	Rickettsia bellii	Rickettsia	Bacteria	Chromosome	Yes	1522076	Yes
CP000088.1	1531	Thermobifida fusca YX	Thermobifida fusca	Thermobifida	Bacteria	Chromosome	Yes	3642249	Yes
CP000089.1	2001	Dechloromonas aromatica RCB	Dechloromonas aromatica	Dechloromonas	Bacteria	Chromosome	Yes	4501104	Yes
CP000090.1	1109	Ralstonia eutropha JMP134	Cupriavidus pinatubonensis	Cupriavidus	Bacteria	Chromosome	Yes	3806533	Yes
CP000091.1	1109	Ralstonia eutropha JMP134	Cupriavidus pinatubonensis	Cupriavidus	Bacteria	Chromosome	No	2726152	Yes
CP000092.1	1109	Ralstonia eutropha JMP134	Cupriavidus pinatubonensis	Cupriavidus	Bacteria	Mega-plasmid	No	634917	Yes
CP000093.1	1109	Ralstonia eutropha JMP134	Cupriavidus pinatubonensis	Cupriavidus	Bacteria	Plasmid	Yes	87688	Yes
CP000094.2	82	Pseudomonas fluorescens Pf0-1	Pseudomonas fluorescens	Pseudomonas	Bacteria	Chromosome	Yes	6438405	Yes
CP000095.2	446	Prochlorococcus marinus str. NATL2A	Prochlorococcus marinus	Prochlorococcus	Bacteria	Chromosome	No	1842899	No
CP000096.1	2024	Chlorobium luteolum DSM 273	Pelodictyon luteolum	Pelodictyon	Bacteria	Chromosome	Yes	2364842	Yes
CP000097.1	2826	Synechococcus sp. CC9902	Synechococcus sp. CC9902	Synechococcus	Bacteria	Chromosome	No	2234828	No
CP000098.1	1538	Methanosarcina barkeri str. Fusaro	Methanosarcina barkeri	Methanosarcina	Archaea	Plasmid	No	36358	Yes
CP000099.1	1538	Methanosarcina barkeri str. Fusaro	Methanosarcina barkeri	Methanosarcina	Archaea	Chromosome	Yes	4837408	Yes
CP000100.1	869	Synechococcus elongatus PCC 7942	Synechococcus elongatus	Synechococcus	Bacteria	Chromosome	Yes	2695903	Yes
CP000101.1	869	Synechococcus elongatus PCC 7942	Synechococcus elongatus	Synechococcus	Bacteria	Plasmid	No	46366	Yes
CP000102.1	1837	Methanosphaera stadtmanae DSM 3091	Methanosphaera stadtmanae	Methanosphaera	Archaea	Chromosome	Yes	1767403	Yes
CP000103.1	1827	Nitrosospira multiformis ATCC 25196	Nitrosospira multiformis	Nitrosospira	Bacteria	Chromosome	Yes	3184243	Yes
CP000104.1	1827	Nitrosospira multiformis ATCC 25196	Nitrosospira multiformis	Nitrosospira	Bacteria	Plasmid	No	18871	Yes
CP000105.1	1827	Nitrosospira multiformis ATCC 25196	Nitrosospira multiformis	Nitrosospira	Bacteria	Plasmid	Yes	17036	Yes
CP000106.1	1827	Nitrosospira multiformis ATCC 25196	Nitrosospira multiformis	Nitrosospira	Bacteria	Plasmid	No	14159	Yes
CP000107.1	1679	Ehrlichia canis str. Jake	Ehrlichia canis	Ehrlichia	Bacteria	Chromosome	No	1315030	No
CP000108.1	1831	Chlorobium chlorochromatii CaD3	Chlorobium chlorochromatii	Chlorobium	Bacteria	Chromosome	Yes	2572079	Yes
CP000109.2	1745	Thiomicrospira crunogena XCL-2	Thiomicrospira crunogena	Thiomicrospira	Bacteria	Chromosome	Yes	2427734	Yes
CP000110.1	2827	Synechococcus sp. CC9605	Synechococcus sp. CC9605	Synechococcus	Bacteria	Chromosome	No	2510659	No
CP000111.1	447	Prochlorococcus marinus str. MIT 9312	Prochlorococcus marinus	Prochlorococcus	Bacteria	Chromosome	Yes	1709204	Yes
CP000112.1	2792	Desulfovibrio alaskensis G20	Desulfovibrio alaskensis	Desulfovibrio	Bacteria	Chromosome	Yes	3730232	Yes
CP000113.1	1666	Myxococcus xanthus DK 1622	Myxococcus xanthus	Myxococcus	Bacteria	Chromosome	Yes	9139763	Yes
CP000114.1	754	Streptococcus agalactiae A909	Streptococcus agalactiae	Streptococcus	Bacteria	Chromosome	Yes	2127839	Yes
CP000115.1	1805	Nitrobacter winogradskyi Nb-255	Nitrobacter winogradskyi	Nitrobacter	Bacteria	Chromosome	Yes	3402093	Yes
CP000116.1	1747	Thiobacillus denitrificans ATCC 25259	Thiobacillus denitrificans	Thiobacillus	Bacteria	Chromosome	Yes	2909809	Yes
CP000117.1	2012	Anabaena variabilis ATCC 29413	Anabaena variabilis	Anabaena	Bacteria	Chromosome	Yes	6365727	Yes
CP000119.1	2012	Anabaena variabilis ATCC 29413	Anabaena variabilis	Anabaena	Bacteria	Plasmid	Yes	366354	Yes
CP000120.1	2012	Anabaena variabilis ATCC 29413	Anabaena variabilis	Anabaena	Bacteria	Plasmid	No	35762	Yes
CP000121.1	2012	Anabaena variabilis ATCC 29413	Anabaena variabilis	Anabaena	Bacteria	Plasmid	Yes	300758	Yes
CP000123.1	1087	Mycoplasma capricolum subsp. capricolum ATCC 27343	Mycoplasma capricolum	Mycoplasma	Bacteria	Chromosome	Yes	1010023	Yes
CP000124.1	990	Burkholderia pseudomallei 1710b	Burkholderia pseudomallei	Burkholderia	Bacteria	Chromosome	Yes	4126292	Yes
CP000125.1	990	Burkholderia pseudomallei 1710b	Burkholderia pseudomallei	Burkholderia	Bacteria	Chromosome	Yes	3181762	Yes
CP000126.1	1009	Nitrosococcus oceani ATCC 19707	Nitrosococcus oceani	Nitrosococcus	Bacteria	Plasmid	Yes	40420	Yes
CP000127.1	1009	Nitrosococcus oceani ATCC 19707	Nitrosococcus oceani	Nitrosococcus	Bacteria	Chromosome	Yes	3481691	Yes
CP000133.1	1321	Rhizobium etli CFN 42	Rhizobium etli	Rhizobium	Bacteria	Chromosome	Yes	4381608	Yes
CP000134.1	1321	Rhizobium etli CFN 42	Rhizobium etli	Rhizobium	Bacteria	Plasmid	No	194229	Yes
CP000135.1	1321	Rhizobium etli CFN 42	Rhizobium etli	Rhizobium	Bacteria	Plasmid	No	184338	Yes
CP000136.1	1321	Rhizobium etli CFN 42	Rhizobium etli	Rhizobium	Bacteria	Plasmid	No	250948	Yes
CP000137.1	1321	Rhizobium etli CFN 42	Rhizobium etli	Rhizobium	Bacteria	Mega-plasmid	No	505334	Yes
CP000138.1	1321	Rhizobium etli CFN 42	Rhizobium etli	Rhizobium	Bacteria	Mega-plasmid	Yes	642517	Yes
CP000139.1	1769	Bacteroides vulgatus ATCC 8482	Bacteroides vulgatus	Bacteroides	Bacteria	Chromosome	Yes	5163189	Yes
CP000140.1	1808	Parabacteroides distasonis ATCC 8503	Parabacteroides distasonis	Parabacteroides	Bacteria	Chromosome	Yes	4811379	Yes
CP000141.1	1576	Carboxydothermus hydrogenoformans Z-2901	Carboxydothermus hydrogenoformans	Carboxydothermus	Bacteria	Chromosome	Yes	2401520	Yes
CP000142.2	1763	Pelobacter carbinolicus DSM 2380	Pelobacter carbinolicus	Pelobacter	Bacteria	Chromosome	Yes	3665893	Yes
CP000143.2	1051	Rhodobacter sphaeroides 2.4.1	Rhodobacter sphaeroides	Rhodobacter	Bacteria	Chromosome	Yes	3188524	Yes
CP000144.2	1051	Rhodobacter sphaeroides 2.4.1	Rhodobacter sphaeroides	Rhodobacter	Bacteria	Chromosome	Yes	943018	Yes
CP000145.2	1051	Rhodobacter sphaeroides 2.4.1	Rhodobacter sphaeroides	Rhodobacter	Bacteria	Plasmid	No	114179	Yes
CP000146.1	1051	Rhodobacter sphaeroides 2.4.1	Rhodobacter sphaeroides	Rhodobacter	Bacteria	Plasmid	No	105284	Yes
CP000147.2	1051	Rhodobacter sphaeroides 2.4.1	Rhodobacter sphaeroides	Rhodobacter	Bacteria	Plasmid	No	100827	Yes
CP000148.1	1546	Geobacter metallireducens GS-15	Geobacter metallireducens	Geobacter	Bacteria	Chromosome	Yes	3997420	Yes
CP000149.1	1546	Geobacter metallireducens GS-15	Geobacter metallireducens	Geobacter	Bacteria	Plasmid	No	13762	Yes
CP000150.1	3115	Burkholderia lata	Burkholderia lata	Burkholderia	Bacteria	Chromosome	Yes	1395069	Yes
CP000151.1	3115	Burkholderia lata	Burkholderia lata	Burkholderia	Bacteria	Chromosome	Yes	3694126	Yes
CP000152.1	3115	Burkholderia lata	Burkholderia lata	Burkholderia	Bacteria	Chromosome	Yes	3587082	Yes
CP000153.1	1746	Sulfurimonas denitrificans DSM 1251	Sulfurimonas denitrificans	Sulfurimonas	Bacteria	Chromosome	Yes	2201561	Yes
CP000154.1	1864	Paenibacillus polymyxa E681	Paenibacillus polymyxa	Paenibacillus	Bacteria	Chromosome	Yes	5394884	Yes
CP000155.1	1863	Hahella chejuensis KCTC 2396	Hahella chejuensis	Hahella	Bacteria	Chromosome	Yes	7215267	Yes
CP000156.1	1080	Lactobacillus delbrueckii subsp. bulgaricus 2038	Lactobacillus delbrueckii	Lactobacillus	Bacteria	Chromosome	Yes	1872918	Yes
CP000157.1	1807	Erythrobacter litoralis HTCC2594	Erythrobacter litoralis	Erythrobacter	Bacteria	Chromosome	Yes	3052398	Yes
CP000158.1	2036	Hyphomonas neptunium ATCC 15444	Hyphomonas neptunium	Hyphomonas	Bacteria	Chromosome	Yes	3705021	Yes
CP000159.1	1875	Salinibacter ruber DSM 13855	Salinibacter ruber	Salinibacter	Bacteria	Chromosome	Yes	3551823	Yes
CP000160.1	1875	Salinibacter ruber DSM 13855	Salinibacter ruber	Salinibacter	Bacteria	Plasmid	Yes	35505	Yes
CP000227.1	374	Bacillus cereus Q1	Bacillus cereus	Bacillus	Bacteria	Chromosome	Yes	5214195	Yes
CP000228.1	374	Bacillus cereus Q1	Bacillus cereus	Bacillus	Bacteria	Plasmid	No	239246	Yes
CP000229.1	374	Bacillus cereus Q1	Bacillus cereus	Bacillus	Bacteria	Plasmid	No	52766	Yes
CP000230.1	1504	Rhodospirillum rubrum ATCC 11170	Rhodospirillum rubrum	Rhodospirillum	Bacteria	Chromosome	Yes	4352825	Yes
CP000231.1	1504	Rhodospirillum rubrum ATCC 11170	Rhodospirillum rubrum	Rhodospirillum	Bacteria	Plasmid	No	53732	Yes
CP000232.1	1673	Moorella thermoacetica ATCC 39073	Moorella thermoacetica	Moorella	Bacteria	Chromosome	Yes	2628784	Yes
CP000233.1	1758	Lactobacillus salivarius UCC118	Lactobacillus salivarius	Lactobacillus	Bacteria	Chromosome	Yes	1827111	Yes
CP000234.1	1758	Lactobacillus salivarius UCC118	Lactobacillus salivarius	Lactobacillus	Bacteria	Plasmid	Yes	242436	Yes
CP000235.1	1600	Anaplasma phagocytophilum str. HZ	Anaplasma phagocytophilum	Anaplasma	Bacteria	Chromosome	No	1471282	No
CP000236.1	1001	Ehrlichia chaffeensis str. Arkansas	Ehrlichia chaffeensis	Ehrlichia	Bacteria	Chromosome	No	1176248	No
CP000237.1	1607	Neorickettsia sennetsu str. Miyayama	Neorickettsia sennetsu	Neorickettsia	Bacteria	Chromosome	No	859006	No
CP000238.1	1700	Baumannia cicadellinicola str. Hc (Homalodisca coagulata)	Candidatus Baumannia cicadellinicola	-	Bacteria	Chromosome	No	686194	No
CP000239.1	2828	Synechococcus sp. JA-3-3Ab	Synechococcus sp. JA-3-3Ab	Synechococcus	Bacteria	Chromosome	Yes	2932766	Yes
CP000240.1	2834	Synechococcus sp. JA-2-3B'a(2-13)	Synechococcus sp. JA-2-3B'a(2-13)	Synechococcus	Bacteria	Chromosome	Yes	3046682	Yes
CP000241.1	565	Helicobacter pylori HPAG1	Helicobacter pylori	Helicobacter	Bacteria	Chromosome	Yes	1596366	Yes
CP000242.1	565	Helicobacter pylori HPAG1	Helicobacter pylori	Helicobacter	Bacteria	Plasmid	No	9370	Yes
CP000243.1	503	Escherichia coli UTI89	Escherichia coli	Escherichia	Bacteria	Chromosome	Yes	5065741	Yes
CP000244.1	503	Escherichia coli UTI89	Escherichia coli	Escherichia	Bacteria	Plasmid	Yes	114230	Yes
CP000245.1	1880	Ramlibacter tataouinensis TTB310	Ramlibacter tataouinensis	Ramlibacter	Bacteria	Chromosome	Yes	4070193	Yes
CP000246.1	385	Clostridium perfringens ATCC 13124	Clostridium perfringens	Clostridium	Bacteria	Chromosome	Yes	3256683	Yes
CP000247.1	504	Escherichia coli 536	Escherichia coli	Escherichia	Bacteria	Chromosome	Yes	4938920	Yes
CP000248.1	1554	Novosphingobium aromaticivorans DSM 12444	Novosphingobium aromaticivorans	Novosphingobium	Bacteria	Chromosome	Yes	3561584	Yes
CP000249.1	2812	Frankia sp. CcI3	Frankia sp. CcI3	Frankia	Bacteria	Chromosome	Yes	5433628	Yes
CP000250.1	1045	Rhodopseudomonas palustris HaA2	Rhodopseudomonas palustris	Rhodopseudomonas	Bacteria	Chromosome	Yes	5331656	Yes
CP000251.1	1273	Anaeromyxobacter dehalogenans 2CP-C	Anaeromyxobacter dehalogenans	Anaeromyxobacter	Bacteria	Chromosome	Yes	5013479	Yes
CP000252.1	1879	Syntrophus aciditrophicus SB	Syntrophus aciditrophicus	Syntrophus	Bacteria	Chromosome	Yes	3179300	Yes
CP000253.1	312	Staphylococcus aureus subsp. aureus NCTC 8325	Staphylococcus aureus	Staphylococcus	Bacteria	Chromosome	Yes	2821361	Yes
CP000254.1	1744	Methanospirillum hungatei JF-1	Methanospirillum hungatei	Methanospirillum	Archaea	Chromosome	Yes	3544738	Yes
CP000255.1	322	Staphylococcus aureus subsp. aureus USA300_FPR3757	Staphylococcus aureus	Staphylococcus	Bacteria	Chromosome	Yes	2872769	Yes
CP000256.1	322	Staphylococcus aureus subsp. aureus USA300_FPR3757	Staphylococcus aureus	Staphylococcus	Bacteria	Plasmid	No	3125	Yes
CP000257.1	322	Staphylococcus aureus subsp. aureus USA300_FPR3757	Staphylococcus aureus	Staphylococcus	Bacteria	Plasmid	No	4439	Yes
CP000258.1	322	Staphylococcus aureus subsp. aureus USA300_FPR3757	Staphylococcus aureus	Staphylococcus	Bacteria	Plasmid	No	37136	Yes
CP000259.1	682	Streptococcus pyogenes MGAS9429	Streptococcus pyogenes	Streptococcus	Bacteria	Chromosome	Yes	1836467	Yes
CP000260.1	683	Streptococcus pyogenes MGAS10270	Streptococcus pyogenes	Streptococcus	Bacteria	Chromosome	Yes	1928252	Yes
CP000261.1	684	Streptococcus pyogenes MGAS2096	Streptococcus pyogenes	Streptococcus	Bacteria	Chromosome	Yes	1860355	Yes
CP000262.1	685	Streptococcus pyogenes MGAS10750	Streptococcus pyogenes	Streptococcus	Bacteria	Chromosome	Yes	1937111	Yes
CP000263.1	627	Buchnera aphidicola BCc	Buchnera aphidicola	Buchnera	Bacteria	Chromosome	No	416380	No
CP000264.1	2903	Jannaschia sp. CCS1	Jannaschia sp. CCS1	Jannaschia	Bacteria	Chromosome	Yes	4317977	Yes
CP000265.1	2903	Jannaschia sp. CCS1	Jannaschia sp. CCS1	Jannaschia	Bacteria	Plasmid	No	86072	Yes
CP000266.1	737	Shigella flexneri 5 str. 8401	Shigella flexneri	Shigella	Bacteria	Chromosome	Yes	4574284	Yes
CP000267.1	1826	Rhodoferax ferrireducens T118	Rhodoferax ferrireducens	Rhodoferax	Bacteria	Chromosome	Yes	4712337	Yes
CP000268.1	1826	Rhodoferax ferrireducens T118	Rhodoferax ferrireducens	Rhodoferax	Bacteria	Plasmid	Yes	257447	Yes
CP000269.1	2918	Janthinobacterium sp. Marseille	Janthinobacterium sp. Marseille	Janthinobacterium	Bacteria	Chromosome	Yes	4110251	Yes
CP000270.1	1577	Burkholderia xenovorans LB400	Burkholderia xenovorans	Burkholderia	Bacteria	Chromosome	Yes	4895836	Yes
CP000271.1	1577	Burkholderia xenovorans LB400	Burkholderia xenovorans	Burkholderia	Bacteria	Chromosome	Yes	3363523	Yes
CP000272.1	1577	Burkholderia xenovorans LB400	Burkholderia xenovorans	Burkholderia	Bacteria	Chromosome	Yes	1471779	Yes
CP000282.1	1597	Saccharophagus degradans 2-40	Saccharophagus degradans	Saccharophagus	Bacteria	Chromosome	Yes	5057531	Yes
CP000283.1	1046	Rhodopseudomonas palustris BisB5	Rhodopseudomonas palustris	Rhodopseudomonas	Bacteria	Chromosome	Yes	4892717	Yes
CP000284.1	1672	Methylobacillus flagellatus KT	Methylobacillus flagellatus	Methylobacillus	Bacteria	Chromosome	Yes	2971517	Yes
CP000285.1	1324	Chromohalobacter salexigens DSM 3043	Chromohalobacter salexigens	Chromohalobacter	Bacteria	Chromosome	Yes	3696649	Yes
CP000300.1	2000	Methanococcoides burtonii DSM 6242	Methanococcoides burtonii	Methanococcoides	Archaea	Chromosome	Yes	2575032	Yes
CP000301.1	1047	Rhodopseudomonas palustris BisB18	Rhodopseudomonas palustris	Rhodopseudomonas	Bacteria	Chromosome	Yes	5513844	Yes
CP000302.1	1778	Shewanella denitrificans OS217	Shewanella denitrificans	Shewanella	Bacteria	Chromosome	Yes	4545906	Yes
CP000303.1	1810	Bifidobacterium breve UCC2003	Bifidobacterium breve	Bifidobacterium	Bacteria	Chromosome	Yes	2422684	Yes
CP000304.1	1900	Pseudomonas stutzeri A1501	Pseudomonas stutzeri	Pseudomonas	Bacteria	Chromosome	Yes	4567418	Yes
CP000305.1	304	Yersinia pestis Nepal516	Yersinia pestis	Yersinia	Bacteria	Chromosome	Yes	4534590	Yes
CP000306.1	304	Yersinia pestis Nepal516	Yersinia pestis	Yersinia	Bacteria	Plasmid	Yes	100918	Yes
CP000307.1	304	Yersinia pestis Nepal516	Yersinia pestis	Yersinia	Bacteria	Plasmid	No	10778	Yes
CP000308.1	305	Yersinia pestis Antiqua	Yersinia pestis	Yersinia	Bacteria	Chromosome	Yes	4702289	Yes
CP000309.1	305	Yersinia pestis Antiqua	Yersinia pestis	Yersinia	Bacteria	Plasmid	Yes	96471	Yes
CP000310.1	305	Yersinia pestis Antiqua	Yersinia pestis	Yersinia	Bacteria	Plasmid	No	10777	Yes
CP000311.1	305	Yersinia pestis Antiqua	Yersinia pestis	Yersinia	Bacteria	Plasmid	No	70299	Yes
CP000312.1	386	Clostridium perfringens SM101	Clostridium perfringens	Clostridium	Bacteria	Chromosome	Yes	2897393	Yes
CP000313.1	386	Clostridium perfringens SM101	Clostridium perfringens	Clostridium	Bacteria	Plasmid	No	12397	Yes
CP000314.1	386	Clostridium perfringens SM101	Clostridium perfringens	Clostridium	Bacteria	Plasmid	No	12206	Yes
CP000316.1	2871	Polaromonas sp. JS666	Polaromonas sp. JS666	Polaromonas	Bacteria	Chromosome	Yes	5200264	Yes
CP000317.1	2871	Polaromonas sp. JS666	Polaromonas sp. JS666	Polaromonas	Bacteria	Plasmid	Yes	360405	Yes
CP000318.1	2871	Polaromonas sp. JS666	Polaromonas sp. JS666	Polaromonas	Bacteria	Plasmid	Yes	338007	Yes
CP000319.1	1804	Nitrobacter hamburgensis X14	Nitrobacter hamburgensis	Nitrobacter	Bacteria	Chromosome	Yes	4406967	Yes
CP000320.1	1804	Nitrobacter hamburgensis X14	Nitrobacter hamburgensis	Nitrobacter	Bacteria	Plasmid	No	294829	Yes
CP000321.1	1804	Nitrobacter hamburgensis X14	Nitrobacter hamburgensis	Nitrobacter	Bacteria	Plasmid	Yes	188318	Yes
CP000322.1	1804	Nitrobacter hamburgensis X14	Nitrobacter hamburgensis	Nitrobacter	Bacteria	Plasmid	No	121408	Yes
CP000323.1	1830	Psychrobacter cryohalolentis K5	Psychrobacter cryohalolentis	Psychrobacter	Bacteria	Chromosome	Yes	3059876	Yes
CP000324.1	1830	Psychrobacter cryohalolentis K5	Psychrobacter cryohalolentis	Psychrobacter	Bacteria	Plasmid	Yes	41221	Yes
CP000325.1	1032	Mycobacterium ulcerans Agy99	Mycobacterium ulcerans	Mycobacterium	Bacteria	Chromosome	Yes	5631606	Yes
CP000348.1	1081	Leptospira borgpetersenii serovar Hardjo-bovis str. L550	Leptospira borgpetersenii	Leptospira	Bacteria	Chromosome	Yes	3614446	Yes
CP000349.1	1081	Leptospira borgpetersenii serovar Hardjo-bovis str. L550	Leptospira borgpetersenii	Leptospira	Bacteria	Chromosome	No	317336	Yes
CP000350.1	1082	Leptospira borgpetersenii serovar Hardjo-bovis str. JB197	Leptospira borgpetersenii	Leptospira	Bacteria	Chromosome	Yes	3576473	Yes
CP000351.1	1082	Leptospira borgpetersenii serovar Hardjo-bovis str. JB197	Leptospira borgpetersenii	Leptospira	Bacteria	Chromosome	No	299762	Yes
CP000352.1	1575	Cupriavidus metallidurans CH34	Cupriavidus metallidurans	Cupriavidus	Bacteria	Chromosome	Yes	3928089	Yes
CP000353.2	1575	Cupriavidus metallidurans CH34	Cupriavidus metallidurans	Cupriavidus	Bacteria	Mega-plasmid	Yes	2580084	Yes
CP000354.2	1575	Cupriavidus metallidurans CH34	Cupriavidus metallidurans	Cupriavidus	Bacteria	Plasmid	No	233720	Yes
CP000355.2	1575	Cupriavidus metallidurans CH34	Cupriavidus metallidurans	Cupriavidus	Bacteria	Plasmid	Yes	171459	Yes
CP000356.1	1825	Sphingopyxis alaskensis RB2256	Sphingopyxis alaskensis	Sphingopyxis	Bacteria	Chromosome	Yes	3345170	Yes
CP000357.1	1825	Sphingopyxis alaskensis RB2256	Sphingopyxis alaskensis	Sphingopyxis	Bacteria	Plasmid	No	28543	Yes
CP000358.2	1788	Deinococcus geothermalis DSM 11300	Deinococcus geothermalis	Deinococcus	Bacteria	Mega-plasmid	No	574127	Yes
CP000359.1	1788	Deinococcus geothermalis DSM 11300	Deinococcus geothermalis	Deinococcus	Bacteria	Chromosome	Yes	2467205	Yes
CP000360.1	1862	Candidatus Koribacter versatilis Ellin345	Candidatus Koribacter versatilis	Candidatus Koribacter	Bacteria	Chromosome	Yes	5650368	Yes
CP000361.1	2037	Arcobacter butzleri RM4018	Arcobacter butzleri	Arcobacter	Bacteria	Chromosome	Yes	2341251	Yes
CP000362.1	1108	Roseobacter denitrificans OCh 114	Roseobacter denitrificans	Roseobacter	Bacteria	Chromosome	Yes	4133097	Yes
CP000375.1	2808	Ruegeria sp. TM1040	Ruegeria sp. TM1040	Ruegeria	Bacteria	Plasmid	No	130973	Yes
CP000376.1	2808	Ruegeria sp. TM1040	Ruegeria sp. TM1040	Ruegeria	Bacteria	Mega-plasmid	Yes	821788	Yes
CP000377.1	2808	Ruegeria sp. TM1040	Ruegeria sp. TM1040	Ruegeria	Bacteria	Chromosome	Yes	3200938	Yes
CP000378.1	987	Burkholderia cenocepacia AU 1054	Burkholderia cenocepacia	Burkholderia	Bacteria	Chromosome	Yes	3294563	Yes
CP000379.1	987	Burkholderia cenocepacia AU 1054	Burkholderia cenocepacia	Burkholderia	Bacteria	Chromosome	Yes	2788459	Yes
CP000380.1	987	Burkholderia cenocepacia AU 1054	Burkholderia cenocepacia	Burkholderia	Bacteria	Chromosome	No	1196094	Yes
CP000381.1	647	Neisseria meningitidis 053442	Neisseria meningitidis	Neisseria	Bacteria	Chromosome	Yes	2153416	Yes
CP000382.1	1908	Clostridium novyi NT	Clostridium novyi	Clostridium	Bacteria	Chromosome	Yes	2547720	Yes
CP000383.1	1503	Cytophaga hutchinsonii ATCC 33406	Cytophaga hutchinsonii	Cytophaga	Bacteria	Chromosome	Yes	4433218	Yes
CP000384.1	2877	Mycobacterium sp. MCS	Mycobacterium sp. MCS	Mycobacterium	Bacteria	Chromosome	Yes	5705448	Yes
CP000385.1	2877	Mycobacterium sp. MCS	Mycobacterium sp. MCS	Mycobacterium	Bacteria	Plasmid	Yes	215075	Yes
CP000386.1	1677	Rubrobacter xylanophilus DSM 9941	Rubrobacter xylanophilus	Rubrobacter	Bacteria	Chromosome	Yes	3225748	Yes
CP000387.1	1836	Streptococcus sanguinis SK36	Streptococcus sanguinis	Streptococcus	Bacteria	Chromosome	Yes	2388435	Yes
CP000388.1	1796	Pseudoalteromonas atlantica T6c	Pseudoalteromonas atlantica	Pseudoalteromonas	Bacteria	Chromosome	Yes	5187005	Yes
CP000389.1	2902	Chelativorans sp. BNC1	Chelativorans sp. BNC1	Chelativorans	Bacteria	Plasmid	No	343931	Yes
CP000390.1	2902	Chelativorans sp. BNC1	Chelativorans sp. BNC1	Chelativorans	Bacteria	Chromosome	Yes	4412446	Yes
CP000391.1	2902	Chelativorans sp. BNC1	Chelativorans sp. BNC1	Chelativorans	Bacteria	Plasmid	No	131247	Yes
CP000392.1	2902	Chelativorans sp. BNC1	Chelativorans sp. BNC1	Chelativorans	Bacteria	Plasmid	No	47561	Yes
CP000393.1	1598	Trichodesmium erythraeum IMS101	Trichodesmium erythraeum	Trichodesmium	Bacteria	Chromosome	Yes	7750108	Yes
CP000394.1	1914	Granulibacter bethesdensis CGDNIH1	Granulibacter bethesdensis	Granulibacter	Bacteria	Chromosome	Yes	2708355	Yes
CP000395.1	1169	Borrelia afzelii PKo	Borrelia afzelii	Borrelia	Bacteria	Chromosome	No	905394	Yes
CP000396.1	1169	Borrelia afzelii PKo	Borrelia afzelii	Borrelia	Bacteria	Plasmid	No	59958	Yes
CP000397.1	1169	Borrelia afzelii PKo	Borrelia afzelii	Borrelia	Bacteria	Plasmid	Yes	59804	Yes
CP000398.1	1169	Borrelia afzelii PKo	Borrelia afzelii	Borrelia	Bacteria	Plasmid	No	34273	Yes
CP000399.1	1169	Borrelia afzelii PKo	Borrelia afzelii	Borrelia	Bacteria	Plasmid	Yes	32368	Yes
CP000400.1	1169	Borrelia afzelii PKo	Borrelia afzelii	Borrelia	Bacteria	Plasmid	No	30017	Yes
CP000401.1	1169	Borrelia afzelii PKo	Borrelia afzelii	Borrelia	Bacteria	Plasmid	No	28533	Yes
CP000402.1	1169	Borrelia afzelii PKo	Borrelia afzelii	Borrelia	Bacteria	Plasmid	No	26533	Yes
CP000403.1	1169	Borrelia afzelii PKo	Borrelia afzelii	Borrelia	Bacteria	Plasmid	Yes	24794	Yes
CP000407.1	800	Streptococcus suis 05ZYH33	Streptococcus suis	Streptococcus	Bacteria	Chromosome	Yes	2096309	Yes
CP000408.1	801	Streptococcus suis 98HAH33	Streptococcus suis	Streptococcus	Bacteria	Chromosome	Yes	2095698	Yes
CP000409.1	1736	Rickettsia canadensis str. McKiel	Rickettsia canadensis	Rickettsia	Bacteria	Chromosome	Yes	1159772	Yes
CP000410.1	695	Streptococcus pneumoniae D39	Streptococcus pneumoniae	Streptococcus	Bacteria	Chromosome	Yes	2046115	Yes
CP000411.1	1113	Oenococcus oeni PSU-1	Oenococcus oeni	Oenococcus	Bacteria	Chromosome	Yes	1780517	Yes
CP000412.1	1078	Lactobacillus delbrueckii subsp. bulgaricus ATCC BAA-365	Lactobacillus delbrueckii	Lactobacillus	Bacteria	Chromosome	Yes	1856951	Yes
CP000413.1	1513	Lactobacillus gasseri ATCC 33323 = JCM 1131	Lactobacillus gasseri	Lactobacillus	Bacteria	Chromosome	Yes	1894360	Yes
CP000414.1	1594	Leuconostoc mesenteroides subsp. mesenteroides ATCC 8293	Leuconostoc mesenteroides	Leuconostoc	Bacteria	Chromosome	Yes	2038396	Yes
CP000415.1	1594	Leuconostoc mesenteroides subsp. mesenteroides ATCC 8293	Leuconostoc mesenteroides	Leuconostoc	Bacteria	Plasmid	No	37367	Yes
CP000416.1	1647	Lactobacillus brevis ATCC 367	Lactobacillus brevis	Lactobacillus	Bacteria	Chromosome	Yes	2291220	Yes
CP000417.1	1647	Lactobacillus brevis ATCC 367	Lactobacillus brevis	Lactobacillus	Bacteria	Plasmid	No	13413	Yes
CP000418.1	1647	Lactobacillus brevis ATCC 367	Lactobacillus brevis	Lactobacillus	Bacteria	Plasmid	Yes	35595	Yes
CP000419.1	863	Streptococcus thermophilus LMD-9	Streptococcus thermophilus	Streptococcus	Bacteria	Chromosome	Yes	1856368	Yes
CP000420.1	863	Streptococcus thermophilus LMD-9	Streptococcus thermophilus	Streptococcus	Bacteria	Plasmid	No	4449	Yes
CP000421.1	863	Streptococcus thermophilus LMD-9	Streptococcus thermophilus	Streptococcus	Bacteria	Plasmid	No	3361	Yes
CP000422.1	1645	Pediococcus pentosaceus ATCC 25745	Pediococcus pentosaceus	Pediococcus	Bacteria	Chromosome	Yes	1832387	Yes
CP000423.1	1119	Lactobacillus casei ATCC 334	Lactobacillus casei	Lactobacillus	Bacteria	Chromosome	Yes	2895264	Yes
CP000424.1	1119	Lactobacillus casei ATCC 334	Lactobacillus casei	Lactobacillus	Bacteria	Plasmid	No	29061	Yes
CP000425.1	363	Lactococcus lactis subsp. cremoris SK11	Lactococcus lactis	Lactococcus	Bacteria	Chromosome	Yes	2438589	Yes
CP000426.1	363	Lactococcus lactis subsp. cremoris SK11	Lactococcus lactis	Lactococcus	Bacteria	Plasmid	Yes	14041	Yes
CP000427.1	363	Lactococcus lactis subsp. cremoris SK11	Lactococcus lactis	Lactococcus	Bacteria	Plasmid	Yes	9554	Yes
CP000428.1	363	Lactococcus lactis subsp. cremoris SK11	Lactococcus lactis	Lactococcus	Bacteria	Plasmid	Yes	74750	Yes
CP000429.1	363	Lactococcus lactis subsp. cremoris SK11	Lactococcus lactis	Lactococcus	Bacteria	Plasmid	No	47208	Yes
CP000430.1	363	Lactococcus lactis subsp. cremoris SK11	Lactococcus lactis	Lactococcus	Bacteria	Plasmid	Yes	14206	Yes
CP000431.1	1821	Rhodococcus jostii RHA1	Rhodococcus jostii	Rhodococcus	Bacteria	Chromosome	Yes	7804765	Yes
CP000432.1	1821	Rhodococcus jostii RHA1	Rhodococcus jostii	Rhodococcus	Bacteria	Mega-plasmid	No	1123075	Yes
CP000433.1	1821	Rhodococcus jostii RHA1	Rhodococcus jostii	Rhodococcus	Bacteria	Plasmid	No	442536	Yes
CP000434.1	1821	Rhodococcus jostii RHA1	Rhodococcus jostii	Rhodococcus	Bacteria	Plasmid	Yes	332361	Yes
CP000435.1	2829	Synechococcus sp. CC9311	Synechococcus sp. CC9311	Synechococcus	Bacteria	Chromosome	No	2606748	No
CP000436.1	749	Haemophilus somnus 129PT	Histophilus somni	Histophilus	Bacteria	Chromosome	Yes	2007700	Yes
CP000437.1	1063	Francisella tularensis subsp. holarctica OSU18	Francisella tularensis	Francisella	Bacteria	Chromosome	Yes	1895727	Yes
CP000438.1	765	Pseudomonas aeruginosa UCBPP-PA14	Pseudomonas aeruginosa	Pseudomonas	Bacteria	Chromosome	Yes	6537648	Yes
CP000439.1	1060	Francisella tularensis subsp. novicida U112	Francisella tularensis	Francisella	Bacteria	Chromosome	Yes	1910031	Yes
CP000440.1	1285	Burkholderia ambifaria AMMD	Burkholderia ambifaria	Burkholderia	Bacteria	Chromosome	Yes	3556545	Yes
CP000441.1	1285	Burkholderia ambifaria AMMD	Burkholderia ambifaria	Burkholderia	Bacteria	Chromosome	Yes	2646969	Yes
CP000442.1	1285	Burkholderia ambifaria AMMD	Burkholderia ambifaria	Burkholderia	Bacteria	Chromosome	No	1281472	Yes
CP000443.1	1285	Burkholderia ambifaria AMMD	Burkholderia ambifaria	Burkholderia	Bacteria	Plasmid	Yes	43581	Yes
CP000444.1	2849	Shewanella sp. MR-7	Shewanella sp. MR-7	Shewanella	Bacteria	Chromosome	Yes	4792610	Yes
CP000445.1	2849	Shewanella sp. MR-7	Shewanella sp. MR-7	Shewanella	Bacteria	Plasmid	No	6499	Yes
CP000446.1	2850	Shewanella sp. MR-4	Shewanella sp. MR-4	Shewanella	Bacteria	Chromosome	Yes	4706287	Yes
CP000447.1	1779	Shewanella frigidimarina NCIMB 400	Shewanella frigidimarina	Shewanella	Bacteria	Chromosome	Yes	4845257	Yes
CP000448.1	1743	Syntrophomonas wolfei subsp. wolfei str. Goettingen G311	Syntrophomonas wolfei	Syntrophomonas	Bacteria	Chromosome	Yes	2936195	Yes
CP000449.1	1925	Maricaulis maris MCS10	Maricaulis maris	Maricaulis	Bacteria	Chromosome	Yes	3368780	Yes
CP000450.1	1828	Nitrosomonas eutropha C91	Nitrosomonas eutropha	Nitrosomonas	Bacteria	Chromosome	Yes	2661057	Yes
CP000451.1	1828	Nitrosomonas eutropha C91	Nitrosomonas eutropha	Nitrosomonas	Bacteria	Plasmid	Yes	65132	Yes
CP000452.1	1828	Nitrosomonas eutropha C91	Nitrosomonas eutropha	Nitrosomonas	Bacteria	Plasmid	Yes	55635	Yes
CP000453.1	1855	Alkalilimnicola ehrlichii MLHE-1	Alkalilimnicola ehrlichii	Alkalilimnicola	Bacteria	Chromosome	Yes	3275944	Yes
CP000454.1	2846	Arthrobacter sp. FB24	Arthrobacter sp. FB24	Arthrobacter	Bacteria	Chromosome	Yes	4698945	Yes
CP000455.1	2846	Arthrobacter sp. FB24	Arthrobacter sp. FB24	Arthrobacter	Bacteria	Plasmid	No	159538	Yes
CP000456.1	2846	Arthrobacter sp. FB24	Arthrobacter sp. FB24	Arthrobacter	Bacteria	Plasmid	Yes	115507	Yes
CP000457.1	2846	Arthrobacter sp. FB24	Arthrobacter sp. FB24	Arthrobacter	Bacteria	Plasmid	No	96488	Yes
CP000458.1	985	Burkholderia cenocepacia HI2424	Burkholderia cenocepacia	Burkholderia	Bacteria	Chromosome	Yes	3483902	Yes
CP000459.1	985	Burkholderia cenocepacia HI2424	Burkholderia cenocepacia	Burkholderia	Bacteria	Chromosome	Yes	2998664	Yes
CP000460.1	985	Burkholderia cenocepacia HI2424	Burkholderia cenocepacia	Burkholderia	Bacteria	Chromosome	No	1055417	Yes
CP000461.1	985	Burkholderia cenocepacia HI2424	Burkholderia cenocepacia	Burkholderia	Bacteria	Plasmid	Yes	164857	Yes
CP000462.1	1889	Aeromonas hydrophila subsp. hydrophila ATCC 7966	Aeromonas hydrophila	Aeromonas	Bacteria	Chromosome	Yes	4744448	Yes
CP000463.1	1048	Rhodopseudomonas palustris BisA53	Rhodopseudomonas palustris	Rhodopseudomonas	Bacteria	Chromosome	Yes	5505494	Yes
CP000464.1	1108	Roseobacter denitrificans OCh 114	Roseobacter denitrificans	Roseobacter	Bacteria	Plasmid	No	106469	Yes
CP000465.1	1108	Roseobacter denitrificans OCh 114	Roseobacter denitrificans	Roseobacter	Bacteria	Plasmid	No	69269	Yes
CP000466.1	1108	Roseobacter denitrificans OCh 114	Roseobacter denitrificans	Roseobacter	Bacteria	Plasmid	Yes	16575	Yes
CP000467.1	1108	Roseobacter denitrificans OCh 114	Roseobacter denitrificans	Roseobacter	Bacteria	Plasmid	No	5824	Yes
CP000468.1	505	Escherichia coli APEC O1	Escherichia coli	Escherichia	Bacteria	Chromosome	Yes	5082025	Yes
CP000469.1	2852	Shewanella sp. ANA-3	Shewanella sp. ANA-3	Shewanella	Bacteria	Chromosome	Yes	4972204	Yes
CP000470.1	2852	Shewanella sp. ANA-3	Shewanella sp. ANA-3	Shewanella	Bacteria	Plasmid	Yes	278942	Yes
CP000471.1	3116	Magnetococcus marinus MC-1	Magnetococcus marinus	Magnetococcus	Bacteria	Chromosome	Yes	4719581	Yes
CP000472.1	1942	Shewanella piezotolerans WP3	Shewanella piezotolerans	Shewanella	Bacteria	Chromosome	Yes	5396476	Yes
CP000473.1	1728	Candidatus Solibacter usitatus Ellin6076	Candidatus Solibacter usitatus	Candidatus Solibacter	Bacteria	Chromosome	Yes	9965640	Yes
CP000474.1	819	Arthrobacter aurescens TC1	Arthrobacter aurescens	Arthrobacter	Bacteria	Chromosome	Yes	4597686	Yes
CP000475.1	819	Arthrobacter aurescens TC1	Arthrobacter aurescens	Arthrobacter	Bacteria	Plasmid	Yes	328237	Yes
CP000476.1	819	Arthrobacter aurescens TC1	Arthrobacter aurescens	Arthrobacter	Bacteria	Plasmid	No	300725	Yes
CP000477.1	1858	Methanosaeta thermophila PT	Methanosaeta thermophila	Methanosaeta	Archaea	Chromosome	Yes	1879471	Yes
CP000478.1	1742	Syntrophobacter fumaroxidans MPOB	Syntrophobacter fumaroxidans	Syntrophobacter	Bacteria	Chromosome	Yes	4990251	Yes
CP000479.1	431	Mycobacterium avium 104	Mycobacterium avium	Mycobacterium	Bacteria	Chromosome	Yes	5475491	Yes
CP000480.1	1528	Mycobacterium smegmatis str. MC2 155	Mycobacterium smegmatis	Mycobacterium	Bacteria	Chromosome	Yes	6988209	Yes
CP000481.1	1874	Acidothermus cellulolyticus 11B	Acidothermus cellulolyticus	Acidothermus	Bacteria	Chromosome	Yes	2443540	Yes
CP000482.1	1776	Pelobacter propionicus DSM 2379	Pelobacter propionicus	Pelobacter	Bacteria	Chromosome	Yes	4008000	Yes
CP000483.1	1776	Pelobacter propionicus DSM 2379	Pelobacter propionicus	Pelobacter	Bacteria	Plasmid	Yes	202397	Yes
CP000484.1	1776	Pelobacter propionicus DSM 2379	Pelobacter propionicus	Pelobacter	Bacteria	Plasmid	Yes	30722	Yes
CP000485.1	1011	Bacillus thuringiensis str. Al Hakam	Bacillus thuringiensis	Bacillus	Bacteria	Chromosome	Yes	5257091	Yes
CP000486.1	1011	Bacillus thuringiensis str. Al Hakam	Bacillus thuringiensis	Bacillus	Bacteria	Plasmid	No	55939	Yes
CP000487.1	1091	Campylobacter fetus subsp. fetus 82-40	Campylobacter fetus	Campylobacter	Bacteria	Chromosome	Yes	1773615	Yes
CP000488.1	1912	Candidatus Ruthia magnifica str. Cm (Calyptogena magnifica)	Candidatus Ruthia magnifica	Candidatus Ruthia	Bacteria	Chromosome	No	1160782	No
CP000489.1	2025	Paracoccus denitrificans PD1222	Paracoccus denitrificans	Paracoccus	Bacteria	Chromosome	Yes	2852282	Yes
CP000490.1	2025	Paracoccus denitrificans PD1222	Paracoccus denitrificans	Paracoccus	Bacteria	Chromosome	Yes	1730097	Yes
CP000491.1	2025	Paracoccus denitrificans PD1222	Paracoccus denitrificans	Paracoccus	Bacteria	Mega-plasmid	No	653815	Yes
CP000492.1	817	Chlorobium phaeobacteroides DSM 266	Chlorobium phaeobacteroides	Chlorobium	Bacteria	Chromosome	Yes	3133902	Yes
CP000493.1	1629	Hyperthermus butylicus DSM 5456	Hyperthermus butylicus	Hyperthermus	Archaea	Chromosome	Yes	1667163	Yes
CP000494.1	2857	Bradyrhizobium sp. BTAi1	Bradyrhizobium sp. BTAi1	Bradyrhizobium	Bacteria	Chromosome	Yes	8264687	Yes
CP000495.1	2857	Bradyrhizobium sp. BTAi1	Bradyrhizobium sp. BTAi1	Bradyrhizobium	Bacteria	Plasmid	No	228826	Yes
CP000503.1	2851	Shewanella sp. W3-18-1	Shewanella sp. W3-18-1	Shewanella	Bacteria	Chromosome	Yes	4708380	Yes
CP000504.1	1898	Pyrobaculum islandicum DSM 4184	Pyrobaculum islandicum	Pyrobaculum	Archaea	Chromosome	Yes	1826402	Yes
CP000505.1	1882	Thermofilum pendens Hrk 5	Thermofilum pendens	Thermofilum	Archaea	Chromosome	Yes	1781889	Yes
CP000506.1	1882	Thermofilum pendens Hrk 5	Thermofilum pendens	Thermofilum	Archaea	Plasmid	No	31504	Yes
CP000507.1	1777	Shewanella amazonensis SB2B	Shewanella amazonensis	Shewanella	Bacteria	Chromosome	Yes	4306142	Yes
CP000508.1	2904	Nocardioides sp. JS614	Nocardioides sp. JS614	Nocardioides	Bacteria	Plasmid	Yes	307814	Yes
CP000509.1	2904	Nocardioides sp. JS614	Nocardioides sp. JS614	Nocardioides	Bacteria	Chromosome	Yes	4985871	Yes
CP000510.1	1878	Psychromonas ingrahamii 37	Psychromonas ingrahamii	Psychromonas	Bacteria	Chromosome	Yes	4559598	Yes
CP000511.1	1856	Mycobacterium vanbaalenii PYR-1	Mycobacterium vanbaalenii	Mycobacterium	Bacteria	Chromosome	Yes	6491865	Yes
CP000512.1	2269	Acidovorax citrulli AAC00-1	Acidovorax citrulli	Acidovorax	Bacteria	Chromosome	Yes	5352772	Yes
CP000513.1	1499	Dichelobacter nodosus VCS1703A	Dichelobacter nodosus	Dichelobacter	Bacteria	Chromosome	Yes	1389350	Yes
CP000514.1	1754	Marinobacter hydrocarbonoclasticus VT8	Marinobacter hydrocarbonoclasticus	Marinobacter	Bacteria	Chromosome	Yes	4326849	Yes
CP000515.1	1754	Marinobacter hydrocarbonoclasticus VT8	Marinobacter hydrocarbonoclasticus	Marinobacter	Bacteria	Plasmid	Yes	239623	Yes
CP000516.1	1754	Marinobacter hydrocarbonoclasticus VT8	Marinobacter hydrocarbonoclasticus	Marinobacter	Bacteria	Plasmid	Yes	213290	Yes
CP000517.1	1154	Lactobacillus helveticus DPC 4571	Lactobacillus helveticus	Lactobacillus	Bacteria	Chromosome	Yes	2080931	Yes
CP000518.1	2878	Mycobacterium sp. KMS	Mycobacterium sp. KMS	Mycobacterium	Bacteria	Chromosome	Yes	5737227	Yes
CP000519.1	2878	Mycobacterium sp. KMS	Mycobacterium sp. KMS	Mycobacterium	Bacteria	Plasmid	Yes	302089	Yes
CP000520.1	2878	Mycobacterium sp. KMS	Mycobacterium sp. KMS	Mycobacterium	Bacteria	Plasmid	Yes	216763	Yes
CP000521.1	820	Acinetobacter baumannii ATCC 17978	Acinetobacter baumannii	Acinetobacter	Bacteria	Chromosome	Yes	3976747	Yes
CP000522.1	820	Acinetobacter baumannii ATCC 17978	Acinetobacter baumannii	Acinetobacter	Bacteria	Plasmid	No	13408	Yes
CP000523.1	820	Acinetobacter baumannii ATCC 17978	Acinetobacter baumannii	Acinetobacter	Bacteria	Plasmid	No	11302	Yes
CP000524.1	1088	Bartonella bacilliformis KC583	Bartonella bacilliformis	Bartonella	Bacteria	Chromosome	Yes	1445021	Yes
CP000525.1	997	Burkholderia mallei SAVP1	Burkholderia mallei	Burkholderia	Bacteria	Chromosome	Yes	1734922	Yes
CP000526.1	997	Burkholderia mallei SAVP1	Burkholderia mallei	Burkholderia	Bacteria	Chromosome	Yes	3497479	Yes
CP000527.1	1128	Desulfovibrio vulgaris DP4	Desulfovibrio vulgaris	Desulfovibrio	Bacteria	Chromosome	Yes	3462887	Yes
CP000528.1	1128	Desulfovibrio vulgaris DP4	Desulfovibrio vulgaris	Desulfovibrio	Bacteria	Plasmid	No	198504	Yes
CP000529.1	1786	Polaromonas naphthalenivorans CJ2	Polaromonas naphthalenivorans	Polaromonas	Bacteria	Chromosome	Yes	4410291	Yes
CP000530.1	1786	Polaromonas naphthalenivorans CJ2	Polaromonas naphthalenivorans	Polaromonas	Bacteria	Plasmid	Yes	353291	Yes
CP000531.1	1786	Polaromonas naphthalenivorans CJ2	Polaromonas naphthalenivorans	Polaromonas	Bacteria	Plasmid	No	190172	Yes
CP000532.1	1786	Polaromonas naphthalenivorans CJ2	Polaromonas naphthalenivorans	Polaromonas	Bacteria	Plasmid	Yes	171866	Yes
CP000533.1	1786	Polaromonas naphthalenivorans CJ2	Polaromonas naphthalenivorans	Polaromonas	Bacteria	Plasmid	No	143747	Yes
CP000534.1	1786	Polaromonas naphthalenivorans CJ2	Polaromonas naphthalenivorans	Polaromonas	Bacteria	Plasmid	Yes	58808	Yes
CP000535.1	1786	Polaromonas naphthalenivorans CJ2	Polaromonas naphthalenivorans	Polaromonas	Bacteria	Plasmid	Yes	21611	Yes
CP000536.1	1786	Polaromonas naphthalenivorans CJ2	Polaromonas naphthalenivorans	Polaromonas	Bacteria	Plasmid	No	9898	Yes
CP000537.1	1786	Polaromonas naphthalenivorans CJ2	Polaromonas naphthalenivorans	Polaromonas	Bacteria	Plasmid	No	6459	Yes
CP000538.1	70	Campylobacter jejuni subsp. jejuni 81-176	Campylobacter jejuni	Campylobacter	Bacteria	Chromosome	Yes	1616554	Yes
CP000539.1	2910	Acidovorax sp. JS42	Acidovorax sp. JS42	Acidovorax	Bacteria	Chromosome	Yes	4448856	Yes
CP000540.1	2910	Acidovorax sp. JS42	Acidovorax sp. JS42	Acidovorax	Bacteria	Plasmid	Yes	72689	Yes
CP000541.1	2910	Acidovorax sp. JS42	Acidovorax sp. JS42	Acidovorax	Bacteria	Plasmid	Yes	63609	Yes
CP000542.1	1922	Verminephrobacter eiseniae EF01-2	Verminephrobacter eiseniae	Verminephrobacter	Bacteria	Chromosome	Yes	5566749	Yes
CP000543.1	1922	Verminephrobacter eiseniae EF01-2	Verminephrobacter eiseniae	Verminephrobacter	Bacteria	Plasmid	No	31194	Yes
CP000544.1	1859	Halorhodospira halophila SL1	Halorhodospira halophila	Halorhodospira	Bacteria	Chromosome	Yes	2678452	Yes
CP000545.1	998	Burkholderia mallei NCTC 10229	Burkholderia mallei	Burkholderia	Bacteria	Chromosome	Yes	2284095	Yes
CP000546.1	998	Burkholderia mallei NCTC 10229	Burkholderia mallei	Burkholderia	Bacteria	Chromosome	Yes	3458208	Yes
CP000547.1	999	Burkholderia mallei NCTC 10247	Burkholderia mallei	Burkholderia	Bacteria	Chromosome	Yes	2352693	Yes
CP000548.1	999	Burkholderia mallei NCTC 10247	Burkholderia mallei	Burkholderia	Bacteria	Chromosome	Yes	3495687	Yes
CP000549.1	70	Campylobacter jejuni subsp. jejuni 81-176	Campylobacter jejuni	Campylobacter	Bacteria	Plasmid	No	45025	Yes
CP000550.1	70	Campylobacter jejuni subsp. jejuni 81-176	Campylobacter jejuni	Campylobacter	Bacteria	Plasmid	No	37473	Yes
CP000551.1	448	Prochlorococcus marinus str. AS9601	Prochlorococcus marinus	Prochlorococcus	Bacteria	Chromosome	Yes	1669886	Yes
CP000552.1	449	Prochlorococcus marinus str. MIT 9515	Prochlorococcus marinus	Prochlorococcus	Bacteria	Chromosome	Yes	1704176	Yes
CP000553.1	450	Prochlorococcus marinus str. NATL1A	Prochlorococcus marinus	Prochlorococcus	Bacteria	Chromosome	Yes	1864731	Yes
CP000554.1	451	Prochlorococcus marinus str. MIT 9303	Prochlorococcus marinus	Prochlorococcus	Bacteria	Chromosome	No	2682675	No
CP000555.1	1688	Methylibium petroleiphilum PM1	Methylibium petroleiphilum	Methylibium	Bacteria	Chromosome	Yes	4044195	Yes
CP000556.1	1688	Methylibium petroleiphilum PM1	Methylibium petroleiphilum	Methylibium	Bacteria	Mega-plasmid	Yes	599444	Yes
CP000557.1	1958	Geobacillus thermodenitrificans NG80-2	Geobacillus thermodenitrificans	Geobacillus	Bacteria	Chromosome	Yes	3550319	Yes
CP000558.1	1958	Geobacillus thermodenitrificans NG80-2	Geobacillus thermodenitrificans	Geobacillus	Bacteria	Plasmid	No	57693	Yes
CP000559.1	1947	Methanocorpusculum labreanum Z	Methanocorpusculum labreanum	Methanocorpusculum	Archaea	Chromosome	Yes	1804962	Yes
CP000560.1	1362	Bacillus amyloliquefaciens subsp. plantarum str. FZB42	Bacillus amyloliquefaciens	Bacillus	Bacteria	Chromosome	Yes	3918589	Yes
CP000561.1	1948	Pyrobaculum calidifontis JCM 11548	Pyrobaculum calidifontis	Pyrobaculum	Archaea	Chromosome	Yes	2009313	Yes
CP000562.1	2040	Methanoculleus marisnigri JR1	Methanoculleus marisnigri	Methanoculleus	Archaea	Chromosome	Yes	2478101	Yes
CP000563.1	870	Shewanella baltica OS155	Shewanella baltica	Shewanella	Bacteria	Chromosome	Yes	5127376	Yes
CP000564.1	870	Shewanella baltica OS155	Shewanella baltica	Shewanella	Bacteria	Plasmid	No	116763	Yes
CP000565.1	870	Shewanella baltica OS155	Shewanella baltica	Shewanella	Bacteria	Plasmid	Yes	74000	Yes
CP000566.1	870	Shewanella baltica OS155	Shewanella baltica	Shewanella	Bacteria	Plasmid	No	16762	Yes
CP000567.1	870	Shewanella baltica OS155	Shewanella baltica	Shewanella	Bacteria	Plasmid	No	7995	Yes
CP000568.1	1327	Ruminiclostridium thermocellum ATCC 27405	Ruminiclostridium thermocellum	Ruminiclostridium	Bacteria	Chromosome	Yes	3843301	Yes
CP000569.1	440	Actinobacillus pleuropneumoniae serovar 5b str. L20	Actinobacillus pleuropneumoniae	Actinobacillus	Bacteria	Chromosome	Yes	2274482	Yes
CP000570.1	991	Burkholderia pseudomallei 668	Burkholderia pseudomallei	Burkholderia	Bacteria	Chromosome	Yes	3912947	Yes
CP000571.1	991	Burkholderia pseudomallei 668	Burkholderia pseudomallei	Burkholderia	Bacteria	Chromosome	Yes	3127456	Yes
CP000572.1	992	Burkholderia pseudomallei 1106a	Burkholderia pseudomallei	Burkholderia	Bacteria	Chromosome	Yes	3988455	Yes
CP000573.1	992	Burkholderia pseudomallei 1106a	Burkholderia pseudomallei	Burkholderia	Bacteria	Chromosome	Yes	3100794	Yes
CP000575.1	1935	Staphylothermus marinus F1	Staphylothermus marinus	Staphylothermus	Archaea	Chromosome	Yes	1570485	Yes
CP000576.1	452	Prochlorococcus marinus str. MIT 9301	Prochlorococcus marinus	Prochlorococcus	Bacteria	Chromosome	Yes	1641879	Yes
CP000577.1	1052	Rhodobacter sphaeroides ATCC 17029	Rhodobacter sphaeroides	Rhodobacter	Bacteria	Chromosome	Yes	3147721	Yes
CP000578.1	1052	Rhodobacter sphaeroides ATCC 17029	Rhodobacter sphaeroides	Rhodobacter	Bacteria	Chromosome	Yes	1219053	Yes
CP000579.1	1052	Rhodobacter sphaeroides ATCC 17029	Rhodobacter sphaeroides	Rhodobacter	Bacteria	Plasmid	No	122606	Yes
CP000580.1	2879	Mycobacterium sp. JLS	Mycobacterium sp. JLS	Mycobacterium	Bacteria	Chromosome	Yes	6048425	Yes
CP000604.1	98	Salmonella enterica subsp. enterica serovar Newport str. SL254	Salmonella enterica	Salmonella	Bacteria	Plasmid	Yes	176473	Yes
CP000605.1	740	Bifidobacterium longum DJO10A	Bifidobacterium longum	Bifidobacterium	Bacteria	Chromosome	Yes	2375792	Yes
CP000606.1	1824	Shewanella loihica PV-4	Shewanella loihica	Shewanella	Bacteria	Chromosome	Yes	4602594	Yes
CP000607.1	1717	Chlorobium phaeovibrioides DSM 265	Chlorobium phaeovibrioides	Chlorobium	Bacteria	Chromosome	Yes	1966858	Yes
CP000608.1	1064	Francisella tularensis subsp. tularensis WY96-3418	Francisella tularensis	Francisella	Bacteria	Chromosome	Yes	1898476	Yes
CP000609.1	1147	Methanococcus maripaludis C5	Methanococcus maripaludis	Methanococcus	Archaea	Chromosome	Yes	1780761	Yes
CP000610.1	1147	Methanococcus maripaludis C5	Methanococcus maripaludis	Methanococcus	Archaea	Plasmid	No	8285	Yes
CP000611.1	467	Mycobacterium tuberculosis H37Ra	Mycobacterium tuberculosis	Mycobacterium	Bacteria	Chromosome	Yes	4419977	Yes
CP000612.1	1789	Desulfotomaculum reducens MI-1	Desulfotomaculum reducens	Desulfotomaculum	Bacteria	Chromosome	Yes	3608104	Yes
CP000613.2	1955	Rhodospirillum centenum SW	Rhodospirillum centenum	Rhodospirillum	Bacteria	Chromosome	Yes	4355543	Yes
CP000614.1	1686	Burkholderia vietnamiensis G4	Burkholderia vietnamiensis	Burkholderia	Bacteria	Chromosome	Yes	3652814	Yes
CP000615.1	1686	Burkholderia vietnamiensis G4	Burkholderia vietnamiensis	Burkholderia	Bacteria	Chromosome	Yes	2411759	Yes
CP000616.1	1686	Burkholderia vietnamiensis G4	Burkholderia vietnamiensis	Burkholderia	Bacteria	Chromosome	No	1241007	Yes
CP000617.1	1686	Burkholderia vietnamiensis G4	Burkholderia vietnamiensis	Burkholderia	Bacteria	Plasmid	Yes	397868	Yes
CP000618.1	1686	Burkholderia vietnamiensis G4	Burkholderia vietnamiensis	Burkholderia	Bacteria	Plasmid	No	265616	Yes
CP000619.1	1686	Burkholderia vietnamiensis G4	Burkholderia vietnamiensis	Burkholderia	Bacteria	Plasmid	Yes	226679	Yes
CP000620.1	1686	Burkholderia vietnamiensis G4	Burkholderia vietnamiensis	Burkholderia	Bacteria	Plasmid	Yes	107231	Yes
CP000621.1	1686	Burkholderia vietnamiensis G4	Burkholderia vietnamiensis	Burkholderia	Bacteria	Plasmid	No	88096	Yes
CP000626.1	1034	Vibrio cholerae O395	Vibrio cholerae	Vibrio	Bacteria	Chromosome	Yes	1108250	Yes
CP000627.1	1034	Vibrio cholerae O395	Vibrio cholerae	Vibrio	Bacteria	Chromosome	Yes	3024069	Yes
CP000628.1	718	Agrobacterium radiobacter K84	Agrobacterium tumefaciens	Agrobacterium	Bacteria	Chromosome	Yes	4005130	Yes
CP000629.1	718	Agrobacterium radiobacter K84	Agrobacterium tumefaciens	Agrobacterium	Bacteria	Chromosome	No	2650913	Yes
CP000630.1	718	Agrobacterium radiobacter K84	Agrobacterium tumefaciens	Agrobacterium	Bacteria	Plasmid	No	184668	Yes
CP000631.1	718	Agrobacterium radiobacter K84	Agrobacterium tumefaciens	Agrobacterium	Bacteria	Plasmid	Yes	388169	Yes
CP000632.1	718	Agrobacterium radiobacter K84	Agrobacterium tumefaciens	Agrobacterium	Bacteria	Plasmid	No	44420	Yes
CP000633.1	1767	Agrobacterium vitis S4	Agrobacterium vitis	Agrobacterium	Bacteria	Chromosome	Yes	3726375	Yes
CP000634.1	1767	Agrobacterium vitis S4	Agrobacterium vitis	Agrobacterium	Bacteria	Chromosome	Yes	1283187	Yes
CP000635.1	1767	Agrobacterium vitis S4	Agrobacterium vitis	Agrobacterium	Bacteria	Plasmid	No	130435	Yes
CP000636.1	1767	Agrobacterium vitis S4	Agrobacterium vitis	Agrobacterium	Bacteria	Plasmid	No	211620	Yes
CP000637.1	1767	Agrobacterium vitis S4	Agrobacterium vitis	Agrobacterium	Bacteria	Plasmid	No	258824	Yes
CP000638.1	1767	Agrobacterium vitis S4	Agrobacterium vitis	Agrobacterium	Bacteria	Mega-plasmid	No	631775	Yes
CP000639.1	1767	Agrobacterium vitis S4	Agrobacterium vitis	Agrobacterium	Bacteria	Plasmid	No	78730	Yes
CP000640.1	846	Shigella dysenteriae Sd197	Shigella dysenteriae	Shigella	Bacteria	Plasmid	No	8953	Yes
CP000641.1	859	Shigella sonnei Ss046	Shigella sonnei	Shigella	Bacteria	Plasmid	No	8401	Yes
CP000642.1	859	Shigella sonnei Ss046	Shigella sonnei	Shigella	Bacteria	Plasmid	No	5153	Yes
CP000643.1	859	Shigella sonnei Ss046	Shigella sonnei	Shigella	Bacteria	Plasmid	No	2101	Yes
CP000644.1	1112	Aeromonas salmonicida subsp. salmonicida A449	Aeromonas salmonicida	Aeromonas	Bacteria	Chromosome	Yes	4702402	Yes
CP000645.1	1112	Aeromonas salmonicida subsp. salmonicida A449	Aeromonas salmonicida	Aeromonas	Bacteria	Plasmid	Yes	166749	Yes
CP000646.1	1112	Aeromonas salmonicida subsp. salmonicida A449	Aeromonas salmonicida	Aeromonas	Bacteria	Plasmid	Yes	155098	Yes
CP000647.1	1302	Klebsiella pneumoniae subsp. pneumoniae MGH 78578	Klebsiella pneumoniae	Klebsiella	Bacteria	Chromosome	Yes	5315120	Yes
CP000648.1	1302	Klebsiella pneumoniae subsp. pneumoniae MGH 78578	Klebsiella pneumoniae	Klebsiella	Bacteria	Plasmid	No	175879	Yes
CP000649.1	1302	Klebsiella pneumoniae subsp. pneumoniae MGH 78578	Klebsiella pneumoniae	Klebsiella	Bacteria	Plasmid	Yes	107576	Yes
CP000650.1	1302	Klebsiella pneumoniae subsp. pneumoniae MGH 78578	Klebsiella pneumoniae	Klebsiella	Bacteria	Plasmid	Yes	88582	Yes
CP000651.1	1302	Klebsiella pneumoniae subsp. pneumoniae MGH 78578	Klebsiella pneumoniae	Klebsiella	Bacteria	Plasmid	No	4259	Yes
CP000652.1	1302	Klebsiella pneumoniae subsp. pneumoniae MGH 78578	Klebsiella pneumoniae	Klebsiella	Bacteria	Plasmid	No	3478	Yes
CP000653.1	2840	Enterobacter sp. 638	Enterobacter sp. 638	Enterobacter	Bacteria	Chromosome	Yes	4518712	Yes
CP000654.1	2840	Enterobacter sp. 638	Enterobacter sp. 638	Enterobacter	Bacteria	Plasmid	No	157749	Yes
CP000655.1	1886	Polynucleobacter necessarius subsp. asymbioticus QLW-P1DMWA-1	Polynucleobacter necessarius	Polynucleobacter	Bacteria	Chromosome	Yes	2159490	Yes
CP000656.1	3117	Mycobacterium gilvum PYR-GCK	Mycobacterium gilvum	Mycobacterium	Bacteria	Chromosome	Yes	5619607	Yes
CP000657.1	3117	Mycobacterium gilvum PYR-GCK	Mycobacterium gilvum	Mycobacterium	Bacteria	Plasmid	Yes	321253	Yes
CP000658.1	3117	Mycobacterium gilvum PYR-GCK	Mycobacterium gilvum	Mycobacterium	Bacteria	Plasmid	No	25309	Yes
CP000659.1	3117	Mycobacterium gilvum PYR-GCK	Mycobacterium gilvum	Mycobacterium	Bacteria	Plasmid	No	16660	Yes
CP000660.1	1838	Pyrobaculum arsenaticum DSM 13514	Pyrobaculum arsenaticum	Pyrobaculum	Archaea	Chromosome	Yes	2121076	Yes
CP000661.1	1053	Rhodobacter sphaeroides ATCC 17025	Rhodobacter sphaeroides	Rhodobacter	Bacteria	Chromosome	Yes	3217726	Yes
CP000662.1	1053	Rhodobacter sphaeroides ATCC 17025	Rhodobacter sphaeroides	Rhodobacter	Bacteria	Mega-plasmid	Yes	877879	Yes
CP000663.1	1053	Rhodobacter sphaeroides ATCC 17025	Rhodobacter sphaeroides	Rhodobacter	Bacteria	Plasmid	No	289489	Yes
CP000664.1	1053	Rhodobacter sphaeroides ATCC 17025	Rhodobacter sphaeroides	Rhodobacter	Bacteria	Plasmid	No	121962	Yes
CP000665.1	1053	Rhodobacter sphaeroides ATCC 17025	Rhodobacter sphaeroides	Rhodobacter	Bacteria	Plasmid	Yes	36198	Yes
CP000666.1	1053	Rhodobacter sphaeroides ATCC 17025	Rhodobacter sphaeroides	Rhodobacter	Bacteria	Plasmid	No	13873	Yes
CP000667.1	1099	Salinispora tropica CNB-440	Salinispora tropica	Salinispora	Bacteria	Chromosome	Yes	5183331	Yes
CP000668.1	302	Yersinia pestis Pestoides F	Yersinia pestis	Yersinia	Bacteria	Chromosome	Yes	4517345	Yes
CP000669.1	302	Yersinia pestis Pestoides F	Yersinia pestis	Yersinia	Bacteria	Plasmid	No	71507	Yes
CP000670.1	302	Yersinia pestis Pestoides F	Yersinia pestis	Yersinia	Bacteria	Plasmid	No	137010	Yes
CP000671.1	457	Haemophilus influenzae PittEE	Haemophilus influenzae	Haemophilus	Bacteria	Chromosome	Yes	1813033	Yes
CP000672.1	458	Haemophilus influenzae PittGG	Haemophilus influenzae	Haemophilus	Bacteria	Chromosome	Yes	1887192	Yes
CP000673.1	1202	Clostridium kluyveri DSM 555	Clostridium kluyveri	Clostridium	Bacteria	Chromosome	Yes	3964618	Yes
CP000674.1	1202	Clostridium kluyveri DSM 555	Clostridium kluyveri	Clostridium	Bacteria	Plasmid	Yes	59182	Yes
CP000675.2	850	Legionella pneumophila str. Corby	Legionella pneumophila	Legionella	Bacteria	Chromosome	Yes	3576470	Yes
CP000676.1	1554	Novosphingobium aromaticivorans DSM 12444	Novosphingobium aromaticivorans	Novosphingobium	Bacteria	Plasmid	No	184462	Yes
CP000677.1	1554	Novosphingobium aromaticivorans DSM 12444	Novosphingobium aromaticivorans	Novosphingobium	Bacteria	Plasmid	No	487268	Yes
CP000678.1	1315	Methanobrevibacter smithii ATCC 35061	Methanobrevibacter smithii	Methanobrevibacter	Archaea	Chromosome	Yes	1853160	Yes
CP000679.1	1800	Caldicellulosiruptor saccharolyticus DSM 8903	Caldicellulosiruptor saccharolyticus	Caldicellulosiruptor	Bacteria	Chromosome	Yes	2970275	Yes
CP000680.1	1937	Pseudomonas mendocina ymp	Pseudomonas mendocina	Pseudomonas	Bacteria	Chromosome	Yes	5072807	Yes
CP000681.1	877	Shewanella putrefaciens CN-32	Shewanella putrefaciens	Shewanella	Bacteria	Chromosome	Yes	4659220	Yes
CP000682.1	1934	Metallosphaera sedula DSM 5348	Metallosphaera sedula	Metallosphaera	Archaea	Chromosome	Yes	2191517	Yes
CP000683.1	1953	Rickettsia massiliae MTU5	Rickettsia massiliae	Rickettsia	Bacteria	Chromosome	Yes	1360898	Yes
CP000684.1	1953	Rickettsia massiliae MTU5	Rickettsia massiliae	Rickettsia	Bacteria	Plasmid	No	15286	Yes
CP000685.1	1871	Flavobacterium johnsoniae UW101	Flavobacterium johnsoniae	Flavobacterium	Bacteria	Chromosome	Yes	6096872	Yes
CP000686.1	2914	Roseiflexus sp. RS-1	Roseiflexus sp. RS-1	Roseiflexus	Bacteria	Chromosome	Yes	5801598	Yes
CP000687.1	441	Actinobacillus pleuropneumoniae serovar 3 str. JL03	Actinobacillus pleuropneumoniae	Actinobacillus	Bacteria	Chromosome	Yes	2242062	Yes
CP000688.1	1560	Dehalococcoides mccartyi BAV1	Dehalococcoides mccartyi	Dehalococcoides	Bacteria	Chromosome	Yes	1341892	Yes
CP000689.1	1861	Acidiphilium cryptum JF-5	Acidiphilium cryptum	Acidiphilium	Bacteria	Plasmid	No	203589	Yes
CP000690.1	1861	Acidiphilium cryptum JF-5	Acidiphilium cryptum	Acidiphilium	Bacteria	Plasmid	Yes	187422	Yes
CP000691.1	1861	Acidiphilium cryptum JF-5	Acidiphilium cryptum	Acidiphilium	Bacteria	Plasmid	No	88953	Yes
CP000692.1	1861	Acidiphilium cryptum JF-5	Acidiphilium cryptum	Acidiphilium	Bacteria	Plasmid	Yes	37415	Yes
CP000693.1	1861	Acidiphilium cryptum JF-5	Acidiphilium cryptum	Acidiphilium	Bacteria	Plasmid	No	37155	Yes
CP000694.1	1861	Acidiphilium cryptum JF-5	Acidiphilium cryptum	Acidiphilium	Bacteria	Plasmid	No	8781	Yes
CP000695.1	1861	Acidiphilium cryptum JF-5	Acidiphilium cryptum	Acidiphilium	Bacteria	Plasmid	No	5629	Yes
CP000696.1	1861	Acidiphilium cryptum JF-5	Acidiphilium cryptum	Acidiphilium	Bacteria	Plasmid	No	4909	Yes
CP000697.1	1861	Acidiphilium cryptum JF-5	Acidiphilium cryptum	Acidiphilium	Bacteria	Chromosome	Yes	3389227	Yes
CP000698.1	1860	Geobacter uraniireducens Rf4	Geobacter uraniireducens	Geobacter	Bacteria	Chromosome	Yes	5136364	Yes
CP000699.1	1926	Sphingomonas wittichii RW1	Sphingomonas wittichii	Sphingomonas	Bacteria	Chromosome	Yes	5382261	Yes
CP000700.1	1926	Sphingomonas wittichii RW1	Sphingomonas wittichii	Sphingomonas	Bacteria	Plasmid	No	310228	Yes
CP000701.1	1926	Sphingomonas wittichii RW1	Sphingomonas wittichii	Sphingomonas	Bacteria	Plasmid	No	222757	Yes
CP000702.1	1913	Thermotoga petrophila RKU-1	Thermotoga petrophila	Thermotoga	Bacteria	Chromosome	Yes	1823511	Yes
CP000703.1	323	Staphylococcus aureus subsp. aureus JH9	Staphylococcus aureus	Staphylococcus	Bacteria	Chromosome	Yes	2906700	Yes
CP000704.1	323	Staphylococcus aureus subsp. aureus JH9	Staphylococcus aureus	Staphylococcus	Bacteria	Plasmid	No	30429	Yes
CP000705.1	882	Lactobacillus reuteri DSM 20016	Lactobacillus reuteri	Lactobacillus	Bacteria	Chromosome	Yes	1999618	Yes
CP000708.1	1701	Brucella ovis ATCC 25840	Brucella ovis	Brucella	Bacteria	Chromosome	Yes	2111370	Yes
CP000709.1	1701	Brucella ovis ATCC 25840	Brucella ovis	Brucella	Bacteria	Chromosome	Yes	1164220	Yes
CP000712.1	665	Pseudomonas putida F1	Pseudomonas putida	Pseudomonas	Bacteria	Chromosome	Yes	5959964	Yes
CP000713.1	2912	Psychrobacter sp. PRwf-1	Psychrobacter sp. PRwf-1	Psychrobacter	Bacteria	Chromosome	Yes	2978976	Yes
CP000714.1	2912	Psychrobacter sp. PRwf-1	Psychrobacter sp. PRwf-1	Psychrobacter	Bacteria	Plasmid	Yes	13956	Yes
CP000715.1	2912	Psychrobacter sp. PRwf-1	Psychrobacter sp. PRwf-1	Psychrobacter	Bacteria	Plasmid	No	2117	Yes
CP000716.1	1923	Thermosipho melanesiensis BI429	Thermosipho melanesiensis	Thermosipho	Bacteria	Chromosome	Yes	1915238	Yes
CP000717.1	468	Mycobacterium tuberculosis F11	Mycobacterium tuberculosis	Mycobacterium	Bacteria	Chromosome	Yes	4424435	Yes
CP000718.1	1057	Yersinia pseudotuberculosis IP 31758	Yersinia pseudotuberculosis	Yersinia	Bacteria	Plasmid	No	58679	Yes
CP000719.1	1057	Yersinia pseudotuberculosis IP 31758	Yersinia pseudotuberculosis	Yersinia	Bacteria	Plasmid	No	153140	Yes
CP000720.1	1057	Yersinia pseudotuberculosis IP 31758	Yersinia pseudotuberculosis	Yersinia	Bacteria	Chromosome	Yes	4723306	Yes
CP000721.1	1727	Clostridium beijerinckii NCIMB 8052	Clostridium beijerinckii	Clostridium	Bacteria	Chromosome	Yes	6000632	Yes
CP000724.1	2023	Alkaliphilus metalliredigens QYMF	Alkaliphilus metalliredigens	Alkaliphilus	Bacteria	Chromosome	Yes	4929566	Yes
CP000725.1	1509	Streptococcus gordonii str. Challis substr. CH1	Streptococcus gordonii	Streptococcus	Bacteria	Chromosome	Yes	2196662	Yes
CP000726.1	1227	Clostridium botulinum A str. ATCC 19397	Clostridium botulinum	Clostridium	Bacteria	Chromosome	Yes	3863450	Yes
CP000727.1	1225	Clostridium botulinum A str. Hall	Clostridium botulinum	Clostridium	Bacteria	Chromosome	Yes	3760560	Yes
CP000728.1	1228	Clostridium botulinum F str. Langeland	Clostridium botulinum	Clostridium	Bacteria	Chromosome	Yes	3995387	Yes
CP000729.1	1228	Clostridium botulinum F str. Langeland	Clostridium botulinum	Clostridium	Bacteria	Plasmid	No	17531	Yes
CP000730.1	324	Staphylococcus aureus subsp. aureus USA300_TCH1516	Staphylococcus aureus	Staphylococcus	Bacteria	Chromosome	Yes	2872915	Yes
CP000731.1	324	Staphylococcus aureus subsp. aureus USA300_TCH1516	Staphylococcus aureus	Staphylococcus	Bacteria	Plasmid	No	27041	Yes
CP000733.1	1115	Coxiella burnetii Dugway 5J108-111	Coxiella burnetii	Coxiella	Bacteria	Chromosome	No	2158758	No
CP000735.1	1115	Coxiella burnetii Dugway 5J108-111	Coxiella burnetii	Coxiella	Bacteria	Plasmid	No	54179	No
CP000736.1	325	Staphylococcus aureus subsp. aureus JH1	Staphylococcus aureus	Staphylococcus	Bacteria	Chromosome	Yes	2906507	Yes
CP000737.1	325	Staphylococcus aureus subsp. aureus JH1	Staphylococcus aureus	Staphylococcus	Bacteria	Plasmid	No	30429	Yes
CP000738.1	1881	Sinorhizobium medicae WSM419	Sinorhizobium medicae	Sinorhizobium	Bacteria	Chromosome	Yes	3781904	Yes
CP000739.1	1881	Sinorhizobium medicae WSM419	Sinorhizobium medicae	Sinorhizobium	Bacteria	Mega-plasmid	Yes	1570951	Yes
CP000740.1	1881	Sinorhizobium medicae WSM419	Sinorhizobium medicae	Sinorhizobium	Bacteria	Mega-plasmid	Yes	1245408	Yes
CP000741.1	1881	Sinorhizobium medicae WSM419	Sinorhizobium medicae	Sinorhizobium	Bacteria	Plasmid	No	219313	Yes
CP000742.1	1945	Methanococcus vannielii SB	Methanococcus vannielii	Methanococcus	Archaea	Chromosome	Yes	1720048	Yes
CP000743.1	1957	Methanococcus aeolicus Nankai-3	Methanococcus aeolicus	Methanococcus	Archaea	Chromosome	Yes	1569500	Yes
CP000744.1	766	Pseudomonas aeruginosa PA7	Pseudomonas aeruginosa	Pseudomonas	Bacteria	Chromosome	Yes	6588339	Yes
CP000745.1	1148	Methanococcus maripaludis C7	Methanococcus maripaludis	Methanococcus	Archaea	Chromosome	Yes	1772694	Yes
CP000746.1	1766	Actinobacillus succinogenes 130Z	Actinobacillus succinogenes	Actinobacillus	Bacteria	Chromosome	Yes	2319663	Yes
CP000747.1	1977	Phenylobacterium zucineum HLK1	Phenylobacterium zucineum	Phenylobacterium	Bacteria	Chromosome	Yes	3996255	Yes
CP000748.1	1977	Phenylobacterium zucineum HLK1	Phenylobacterium zucineum	Phenylobacterium	Bacteria	Plasmid	No	382976	Yes
CP000749.1	2908	Marinomonas sp. MWYL1	Marinomonas sp. MWYL1	Marinomonas	Bacteria	Chromosome	Yes	5100344	Yes
CP000750.2	1678	Kineococcus radiotolerans SRS30216 = ATCC BAA-149	Kineococcus radiotolerans	Kineococcus	Bacteria	Chromosome	Yes	4761183	Yes
CP000751.1	1678	Kineococcus radiotolerans SRS30216 = ATCC BAA-149	Kineococcus radiotolerans	Kineococcus	Bacteria	Plasmid	No	182572	Yes
CP000752.1	1678	Kineococcus radiotolerans SRS30216 = ATCC BAA-149	Kineococcus radiotolerans	Kineococcus	Bacteria	Plasmid	No	12917	Yes
CP000753.1	871	Shewanella baltica OS185	Shewanella baltica	Shewanella	Bacteria	Chromosome	Yes	5229686	Yes
CP000754.1	871	Shewanella baltica OS185	Shewanella baltica	Shewanella	Bacteria	Plasmid	Yes	83224	Yes
CP000758.1	1240	Ochrobactrum anthropi ATCC 49188	Ochrobactrum anthropi	Ochrobactrum	Bacteria	Chromosome	Yes	2887297	Yes
CP000759.1	1240	Ochrobactrum anthropi ATCC 49188	Ochrobactrum anthropi	Ochrobactrum	Bacteria	Chromosome	Yes	1895911	Yes
CP000760.1	1240	Ochrobactrum anthropi ATCC 49188	Ochrobactrum anthropi	Ochrobactrum	Bacteria	Plasmid	No	170351	Yes
CP000761.1	1240	Ochrobactrum anthropi ATCC 49188	Ochrobactrum anthropi	Ochrobactrum	Bacteria	Plasmid	No	101491	Yes
CP000762.1	1240	Ochrobactrum anthropi ATCC 49188	Ochrobactrum anthropi	Ochrobactrum	Bacteria	Plasmid	Yes	93589	Yes
CP000763.1	1240	Ochrobactrum anthropi ATCC 49188	Ochrobactrum anthropi	Ochrobactrum	Bacteria	Plasmid	No	57138	Yes
CP000764.1	2329	Bacillus cytotoxicus NVH 391-98	Bacillus cytotoxicus	Bacillus	Bacteria	Chromosome	Yes	4087024	Yes
CP000765.1	2329	Bacillus cytotoxicus NVH 391-98	Bacillus cytotoxicus	Bacillus	Bacteria	Plasmid	No	7135	Yes
CP000766.2	1159	Rickettsia rickettsii str. Iowa	Rickettsia rickettsii	Rickettsia	Bacteria	Chromosome	Yes	1268188	Yes
CP000767.1	1919	Campylobacter curvus 525.92	Campylobacter curvus	Campylobacter	Bacteria	Chromosome	Yes	1971264	Yes
CP000768.1	71	Campylobacter jejuni subsp. doylei 269.97	Campylobacter jejuni	Campylobacter	Bacteria	Chromosome	Yes	1845106	Yes
CP000769.1	2919	Anaeromyxobacter sp. Fw109-5	Anaeromyxobacter sp. Fw109-5	Anaeromyxobacter	Bacteria	Chromosome	Yes	5277990	Yes
CP000770.2	2369	Candidatus Sulcia muelleri GWSS	Candidatus Sulcia muelleri	Candidatus Sulcia	Bacteria	Chromosome	No	245530	No
CP000771.1	1897	Fervidobacterium nodosum Rt17-B1	Fervidobacterium nodosum	Fervidobacterium	Bacteria	Chromosome	Yes	1948941	Yes
CP000774.1	1941	Parvibaculum lavamentivorans DS-1	Parvibaculum lavamentivorans	Parvibaculum	Bacteria	Chromosome	Yes	3914745	Yes
CP000775.1	1983	Campylobacter hominis ATCC BAA-381	Campylobacter hominis	Campylobacter	Bacteria	Plasmid	No	3678	Yes
CP000776.1	1983	Campylobacter hominis ATCC BAA-381	Campylobacter hominis	Campylobacter	Bacteria	Chromosome	Yes	1711273	Yes
CP000777.1	1279	Leptospira biflexa serovar Patoc strain 'Patoc 1 (Ames)'	Leptospira biflexa	Leptospira	Bacteria	Chromosome	Yes	3603977	Yes
CP000778.1	1279	Leptospira biflexa serovar Patoc strain 'Patoc 1 (Ames)'	Leptospira biflexa	Leptospira	Bacteria	Chromosome	No	277995	Yes
CP000779.1	1279	Leptospira biflexa serovar Patoc strain 'Patoc 1 (Ames)'	Leptospira biflexa	Leptospira	Bacteria	Plasmid	Yes	74117	Yes
CP000780.1	1956	Methanoregula boonei 6A8	Methanoregula boonei	Methanoregula	Archaea	Chromosome	Yes	2542943	Yes
CP000781.1	1853	Xanthobacter autotrophicus Py2	Xanthobacter autotrophicus	Xanthobacter	Bacteria	Chromosome	Yes	5308934	Yes
CP000782.1	1853	Xanthobacter autotrophicus Py2	Xanthobacter autotrophicus	Xanthobacter	Bacteria	Plasmid	No	316164	Yes
CP000783.1	1730	Cronobacter sakazakii ATCC BAA-894	Cronobacter sakazakii	Cronobacter	Bacteria	Chromosome	Yes	4368373	Yes
CP000784.1	1730	Cronobacter sakazakii ATCC BAA-894	Cronobacter sakazakii	Cronobacter	Bacteria	Plasmid	Yes	31208	Yes
CP000785.1	1730	Cronobacter sakazakii ATCC BAA-894	Cronobacter sakazakii	Cronobacter	Bacteria	Plasmid	No	131196	Yes
CP000786.1	1280	Leptospira biflexa serovar Patoc strain 'Patoc 1 (Paris)'	Leptospira biflexa	Leptospira	Bacteria	Chromosome	Yes	3599677	Yes
CP000787.1	1280	Leptospira biflexa serovar Patoc strain 'Patoc 1 (Paris)'	Leptospira biflexa	Leptospira	Bacteria	Chromosome	No	277655	Yes
CP000788.1	1280	Leptospira biflexa serovar Patoc strain 'Patoc 1 (Paris)'	Leptospira biflexa	Leptospira	Bacteria	Plasmid	Yes	74116	Yes
CP000789.1	2649	Vibrio campbellii ATCC BAA-1116	Vibrio campbellii	Vibrio	Bacteria	Chromosome	Yes	3765351	Yes
CP000790.1	2649	Vibrio campbellii ATCC BAA-1116	Vibrio campbellii	Vibrio	Bacteria	Chromosome	Yes	2204018	Yes
CP000791.1	2649	Vibrio campbellii ATCC BAA-1116	Vibrio campbellii	Vibrio	Bacteria	Plasmid	No	89008	Yes
CP000792.1	1918	Campylobacter concisus 13826	Campylobacter concisus	Campylobacter	Bacteria	Chromosome	Yes	2052007	Yes
CP000793.1	1918	Campylobacter concisus 13826	Campylobacter concisus	Campylobacter	Bacteria	Plasmid	No	30949	Yes
CP000794.1	1918	Campylobacter concisus 13826	Campylobacter concisus	Campylobacter	Bacteria	Plasmid	No	16457	Yes
CP000795.1	506	Escherichia coli E24377A	Escherichia coli	Escherichia	Bacteria	Plasmid	No	79237	Yes
CP000796.1	506	Escherichia coli E24377A	Escherichia coli	Escherichia	Bacteria	Plasmid	Yes	34367	Yes
CP000797.1	506	Escherichia coli E24377A	Escherichia coli	Escherichia	Bacteria	Plasmid	Yes	70609	Yes
CP000798.1	506	Escherichia coli E24377A	Escherichia coli	Escherichia	Bacteria	Plasmid	No	6199	Yes
CP000799.1	506	Escherichia coli E24377A	Escherichia coli	Escherichia	Bacteria	Plasmid	No	74224	Yes
CP000800.1	506	Escherichia coli E24377A	Escherichia coli	Escherichia	Bacteria	Chromosome	Yes	4979619	Yes
CP000801.1	506	Escherichia coli E24377A	Escherichia coli	Escherichia	Bacteria	Plasmid	No	5033	Yes
CP000802.1	507	Escherichia coli HS	Escherichia coli	Escherichia	Bacteria	Chromosome	Yes	4643538	Yes
CP000803.1	1065	Francisella tularensis subsp. holarctica FTNF002-00	Francisella tularensis	Francisella	Bacteria	Chromosome	Yes	1890909	Yes
CP000804.1	1798	Roseiflexus castenholzii DSM 13941	Roseiflexus castenholzii	Roseiflexus	Bacteria	Chromosome	Yes	5723298	Yes
CP000805.1	1258	Treponema pallidum subsp. pallidum SS14	Treponema pallidum	Treponema	Bacteria	Chromosome	Yes	1139457	Yes
CP000806.1	2925	Cyanothece sp. ATCC 51142	Cyanothece sp. ATCC 51142	Cyanothece	Bacteria	Chromosome	Yes	4934271	Yes
CP000807.1	2925	Cyanothece sp. ATCC 51142	Cyanothece sp. ATCC 51142	Cyanothece	Bacteria	Chromosome	Yes	429701	Yes
CP000808.1	2925	Cyanothece sp. ATCC 51142	Cyanothece sp. ATCC 51142	Cyanothece	Bacteria	Plasmid	No	39620	Yes
CP000809.1	2925	Cyanothece sp. ATCC 51142	Cyanothece sp. ATCC 51142	Cyanothece	Bacteria	Plasmid	No	31856	Yes
CP000810.1	2925	Cyanothece sp. ATCC 51142	Cyanothece sp. ATCC 51142	Cyanothece	Bacteria	Plasmid	No	14685	Yes
CP000811.1	2925	Cyanothece sp. ATCC 51142	Cyanothece sp. ATCC 51142	Cyanothece	Bacteria	Plasmid	No	10244	Yes
CP000812.1	1840	Thermotoga lettingae TMO	Thermotoga lettingae	Thermotoga	Bacteria	Chromosome	Yes	2135342	Yes
CP000813.1	887	Bacillus pumilus SAFR-032	Bacillus pumilus	Bacillus	Bacteria	Chromosome	Yes	3704465	Yes
CP000814.1	72	Campylobacter jejuni subsp. jejuni 81116	Campylobacter jejuni	Campylobacter	Bacteria	Chromosome	Yes	1628115	Yes
CP000816.1	1829	Ignicoccus hospitalis KIN4/I	Ignicoccus hospitalis	Ignicoccus	Archaea	Chromosome	Yes	1297538	Yes
CP000817.1	1974	Lysinibacillus sphaericus C3-41	Lysinibacillus sphaericus	Lysinibacillus	Bacteria	Chromosome	Yes	4639821	Yes
CP000818.1	1974	Lysinibacillus sphaericus C3-41	Lysinibacillus sphaericus	Lysinibacillus	Bacteria	Plasmid	Yes	177642	Yes
CP000819.1	508	Escherichia coli B str. REL606	Escherichia coli	Escherichia	Bacteria	Chromosome	Yes	4629812	Yes
CP000820.1	2813	Frankia sp. EAN1pec	Frankia sp. EAN1pec	Frankia	Bacteria	Chromosome	Yes	8982042	Yes
CP000821.1	1959	Shewanella sediminis HAW-EB3	Shewanella sediminis	Shewanella	Bacteria	Chromosome	Yes	5517674	Yes
CP000822.1	1729	Citrobacter koseri ATCC BAA-895	Citrobacter koseri	Citrobacter	Bacteria	Chromosome	Yes	4720462	Yes
CP000823.1	1729	Citrobacter koseri ATCC BAA-895	Citrobacter koseri	Citrobacter	Bacteria	Plasmid	No	9294	Yes
CP000824.1	1729	Citrobacter koseri ATCC BAA-895	Citrobacter koseri	Citrobacter	Bacteria	Plasmid	No	5601	Yes
CP000825.1	453	Prochlorococcus marinus str. MIT 9215	Prochlorococcus marinus	Prochlorococcus	Bacteria	Chromosome	Yes	1738790	Yes
CP000826.1	1939	Serratia proteamaculans 568	Serratia proteamaculans	Serratia	Bacteria	Chromosome	Yes	5448853	Yes
CP000827.1	1939	Serratia proteamaculans 568	Serratia proteamaculans	Serratia	Bacteria	Plasmid	Yes	46804	Yes
CP000828.1	1740	Acaryochloris marina MBIC11017	Acaryochloris marina	Acaryochloris	Bacteria	Chromosome	Yes	6503724	Yes
CP000829.1	686	Streptococcus pyogenes NZ131	Streptococcus pyogenes	Streptococcus	Bacteria	Chromosome	Yes	1815785	Yes
CP000830.1	1930	Dinoroseobacter shibae DFL 12 = DSM 16493	Dinoroseobacter shibae	Dinoroseobacter	Bacteria	Chromosome	Yes	3789584	Yes
CP000831.1	1930	Dinoroseobacter shibae DFL 12 = DSM 16493	Dinoroseobacter shibae	Dinoroseobacter	Bacteria	Plasmid	No	190506	Yes
CP000832.1	1930	Dinoroseobacter shibae DFL 12 = DSM 16493	Dinoroseobacter shibae	Dinoroseobacter	Bacteria	Plasmid	No	152970	Yes
CP000833.1	1930	Dinoroseobacter shibae DFL 12 = DSM 16493	Dinoroseobacter shibae	Dinoroseobacter	Bacteria	Plasmid	No	126304	Yes
CP000834.1	1930	Dinoroseobacter shibae DFL 12 = DSM 16493	Dinoroseobacter shibae	Dinoroseobacter	Bacteria	Plasmid	No	86208	Yes
CP000835.1	1930	Dinoroseobacter shibae DFL 12 = DSM 16493	Dinoroseobacter shibae	Dinoroseobacter	Bacteria	Plasmid	No	72296	Yes
CP000837.1	802	Streptococcus suis GZ1	Streptococcus suis	Streptococcus	Bacteria	Chromosome	Yes	2038034	Yes
CP000838.1	1740	Acaryochloris marina MBIC11017	Acaryochloris marina	Acaryochloris	Bacteria	Plasmid	Yes	374161	Yes
CP000839.1	1740	Acaryochloris marina MBIC11017	Acaryochloris marina	Acaryochloris	Bacteria	Plasmid	No	356087	Yes
CP000840.1	1740	Acaryochloris marina MBIC11017	Acaryochloris marina	Acaryochloris	Bacteria	Plasmid	Yes	273121	Yes
CP000841.1	1740	Acaryochloris marina MBIC11017	Acaryochloris marina	Acaryochloris	Bacteria	Plasmid	No	226680	Yes
CP000842.1	1740	Acaryochloris marina MBIC11017	Acaryochloris marina	Acaryochloris	Bacteria	Plasmid	No	177162	Yes
CP000843.1	1740	Acaryochloris marina MBIC11017	Acaryochloris marina	Acaryochloris	Bacteria	Plasmid	No	172728	Yes
CP000844.1	1740	Acaryochloris marina MBIC11017	Acaryochloris marina	Acaryochloris	Bacteria	Plasmid	No	155110	Yes
CP000845.1	1740	Acaryochloris marina MBIC11017	Acaryochloris marina	Acaryochloris	Bacteria	Plasmid	No	120693	Yes
CP000846.1	1740	Acaryochloris marina MBIC11017	Acaryochloris marina	Acaryochloris	Bacteria	Plasmid	No	2133	Yes
CP000847.1	1738	Rickettsia akari str. Hartford	Rickettsia akari	Rickettsia	Bacteria	Chromosome	Yes	1231060	Yes
CP000848.1	1160	Rickettsia rickettsii str. 'Sheila Smith'	Rickettsia rickettsii	Rickettsia	Bacteria	Chromosome	Yes	1257710	Yes
CP000849.1	1133	Rickettsia bellii OSU 85-389	Rickettsia bellii	Rickettsia	Bacteria	Chromosome	Yes	1528980	Yes
CP000850.1	1126	Salinispora arenicola CNS-205	Salinispora arenicola	Salinispora	Bacteria	Chromosome	Yes	5786361	Yes
CP000851.1	1929	Shewanella pealeana ATCC 700345	Shewanella pealeana	Shewanella	Bacteria	Chromosome	Yes	5174581	Yes
CP000852.1	1932	Caldivirga maquilingensis IC-167	Caldivirga maquilingensis	Caldivirga	Archaea	Chromosome	Yes	2077567	Yes
CP000853.1	1870	Alkaliphilus oremlandii OhILAs	Alkaliphilus oremlandii	Alkaliphilus	Bacteria	Chromosome	Yes	3123558	Yes
CP000854.1	1284	Mycobacterium marinum M	Mycobacterium marinum	Mycobacterium	Bacteria	Chromosome	Yes	6636827	Yes
CP000855.1	1993	Thermococcus onnurineus NA1	Thermococcus onnurineus	Thermococcus	Archaea	Chromosome	Yes	1847607	Yes
CP000856.1	1788	Deinococcus geothermalis DSM 11300	Deinococcus geothermalis	Deinococcus	Bacteria	Plasmid	Yes	205686	Yes
CP000857.1	99	Salmonella enterica subsp. enterica serovar Paratyphi C str. RKS4594	Salmonella enterica	Salmonella	Bacteria	Chromosome	Yes	4833080	Yes
CP000858.1	99	Salmonella enterica subsp. enterica serovar Paratyphi C str. RKS4594	Salmonella enterica	Salmonella	Bacteria	Plasmid	No	55414	Yes
CP000859.1	1946	Desulfococcus oleovorans Hxd3	Desulfococcus oleovorans	Desulfococcus	Bacteria	Chromosome	Yes	3944167	Yes
CP000860.1	1996	Candidatus Desulforudis audaxviator MP104C	Candidatus Desulforudis audaxviator	Candidatus Desulforudis	Bacteria	Chromosome	Yes	2349476	Yes
CP000863.1	821	Acinetobacter baumannii ACICU	Acinetobacter baumannii	Acinetobacter	Bacteria	Chromosome	Yes	3904116	Yes
CP000864.1	821	Acinetobacter baumannii ACICU	Acinetobacter baumannii	Acinetobacter	Bacteria	Plasmid	Yes	28279	Yes
CP000865.1	821	Acinetobacter baumannii ACICU	Acinetobacter baumannii	Acinetobacter	Bacteria	Plasmid	No	64366	Yes
CP000866.1	1966	Nitrosopumilus maritimus SCM1	Nitrosopumilus maritimus	Nitrosopumilus	Archaea	Chromosome	Yes	1645259	Yes
CP000867.1	1149	Methanococcus maripaludis C6	Methanococcus maripaludis	Methanococcus	Archaea	Chromosome	Yes	1744193	Yes
CP000868.1	1238	Burkholderia multivorans ATCC 17616	Burkholderia multivorans	Burkholderia	Bacteria	Chromosome	Yes	3448466	Yes
CP000869.1	1238	Burkholderia multivorans ATCC 17616	Burkholderia multivorans	Burkholderia	Bacteria	Chromosome	Yes	2472928	Yes
CP000870.1	1238	Burkholderia multivorans ATCC 17616	Burkholderia multivorans	Burkholderia	Bacteria	Chromosome	No	919806	Yes
CP000871.1	1238	Burkholderia multivorans ATCC 17616	Burkholderia multivorans	Burkholderia	Bacteria	Plasmid	No	167422	Yes
CP000872.1	1281	Brucella canis ATCC 23365	Brucella canis	Brucella	Bacteria	Chromosome	Yes	2105969	Yes
CP000873.1	1281	Brucella canis ATCC 23365	Brucella canis	Brucella	Bacteria	Chromosome	Yes	1206800	Yes
CP000874.1	2462	Sinorhizobium fredii NGR234	Sinorhizobium fredii	Sinorhizobium	Bacteria	Mega-plasmid	No	2430033	Yes
CP000875.1	1883	Herpetosiphon aurantiacus DSM 785	Herpetosiphon aurantiacus	Herpetosiphon	Bacteria	Chromosome	Yes	6346587	Yes
CP000876.1	1883	Herpetosiphon aurantiacus DSM 785	Herpetosiphon aurantiacus	Herpetosiphon	Bacteria	Plasmid	No	339639	Yes
CP000877.1	1883	Herpetosiphon aurantiacus DSM 785	Herpetosiphon aurantiacus	Herpetosiphon	Bacteria	Plasmid	Yes	99204	Yes
CP000878.1	454	Prochlorococcus marinus str. MIT 9211	Prochlorococcus marinus	Prochlorococcus	Bacteria	Chromosome	No	1688963	No
CP000879.1	1943	Petrotoga mobilis SJ95	Petrotoga mobilis	Petrotoga	Bacteria	Chromosome	Yes	2169548	Yes
CP000880.1	100	Salmonella enterica subsp. arizonae serovar 62:z4,z23:-	Salmonella enterica	Salmonella	Bacteria	Chromosome	Yes	4600800	Yes
CP000884.1	1131	Delftia acidovorans SPH-1	Delftia acidovorans	Delftia	Bacteria	Chromosome	Yes	6767514	Yes
CP000885.1	1877	Lachnoclostridium phytofermentans ISDg	Lachnoclostridium phytofermentans	Lachnoclostridium	Bacteria	Chromosome	Yes	4847594	Yes
CP000886.1	101	Salmonella enterica subsp. enterica serovar Paratyphi B str. SPB7	Salmonella enterica	Salmonella	Bacteria	Chromosome	Yes	4858887	Yes
CP000887.1	1084	Brucella abortus S19	Brucella abortus	Brucella	Bacteria	Chromosome	Yes	2122487	Yes
CP000888.1	1084	Brucella abortus S19	Brucella abortus	Brucella	Bacteria	Chromosome	Yes	1161449	Yes
CP000889.1	1116	Coxiella burnetii RSA 331	Coxiella burnetii	Coxiella	Bacteria	Plasmid	No	37317	No
CP000890.1	1116	Coxiella burnetii RSA 331	Coxiella burnetii	Coxiella	Bacteria	Chromosome	No	2016427	No
CP000891.1	873	Shewanella baltica OS195	Shewanella baltica	Shewanella	Bacteria	Chromosome	Yes	5347283	Yes
CP000892.1	873	Shewanella baltica OS195	Shewanella baltica	Shewanella	Bacteria	Plasmid	No	75605	Yes
CP000893.1	873	Shewanella baltica OS195	Shewanella baltica	Shewanella	Bacteria	Plasmid	No	75508	Yes
CP000894.1	873	Shewanella baltica OS195	Shewanella baltica	Shewanella	Bacteria	Plasmid	No	49148	Yes
CP000895.1	1284	Mycobacterium marinum M	Mycobacterium marinum	Mycobacterium	Bacteria	Plasmid	No	23317	Yes
CP000896.1	1965	Acholeplasma laidlawii PG-8A	Acholeplasma laidlawii	Acholeplasma	Bacteria	Chromosome	Yes	1496992	Yes
CP000900.1	306	Yersinia pestis Angola	Yersinia pestis	Yersinia	Bacteria	Plasmid	Yes	114570	Yes
CP000901.1	306	Yersinia pestis Angola	Yersinia pestis	Yersinia	Bacteria	Chromosome	Yes	4504254	Yes
CP000902.1	306	Yersinia pestis Angola	Yersinia pestis	Yersinia	Bacteria	Plasmid	No	68190	Yes
CP000903.1	1820	Bacillus weihenstephanensis KBAB4	Bacillus weihenstephanensis	Bacillus	Bacteria	Chromosome	Yes	5262775	Yes
CP000904.1	1820	Bacillus weihenstephanensis KBAB4	Bacillus weihenstephanensis	Bacillus	Bacteria	Plasmid	Yes	417054	Yes
CP000905.1	1820	Bacillus weihenstephanensis KBAB4	Bacillus weihenstephanensis	Bacillus	Bacteria	Plasmid	No	75107	Yes
CP000906.1	1820	Bacillus weihenstephanensis KBAB4	Bacillus weihenstephanensis	Bacillus	Bacteria	Plasmid	Yes	64977	Yes
CP000907.1	1820	Bacillus weihenstephanensis KBAB4	Bacillus weihenstephanensis	Bacillus	Bacteria	Plasmid	No	52830	Yes
CP000908.1	1180	Methylobacterium extorquens PA1	Methylobacterium extorquens	Methylobacterium	Bacteria	Chromosome	Yes	5471154	Yes
CP000909.1	1506	Chloroflexus aurantiacus J-10-fl	Chloroflexus aurantiacus	Chloroflexus	Bacteria	Chromosome	Yes	5258541	Yes
CP000910.1	1964	Renibacterium salmoninarum ATCC 33209	Renibacterium salmoninarum	Renibacterium	Bacteria	Chromosome	Yes	3155250	Yes
CP000911.1	1288	Brucella suis ATCC 23445	Brucella suis	Brucella	Bacteria	Chromosome	Yes	1923763	Yes
CP000912.1	1288	Brucella suis ATCC 23445	Brucella suis	Brucella	Bacteria	Chromosome	Yes	1400844	Yes
CP000915.1	1066	Francisella tularensis subsp. mediasiatica FSC147	Francisella tularensis	Francisella	Bacteria	Chromosome	Yes	1893886	Yes
CP000916.1	1100	Thermotoga neapolitana DSM 4359	Thermotoga neapolitana	Thermotoga	Bacteria	Chromosome	Yes	1884562	Yes
CP000918.1	696	Streptococcus pneumoniae 70585	Streptococcus pneumoniae	Streptococcus	Bacteria	Chromosome	Yes	2184682	Yes
CP000919.1	697	Streptococcus pneumoniae JJA	Streptococcus pneumoniae	Streptococcus	Bacteria	Chromosome	Yes	2120234	Yes
CP000920.1	698	Streptococcus pneumoniae P1031	Streptococcus pneumoniae	Streptococcus	Bacteria	Chromosome	Yes	2111882	Yes
CP000921.1	699	Streptococcus pneumoniae Taiwan19F-14	Streptococcus pneumoniae	Streptococcus	Bacteria	Chromosome	Yes	2112148	Yes
CP000922.1	2056	Anoxybacillus flavithermus WK1	Anoxybacillus flavithermus	Anoxybacillus	Bacteria	Chromosome	Yes	2846746	Yes
CP000923.1	2872	Thermoanaerobacter sp. X514	Thermoanaerobacter sp. X514	Thermoanaerobacter	Bacteria	Chromosome	Yes	2457259	Yes
CP000924.1	2268	Thermoanaerobacter pseudethanolicus ATCC 33223	Thermoanaerobacter pseudethanolicus	Thermoanaerobacter	Bacteria	Chromosome	Yes	2362816	Yes
CP000926.1	666	Pseudomonas putida GB-1	Pseudomonas putida	Pseudomonas	Bacteria	Chromosome	Yes	6078430	Yes
CP000927.1	2917	Caulobacter sp. K31	Caulobacter sp. K31	Caulobacter	Bacteria	Chromosome	Yes	5477872	Yes
CP000928.1	2917	Caulobacter sp. K31	Caulobacter sp. K31	Caulobacter	Bacteria	Plasmid	No	233649	Yes
CP000929.1	2917	Caulobacter sp. K31	Caulobacter sp. K31	Caulobacter	Bacteria	Plasmid	No	177878	Yes
CP000930.2	1791	Heliobacterium modesticaldum Ice1	Heliobacterium modesticaldum	Heliobacterium	Bacteria	Chromosome	Yes	3075407	Yes
CP000931.1	1989	Shewanella halifaxensis HAW-EB4	Shewanella halifaxensis	Shewanella	Bacteria	Chromosome	Yes	5226917	Yes
CP000932.1	1708	Campylobacter lari RM2100	Campylobacter lari	Campylobacter	Bacteria	Chromosome	Yes	1525460	Yes
CP000933.1	1708	Campylobacter lari RM2100	Campylobacter lari	Campylobacter	Bacteria	Plasmid	No	46201	Yes
CP000934.1	2057	Cellvibrio japonicus Ueda107	Cellvibrio japonicus	Cellvibrio	Bacteria	Chromosome	Yes	4576573	Yes
CP000935.1	1120	Lactobacillus casei str. Zhang	Lactobacillus casei	Lactobacillus	Bacteria	Plasmid	No	36487	Yes
CP000936.1	700	Streptococcus pneumoniae Hungary19A-6	Streptococcus pneumoniae	Streptococcus	Bacteria	Chromosome	Yes	2245615	Yes
CP000937.1	1450	Francisella philomiragia subsp. philomiragia ATCC 25017	Francisella philomiragia	Francisella	Bacteria	Chromosome	Yes	2045775	Yes
CP000938.1	1450	Francisella philomiragia subsp. philomiragia ATCC 25017	Francisella philomiragia	Francisella	Bacteria	Plasmid	No	3936	Yes
CP000939.1	1229	Clostridium botulinum B1 str. Okra	Clostridium botulinum	Clostridium	Bacteria	Chromosome	Yes	3958233	Yes
CP000940.1	1229	Clostridium botulinum B1 str. Okra	Clostridium botulinum	Clostridium	Bacteria	Plasmid	Yes	148780	Yes
CP000941.1	661	Xylella fastidiosa M12	Xylella fastidiosa	Xylella	Bacteria	Chromosome	Yes	2475130	Yes
CP000942.1	1209	Ureaplasma parvum serovar 3 str. ATCC 27815	Ureaplasma parvum	Ureaplasma	Bacteria	Chromosome	Yes	751679	Yes
CP000943.1	2896	Methylobacterium sp. 4-46	Methylobacterium sp. 4-46	Methylobacterium	Bacteria	Chromosome	Yes	7659055	Yes
CP000944.1	2896	Methylobacterium sp. 4-46	Methylobacterium sp. 4-46	Methylobacterium	Bacteria	Plasmid	No	57951	Yes
CP000945.1	2896	Methylobacterium sp. 4-46	Methylobacterium sp. 4-46	Methylobacterium	Bacteria	Plasmid	Yes	20019	Yes
CP000946.1	509	Escherichia coli ATCC 8739	Escherichia coli	Escherichia	Bacteria	Chromosome	Yes	4746218	Yes
CP000947.1	750	Haemophilus somnus 2336	Histophilus somni	Histophilus	Bacteria	Chromosome	Yes	2263857	Yes
CP000948.1	510	Escherichia coli str. K-12 substr. DH10B	Escherichia coli	Escherichia	Bacteria	Chromosome	Yes	4686137	Yes
CP000949.1	667	Pseudomonas putida W619	Pseudomonas putida	Pseudomonas	Bacteria	Chromosome	Yes	5774330	Yes
CP000950.1	1058	Yersinia pseudotuberculosis YPIII	Yersinia pseudotuberculosis	Yersinia	Bacteria	Chromosome	Yes	4689441	Yes
CP000951.1	2830	Synechococcus sp. PCC 7002	Synechococcus sp. PCC 7002	Synechococcus	Bacteria	Chromosome	Yes	3008047	Yes
CP000952.1	2830	Synechococcus sp. PCC 7002	Synechococcus sp. PCC 7002	Synechococcus	Bacteria	Plasmid	No	4809	Yes
CP000953.1	2830	Synechococcus sp. PCC 7002	Synechococcus sp. PCC 7002	Synechococcus	Bacteria	Plasmid	Yes	16103	Yes
CP000954.1	2830	Synechococcus sp. PCC 7002	Synechococcus sp. PCC 7002	Synechococcus	Bacteria	Plasmid	No	31972	Yes
CP000955.1	2830	Synechococcus sp. PCC 7002	Synechococcus sp. PCC 7002	Synechococcus	Bacteria	Plasmid	Yes	38515	Yes
CP000956.1	2830	Synechococcus sp. PCC 7002	Synechococcus sp. PCC 7002	Synechococcus	Bacteria	Plasmid	Yes	124030	Yes
CP000957.1	2830	Synechococcus sp. PCC 7002	Synechococcus sp. PCC 7002	Synechococcus	Bacteria	Plasmid	No	186459	Yes
CP000958.1	988	Burkholderia cenocepacia MC0-3	Burkholderia cenocepacia	Burkholderia	Bacteria	Chromosome	Yes	3532883	Yes
CP000959.1	988	Burkholderia cenocepacia MC0-3	Burkholderia cenocepacia	Burkholderia	Bacteria	Chromosome	Yes	3213911	Yes
CP000960.1	988	Burkholderia cenocepacia MC0-3	Burkholderia cenocepacia	Burkholderia	Bacteria	Chromosome	No	1224595	Yes
CP000961.1	1936	Shewanella woodyi ATCC 51908	Shewanella woodyi	Shewanella	Bacteria	Chromosome	Yes	5935403	Yes
CP000962.1	1230	Clostridium botulinum A3 str. Loch Maree	Clostridium botulinum	Clostridium	Bacteria	Chromosome	Yes	3992906	Yes
CP000963.1	1230	Clostridium botulinum A3 str. Loch Maree	Clostridium botulinum	Clostridium	Bacteria	Plasmid	Yes	266785	Yes
CP000964.1	1304	Klebsiella pneumoniae 342	Klebsiella pneumoniae	Klebsiella	Bacteria	Chromosome	Yes	5641239	Yes
CP000965.1	1304	Klebsiella pneumoniae 342	Klebsiella pneumoniae	Klebsiella	Bacteria	Plasmid	No	187922	Yes
CP000966.1	1304	Klebsiella pneumoniae 342	Klebsiella pneumoniae	Klebsiella	Bacteria	Plasmid	No	91096	Yes
CP000967.1	1095	Xanthomonas oryzae pv. oryzae PXO99A	Xanthomonas oryzae	Xanthomonas	Bacteria	Chromosome	Yes	5240075	Yes
CP000968.1	1885	Candidatus Korarchaeum cryptofilum OPF8	Candidatus Korarchaeum cryptofilum	Candidatus Korarchaeum	Archaea	Chromosome	Yes	1590757	Yes
CP000969.1	2936	Thermotoga sp. RQ2	Thermotoga sp. RQ2	Thermotoga	Bacteria	Chromosome	Yes	1877693	Yes
CP000970.1	511	Escherichia coli SMS-3-5	Escherichia coli	Escherichia	Bacteria	Chromosome	Yes	5068389	Yes
CP000971.1	511	Escherichia coli SMS-3-5	Escherichia coli	Escherichia	Bacteria	Plasmid	No	130440	Yes
CP000972.1	511	Escherichia coli SMS-3-5	Escherichia coli	Escherichia	Bacteria	Plasmid	No	8909	Yes
CP000973.1	511	Escherichia coli SMS-3-5	Escherichia coli	Escherichia	Bacteria	Plasmid	No	4074	Yes
CP000974.1	511	Escherichia coli SMS-3-5	Escherichia coli	Escherichia	Bacteria	Plasmid	No	3565	Yes
CP000975.1	2068	Methylacidiphilum infernorum V4	Methylacidiphilum infernorum	Methylacidiphilum	Bacteria	Chromosome	Yes	2287145	Yes
CP000976.1	1949	Borrelia duttonii Ly	Borrelia duttonii	Borrelia	Bacteria	Chromosome	Yes	931674	Yes
CP000977.1	1949	Borrelia duttonii Ly	Borrelia duttonii	Borrelia	Bacteria	Plasmid	No	11226	Yes
CP000978.1	1949	Borrelia duttonii Ly	Borrelia duttonii	Borrelia	Bacteria	Plasmid	No	15049	Yes
CP000979.1	1949	Borrelia duttonii Ly	Borrelia duttonii	Borrelia	Bacteria	Plasmid	No	163884	Yes
CP000980.1	1949	Borrelia duttonii Ly	Borrelia duttonii	Borrelia	Bacteria	Plasmid	No	23303	Yes
CP000981.1	1949	Borrelia duttonii Ly	Borrelia duttonii	Borrelia	Bacteria	Plasmid	No	23036	Yes
CP000982.1	1949	Borrelia duttonii Ly	Borrelia duttonii	Borrelia	Bacteria	Plasmid	No	26917	Yes
CP000983.1	1949	Borrelia duttonii Ly	Borrelia duttonii	Borrelia	Bacteria	Plasmid	No	27476	Yes
CP000984.1	1949	Borrelia duttonii Ly	Borrelia duttonii	Borrelia	Bacteria	Plasmid	No	28343	Yes
CP000985.1	1949	Borrelia duttonii Ly	Borrelia duttonii	Borrelia	Bacteria	Plasmid	No	35286	Yes
CP000986.1	1949	Borrelia duttonii Ly	Borrelia duttonii	Borrelia	Bacteria	Plasmid	No	35831	Yes
CP000987.1	1949	Borrelia duttonii Ly	Borrelia duttonii	Borrelia	Bacteria	Plasmid	No	40353	Yes
CP000988.1	1949	Borrelia duttonii Ly	Borrelia duttonii	Borrelia	Bacteria	Plasmid	No	41259	Yes
CP000989.1	1949	Borrelia duttonii Ly	Borrelia duttonii	Borrelia	Bacteria	Plasmid	No	42153	Yes
CP000990.1	1949	Borrelia duttonii Ly	Borrelia duttonii	Borrelia	Bacteria	Plasmid	No	66407	Yes
CP000991.1	1949	Borrelia duttonii Ly	Borrelia duttonii	Borrelia	Bacteria	Plasmid	No	31021	Yes
CP000992.1	1949	Borrelia duttonii Ly	Borrelia duttonii	Borrelia	Bacteria	Plasmid	No	31663	Yes
CP000993.1	1950	Borrelia recurrentis A1	Borrelia recurrentis	Borrelia	Bacteria	Chromosome	Yes	930981	Yes
CP000994.1	1950	Borrelia recurrentis A1	Borrelia recurrentis	Borrelia	Bacteria	Plasmid	No	123937	Yes
CP000995.1	1950	Borrelia recurrentis A1	Borrelia recurrentis	Borrelia	Bacteria	Plasmid	No	22945	Yes
CP000996.1	1950	Borrelia recurrentis A1	Borrelia recurrentis	Borrelia	Bacteria	Plasmid	No	33213	Yes
CP000997.1	1950	Borrelia recurrentis A1	Borrelia recurrentis	Borrelia	Bacteria	Plasmid	No	35315	Yes
CP000998.1	1950	Borrelia recurrentis A1	Borrelia recurrentis	Borrelia	Bacteria	Plasmid	No	36869	Yes
CP000999.1	1950	Borrelia recurrentis A1	Borrelia recurrentis	Borrelia	Bacteria	Plasmid	No	52772	Yes
CP001000.1	1950	Borrelia recurrentis A1	Borrelia recurrentis	Borrelia	Bacteria	Plasmid	No	6131	Yes
CP001001.1	1196	Methylobacterium radiotolerans JCM 2831	Methylobacterium radiotolerans	Methylobacterium	Bacteria	Chromosome	Yes	6077833	Yes
CP001002.1	1196	Methylobacterium radiotolerans JCM 2831	Methylobacterium radiotolerans	Methylobacterium	Bacteria	Mega-plasmid	No	586164	Yes
CP001003.1	1196	Methylobacterium radiotolerans JCM 2831	Methylobacterium radiotolerans	Methylobacterium	Bacteria	Plasmid	No	47003	Yes
CP001004.1	1196	Methylobacterium radiotolerans JCM 2831	Methylobacterium radiotolerans	Methylobacterium	Bacteria	Plasmid	No	42985	Yes
CP001005.1	1196	Methylobacterium radiotolerans JCM 2831	Methylobacterium radiotolerans	Methylobacterium	Bacteria	Plasmid	No	37743	Yes
CP001006.1	1196	Methylobacterium radiotolerans JCM 2831	Methylobacterium radiotolerans	Methylobacterium	Bacteria	Plasmid	No	36410	Yes
CP001007.1	1196	Methylobacterium radiotolerans JCM 2831	Methylobacterium radiotolerans	Methylobacterium	Bacteria	Plasmid	No	27836	Yes
CP001008.1	1196	Methylobacterium radiotolerans JCM 2831	Methylobacterium radiotolerans	Methylobacterium	Bacteria	Plasmid	No	22114	Yes
CP001009.1	1196	Methylobacterium radiotolerans JCM 2831	Methylobacterium radiotolerans	Methylobacterium	Bacteria	Plasmid	No	21022	Yes
CP001010.1	1887	Polynucleobacter necessarius subsp. necessarius STIR1	Polynucleobacter necessarius	Polynucleobacter	Bacteria	Chromosome	No	1560469	No
CP001011.1	662	Xylella fastidiosa M23	Xylella fastidiosa	Xylella	Bacteria	Chromosome	Yes	2535690	Yes
CP001012.1	662	Xylella fastidiosa M23	Xylella fastidiosa	Xylella	Bacteria	Plasmid	No	38297	Yes
CP001013.1	1982	Leptothrix cholodnii SP-6	Leptothrix cholodnii	Leptothrix	Bacteria	Chromosome	Yes	4909403	Yes
CP001014.1	1841	Pyrobaculum neutrophilum V24Sta	Pyrobaculum neutrophilum	Pyrobaculum	Archaea	Chromosome	Yes	1769823	Yes
CP001015.1	701	Streptococcus pneumoniae G54	Streptococcus pneumoniae	Streptococcus	Bacteria	Chromosome	Yes	2078953	Yes
CP001016.1	1994	Beijerinckia indica subsp. indica ATCC 9039	Beijerinckia indica	Beijerinckia	Bacteria	Chromosome	Yes	4170153	Yes
CP001017.1	1994	Beijerinckia indica subsp. indica ATCC 9039	Beijerinckia indica	Beijerinckia	Bacteria	Plasmid	No	181736	Yes
CP001018.1	1994	Beijerinckia indica subsp. indica ATCC 9039	Beijerinckia indica	Beijerinckia	Bacteria	Plasmid	No	66727	Yes
CP001019.1	1117	Coxiella burnetii CbuG_Q212	Coxiella burnetii	Coxiella	Bacteria	Chromosome	No	2008870	No
CP001020.1	1118	Coxiella burnetii CbuK_Q154	Coxiella burnetii	Coxiella	Bacteria	Chromosome	No	2063100	No
CP001021.1	1118	Coxiella burnetii CbuK_Q154	Coxiella burnetii	Coxiella	Bacteria	Plasmid	No	39280	No
CP001022.1	1674	Exiguobacterium sibiricum 255-15	Exiguobacterium sibiricum	Exiguobacterium	Bacteria	Chromosome	Yes	3034136	Yes
CP001023.1	1674	Exiguobacterium sibiricum 255-15	Exiguobacterium sibiricum	Exiguobacterium	Bacteria	Plasmid	No	4885	Yes
CP001024.1	1674	Exiguobacterium sibiricum 255-15	Exiguobacterium sibiricum	Exiguobacterium	Bacteria	Plasmid	No	1765	Yes
CP001025.1	1286	Burkholderia ambifaria MC40-6	Burkholderia ambifaria	Burkholderia	Bacteria	Chromosome	Yes	3443583	Yes
CP001026.1	1286	Burkholderia ambifaria MC40-6	Burkholderia ambifaria	Burkholderia	Bacteria	Chromosome	Yes	2769414	Yes
CP001027.1	1286	Burkholderia ambifaria MC40-6	Burkholderia ambifaria	Burkholderia	Bacteria	Chromosome	No	1127947	Yes
CP001028.1	1286	Burkholderia ambifaria MC40-6	Burkholderia ambifaria	Burkholderia	Bacteria	Plasmid	No	301592	Yes
CP001029.1	1973	Methylobacterium populi BJ001	Methylobacterium populi	Methylobacterium	Bacteria	Chromosome	Yes	5800441	Yes
CP001030.1	1973	Methylobacterium populi BJ001	Methylobacterium populi	Methylobacterium	Bacteria	Plasmid	No	25164	Yes
CP001031.1	1973	Methylobacterium populi BJ001	Methylobacterium populi	Methylobacterium	Bacteria	Plasmid	No	23392	Yes
CP001032.1	1980	Opitutus terrae PB90-1	Opitutus terrae	Opitutus	Bacteria	Chromosome	Yes	5957605	Yes
CP001033.1	702	Streptococcus pneumoniae CGSP14	Streptococcus pneumoniae	Streptococcus	Bacteria	Chromosome	Yes	2209198	Yes
CP001034.1	1986	Natranaerobius thermophilus JW/NM-WN-LF	Natranaerobius thermophilus	Natranaerobius	Bacteria	Chromosome	Yes	3165557	Yes
CP001035.1	1986	Natranaerobius thermophilus JW/NM-WN-LF	Natranaerobius thermophilus	Natranaerobius	Bacteria	Plasmid	Yes	17207	Yes
CP001036.1	1986	Natranaerobius thermophilus JW/NM-WN-LF	Natranaerobius thermophilus	Natranaerobius	Bacteria	Plasmid	No	8689	Yes
CP001037.1	1567	Nostoc punctiforme PCC 73102	Nostoc punctiforme	Nostoc	Bacteria	Chromosome	Yes	8234322	Yes
CP001038.1	1567	Nostoc punctiforme PCC 73102	Nostoc punctiforme	Nostoc	Bacteria	Plasmid	Yes	354564	Yes
CP001039.1	1567	Nostoc punctiforme PCC 73102	Nostoc punctiforme	Nostoc	Bacteria	Plasmid	Yes	254918	Yes
CP001040.1	1567	Nostoc punctiforme PCC 73102	Nostoc punctiforme	Nostoc	Bacteria	Plasmid	No	123028	Yes
CP001041.1	1567	Nostoc punctiforme PCC 73102	Nostoc punctiforme	Nostoc	Bacteria	Plasmid	No	65940	Yes
CP001042.1	1567	Nostoc punctiforme PCC 73102	Nostoc punctiforme	Nostoc	Bacteria	Plasmid	No	26419	Yes
CP001043.1	1928	Burkholderia phymatum STM815	Burkholderia phymatum	Burkholderia	Bacteria	Chromosome	Yes	3479187	Yes
CP001044.1	1928	Burkholderia phymatum STM815	Burkholderia phymatum	Burkholderia	Bacteria	Chromosome	Yes	2697374	Yes
CP001045.1	1928	Burkholderia phymatum STM815	Burkholderia phymatum	Burkholderia	Bacteria	Mega-plasmid	Yes	1904893	Yes
CP001046.1	1928	Burkholderia phymatum STM815	Burkholderia phymatum	Burkholderia	Bacteria	Mega-plasmid	No	595108	Yes
CP001047.1	1667	Mycoplasma arthritidis 158L3-1	Mycoplasma arthritidis	Mycoplasma	Bacteria	Chromosome	Yes	820453	Yes
CP001048.1	1055	Yersinia pseudotuberculosis PB1/+	Yersinia pseudotuberculosis	Yersinia	Bacteria	Chromosome	Yes	4695619	Yes
CP001049.1	1055	Yersinia pseudotuberculosis PB1/+	Yersinia pseudotuberculosis	Yersinia	Bacteria	Plasmid	No	69812	Yes
CP001050.1	1386	Neisseria gonorrhoeae NCCP11945	Neisseria gonorrhoeae	Neisseria	Bacteria	Chromosome	Yes	2232025	Yes
CP001051.1	1386	Neisseria gonorrhoeae NCCP11945	Neisseria gonorrhoeae	Neisseria	Bacteria	Plasmid	No	4153	Yes
CP001052.1	1940	Burkholderia phytofirmans PsJN	Burkholderia phytofirmans	Burkholderia	Bacteria	Chromosome	Yes	4467537	Yes
CP001053.1	1940	Burkholderia phytofirmans PsJN	Burkholderia phytofirmans	Burkholderia	Bacteria	Chromosome	Yes	3625999	Yes
CP001054.1	1940	Burkholderia phytofirmans PsJN	Burkholderia phytofirmans	Burkholderia	Bacteria	Plasmid	Yes	121122	Yes
CP001055.1	1976	Elusimicrobium minutum Pei191	Elusimicrobium minutum	Elusimicrobium	Bacteria	Chromosome	Yes	1643562	Yes
CP001056.1	1231	Clostridium botulinum B str. Eklund 17B (NRP)	Clostridium botulinum	Clostridium	Bacteria	Chromosome	Yes	3800327	Yes
CP001057.1	1231	Clostridium botulinum B str. Eklund 17B (NRP)	Clostridium botulinum	Clostridium	Bacteria	Plasmid	No	47642	Yes
CP001058.1	1031	Shigella boydii CDC 3083-94	Shigella boydii	Shigella	Bacteria	Plasmid	No	2089	Yes
CP001059.1	1031	Shigella boydii CDC 3083-94	Shigella boydii	Shigella	Bacteria	Plasmid	No	33103	Yes
CP001060.1	1031	Shigella boydii CDC 3083-94	Shigella boydii	Shigella	Bacteria	Plasmid	No	5114	Yes
CP001061.1	1031	Shigella boydii CDC 3083-94	Shigella boydii	Shigella	Bacteria	Plasmid	No	7437	Yes
CP001062.1	1031	Shigella boydii CDC 3083-94	Shigella boydii	Shigella	Bacteria	Plasmid	No	210919	Yes
CP001063.1	1031	Shigella boydii CDC 3083-94	Shigella boydii	Shigella	Bacteria	Chromosome	Yes	4615997	Yes
CP001068.1	1151	Ralstonia pickettii 12J	Ralstonia pickettii	Ralstonia	Bacteria	Chromosome	Yes	3942557	Yes
CP001069.1	1151	Ralstonia pickettii 12J	Ralstonia pickettii	Ralstonia	Bacteria	Chromosome	Yes	1302238	Yes
CP001070.1	1151	Ralstonia pickettii 12J	Ralstonia pickettii	Ralstonia	Bacteria	Plasmid	No	80934	Yes
CP001071.1	1985	Akkermansia muciniphila ATCC BAA-835	Akkermansia muciniphila	Akkermansia	Bacteria	Chromosome	Yes	2664102	Yes
CP001072.2	566	Helicobacter pylori Shi470	Helicobacter pylori	Helicobacter	Bacteria	Chromosome	Yes	1608548	Yes
CP001074.1	1322	Rhizobium etli CIAT 652	Rhizobium etli	Rhizobium	Bacteria	Chromosome	Yes	4513324	Yes
CP001075.1	1322	Rhizobium etli CIAT 652	Rhizobium etli	Rhizobium	Bacteria	Plasmid	No	414090	Yes
CP001076.1	1322	Rhizobium etli CIAT 652	Rhizobium etli	Rhizobium	Bacteria	Plasmid	No	429111	Yes
CP001077.1	1322	Rhizobium etli CIAT 652	Rhizobium etli	Rhizobium	Bacteria	Mega-plasmid	No	1091523	Yes
CP001078.1	1232	Clostridium botulinum E3 str. Alaska E43	Clostridium botulinum	Clostridium	Bacteria	Chromosome	Yes	3659644	Yes
CP001079.1	837	Anaplasma marginale str. Florida	Anaplasma marginale	Anaplasma	Bacteria	Chromosome	No	1202435	No
CP001080.1	2921	Sulfurihydrogenibium sp. YO3AOP1	Sulfurihydrogenibium sp. YO3AOP1	Sulfurihydrogenibium	Bacteria	Chromosome	Yes	1838442	Yes
CP001081.1	1233	Clostridium botulinum Ba4 str. 657	Clostridium botulinum	Clostridium	Bacteria	Plasmid	Yes	270022	Yes
CP001082.1	1233	Clostridium botulinum Ba4 str. 657	Clostridium botulinum	Clostridium	Bacteria	Plasmid	No	9953	Yes
CP001083.1	1233	Clostridium botulinum Ba4 str. 657	Clostridium botulinum	Clostridium	Bacteria	Chromosome	Yes	3977794	Yes
CP001084.1	1120	Lactobacillus casei str. Zhang	Lactobacillus casei	Lactobacillus	Bacteria	Chromosome	Yes	2861848	Yes
CP001085.1	2073	Candidatus Riesia pediculicola USDA	Candidatus Riesia pediculicola	Candidatus Riesia	Bacteria	Chromosome	No	574390	No
CP001086.1	2073	Candidatus Riesia pediculicola USDA	Candidatus Riesia pediculicola	Candidatus Riesia	Bacteria	Plasmid	No	7737	No
CP001087.1	1995	Desulfobacterium autotrophicum HRM2	Desulfobacterium autotrophicum	Desulfobacterium	Bacteria	Chromosome	Yes	5589073	Yes
CP001088.1	1995	Desulfobacterium autotrophicum HRM2	Desulfobacterium autotrophicum	Desulfobacterium	Bacteria	Plasmid	Yes	68709	Yes
CP001089.1	1933	Geobacter lovleyi SZ	Geobacter lovleyi	Geobacter	Bacteria	Chromosome	Yes	3917761	Yes
CP001090.1	1933	Geobacter lovleyi SZ	Geobacter lovleyi	Geobacter	Bacteria	Plasmid	Yes	77113	Yes
CP001091.1	442	Actinobacillus pleuropneumoniae serovar 7 str. AP76	Actinobacillus pleuropneumoniae	Actinobacillus	Bacteria	Chromosome	Yes	2331981	Yes
CP001092.1	442	Actinobacillus pleuropneumoniae serovar 7 str. AP76	Actinobacillus pleuropneumoniae	Actinobacillus	Bacteria	Plasmid	No	3533	Yes
CP001093.1	442	Actinobacillus pleuropneumoniae serovar 7 str. AP76	Actinobacillus pleuropneumoniae	Actinobacillus	Bacteria	Plasmid	No	4236	Yes
CP001094.1	442	Actinobacillus pleuropneumoniae serovar 7 str. AP76	Actinobacillus pleuropneumoniae	Actinobacillus	Bacteria	Plasmid	No	5685	Yes
CP001095.1	741	Bifidobacterium longum subsp. infantis ATCC 15697 = JCM 1222 = DSM 20088	Bifidobacterium longum	Bifidobacterium	Bacteria	Chromosome	Yes	2832748	Yes
CP001096.1	1049	Rhodopseudomonas palustris TIE-1	Rhodopseudomonas palustris	Rhodopseudomonas	Bacteria	Chromosome	Yes	5744041	Yes
CP001097.1	1716	Chlorobium limicola DSM 245	Chlorobium limicola	Chlorobium	Bacteria	Chromosome	Yes	2763181	Yes
CP001098.1	1884	Halothermothrix orenii H 168	Halothermothrix orenii	Halothermothrix	Bacteria	Chromosome	Yes	2578146	Yes
CP001099.1	2083	Chlorobaculum parvum NCIB 8327	Chlorobaculum parvum	Chlorobaculum	Bacteria	Chromosome	Yes	2289249	Yes
CP001100.1	2084	Chloroherpeton thalassium ATCC 35110	Chloroherpeton thalassium	Chloroherpeton	Bacteria	Chromosome	Yes	3293456	Yes
CP001101.1	818	Chlorobium phaeobacteroides BS1	Chlorobium phaeobacteroides	Chlorobium	Bacteria	Chromosome	Yes	2736403	Yes
CP001102.1	1979	Candidatus Amoebophilus asiaticus 5a2	Candidatus Amoebophilus asiaticus	Candidatus Amoebophilus	Bacteria	Chromosome	No	1884364	No
CP001103.3	1392	Alteromonas macleodii str. 'Deep ecotype'	Alteromonas macleodii	Alteromonas	Bacteria	Chromosome	Yes	4480937	Yes
CP001104.1	1752	[Eubacterium] eligens ATCC 27750	[Eubacterium] eligens	Eubacterium	Bacteria	Chromosome	Yes	2144190	Yes
CP001105.1	1752	[Eubacterium] eligens ATCC 27750	[Eubacterium] eligens	Eubacterium	Bacteria	Plasmid	Yes	60455	Yes
CP001106.1	1752	[Eubacterium] eligens ATCC 27750	[Eubacterium] eligens	Eubacterium	Bacteria	Mega-plasmid	No	626744	Yes
CP001107.1	2074	Eubacterium rectale ATCC 33656	Eubacterium rectale	Eubacterium	Bacteria	Chromosome	Yes	3449685	Yes
CP001108.1	1734	Prosthecochloris aestuarii DSM 271	Prosthecochloris aestuarii	Prosthecochloris	Bacteria	Chromosome	Yes	2512923	Yes
CP001109.1	1734	Prosthecochloris aestuarii DSM 271	Prosthecochloris aestuarii	Prosthecochloris	Bacteria	Plasmid	Yes	66772	Yes
CP001110.1	1741	Pelodictyon phaeoclathratiforme BU-1	Pelodictyon phaeoclathratiforme	Pelodictyon	Bacteria	Chromosome	Yes	3018238	Yes
CP001111.1	1406	Stenotrophomonas maltophilia R551-3	Stenotrophomonas maltophilia	Stenotrophomonas	Bacteria	Chromosome	Yes	4573969	Yes
CP001112.1	98	Salmonella enterica subsp. enterica serovar Newport str. SL254	Salmonella enterica	Salmonella	Bacteria	Plasmid	No	3605	Yes
CP001113.1	98	Salmonella enterica subsp. enterica serovar Newport str. SL254	Salmonella enterica	Salmonella	Bacteria	Chromosome	Yes	4827641	Yes
CP001114.1	1888	Deinococcus deserti VCD115	Deinococcus deserti	Deinococcus	Bacteria	Chromosome	Yes	2819842	Yes
CP001115.1	1888	Deinococcus deserti VCD115	Deinococcus deserti	Deinococcus	Bacteria	Plasmid	No	324711	Yes
CP001116.1	1888	Deinococcus deserti VCD115	Deinococcus deserti	Deinococcus	Bacteria	Plasmid	No	314317	Yes
CP001117.1	1888	Deinococcus deserti VCD115	Deinococcus deserti	Deinococcus	Bacteria	Plasmid	No	396459	Yes
CP001118.1	102	Salmonella enterica subsp. enterica serovar Heidelberg str. SL476	Salmonella enterica	Salmonella	Bacteria	Plasmid	Yes	91374	Yes
CP001119.1	102	Salmonella enterica subsp. enterica serovar Heidelberg str. SL476	Salmonella enterica	Salmonella	Bacteria	Plasmid	No	3373	Yes
CP001120.1	102	Salmonella enterica subsp. enterica serovar Heidelberg str. SL476	Salmonella enterica	Salmonella	Bacteria	Chromosome	Yes	4888768	Yes
CP001124.1	1944	Geobacter bemidjiensis Bem	Geobacter bemidjiensis	Geobacter	Bacteria	Chromosome	Yes	4615150	Yes
CP001125.1	103	Salmonella enterica subsp. enterica serovar Schwarzengrund str. CVM19633	Salmonella enterica	Salmonella	Bacteria	Plasmid	No	110227	Yes
CP001126.1	103	Salmonella enterica subsp. enterica serovar Schwarzengrund str. CVM19633	Salmonella enterica	Salmonella	Bacteria	Plasmid	No	4585	Yes
CP001127.1	103	Salmonella enterica subsp. enterica serovar Schwarzengrund str. CVM19633	Salmonella enterica	Salmonella	Bacteria	Chromosome	Yes	4709075	Yes
CP001129.1	1413	Streptococcus equi subsp. zooepidemicus MGCS10565	Streptococcus equi	Streptococcus	Bacteria	Chromosome	Yes	2024171	Yes
CP001130.1	2922	Hydrogenobaculum sp. Y04AAS1	Hydrogenobaculum sp. Y04AAS1	Hydrogenobaculum	Bacteria	Chromosome	Yes	1559514	Yes
CP001131.1	2920	Anaeromyxobacter sp. K	Anaeromyxobacter sp. K	Anaeromyxobacter	Bacteria	Chromosome	Yes	5061632	Yes
CP001132.1	1501	Acidithiobacillus ferrooxidans ATCC 53993	Acidithiobacillus ferrooxidans	Acidithiobacillus	Bacteria	Chromosome	Yes	2885038	Yes
CP001133.1	1224	Vibrio fischeri MJ11	Aliivibrio fischeri	Aliivibrio	Bacteria	Chromosome	No	1418848	Yes
CP001134.1	1224	Vibrio fischeri MJ11	Aliivibrio fischeri	Aliivibrio	Bacteria	Plasmid	Yes	179459	Yes
CP001135.1	2059	Edwardsiella tarda EIB202	Edwardsiella tarda	Edwardsiella	Bacteria	Chromosome	Yes	3760463	Yes
CP001136.1	2059	Edwardsiella tarda EIB202	Edwardsiella tarda	Edwardsiella	Bacteria	Plasmid	No	43703	Yes
CP001137.1	104	Salmonella enterica subsp. enterica serovar Agona str. SL483	Salmonella enterica	Salmonella	Bacteria	Plasmid	No	37978	Yes
CP001138.1	104	Salmonella enterica subsp. enterica serovar Agona str. SL483	Salmonella enterica	Salmonella	Bacteria	Chromosome	Yes	4798660	Yes
CP001139.1	1224	Vibrio fischeri MJ11	Aliivibrio fischeri	Aliivibrio	Bacteria	Chromosome	Yes	2905029	Yes
CP001140.1	2055	Desulfurococcus kamchatkensis 1221n	Desulfurococcus kamchatkensis	Desulfurococcus	Archaea	Chromosome	Yes	1365223	Yes
CP001143.1	105	Salmonella enterica subsp. enterica serovar Dublin str. CT_02021853	Salmonella enterica	Salmonella	Bacteria	Plasmid	No	74551	Yes
CP001144.1	105	Salmonella enterica subsp. enterica serovar Dublin str. CT_02021853	Salmonella enterica	Salmonella	Bacteria	Chromosome	Yes	4842908	Yes
CP001145.1	2114	Coprothermobacter proteolyticus DSM 5265	Coprothermobacter proteolyticus	Coprothermobacter	Bacteria	Chromosome	Yes	1424912	Yes
CP001147.1	2116	Thermodesulfovibrio yellowstonii DSM 11347	Thermodesulfovibrio yellowstonii	Thermodesulfovibrio	Bacteria	Chromosome	Yes	2003803	Yes
CP001150.1	1054	Rhodobacter sphaeroides KD131	Rhodobacter sphaeroides	Rhodobacter	Bacteria	Chromosome	Yes	3152792	Yes
CP001151.1	1054	Rhodobacter sphaeroides KD131	Rhodobacter sphaeroides	Rhodobacter	Bacteria	Chromosome	Yes	1297647	Yes
CP001152.1	1054	Rhodobacter sphaeroides KD131	Rhodobacter sphaeroides	Rhodobacter	Bacteria	Plasmid	No	157345	Yes
CP001153.1	1054	Rhodobacter sphaeroides KD131	Rhodobacter sphaeroides	Rhodobacter	Bacteria	Plasmid	No	103355	Yes
CP001154.1	2119	Laribacter hongkongensis HLHK9	Laribacter hongkongensis	Laribacter	Bacteria	Chromosome	Yes	3169329	Yes
CP001157.1	1477	Azotobacter vinelandii DJ	Azotobacter vinelandii	Azotobacter	Bacteria	Chromosome	Yes	5365318	Yes
CP001158.1	625	Buchnera aphidicola str. Tuc7 (Acyrthosiphon pisum)	Buchnera aphidicola	Buchnera	Bacteria	Chromosome	No	641895	No
CP001161.1	626	Buchnera aphidicola str. 5A (Acyrthosiphon pisum)	Buchnera aphidicola	Buchnera	Bacteria	Chromosome	No	642122	No
CP001163.1	512	Escherichia coli O157:H7 str. EC4115	Escherichia coli	Escherichia	Bacteria	Plasmid	Yes	94644	Yes
CP001164.1	512	Escherichia coli O157:H7 str. EC4115	Escherichia coli	Escherichia	Bacteria	Chromosome	Yes	5572075	Yes
CP001165.1	512	Escherichia coli O157:H7 str. EC4115	Escherichia coli	Escherichia	Bacteria	Plasmid	No	37452	Yes
CP001172.1	822	Acinetobacter baumannii AB307-0294	Acinetobacter baumannii	Acinetobacter	Bacteria	Chromosome	Yes	3760981	Yes
CP001173.1	567	Helicobacter pylori G27	Helicobacter pylori	Helicobacter	Bacteria	Chromosome	Yes	1652982	Yes
CP001174.1	567	Helicobacter pylori G27	Helicobacter pylori	Helicobacter	Bacteria	Plasmid	No	10031	Yes
CP001175.1	389	Listeria monocytogenes HCC23	Listeria monocytogenes	Listeria	Bacteria	Chromosome	Yes	2976212	Yes
CP001176.1	375	Bacillus cereus B4264	Bacillus cereus	Bacillus	Bacteria	Chromosome	Yes	5419036	Yes
CP001177.1	376	Bacillus cereus AH187	Bacillus cereus	Bacillus	Bacteria	Chromosome	Yes	5269030	Yes
CP001178.1	376	Bacillus cereus AH187	Bacillus cereus	Bacillus	Bacteria	Plasmid	No	12481	Yes
CP001179.1	376	Bacillus cereus AH187	Bacillus cereus	Bacillus	Bacteria	Plasmid	No	270082	Yes
CP001180.1	376	Bacillus cereus AH187	Bacillus cereus	Bacillus	Bacteria	Plasmid	No	45173	Yes
CP001181.1	376	Bacillus cereus AH187	Bacillus cereus	Bacillus	Bacteria	Plasmid	No	3091	Yes
CP001182.1	823	Acinetobacter baumannii AB0057	Acinetobacter baumannii	Acinetobacter	Bacteria	Chromosome	Yes	4050513	Yes
CP001183.1	823	Acinetobacter baumannii AB0057	Acinetobacter baumannii	Acinetobacter	Bacteria	Plasmid	No	8729	Yes
CP001184.1	1210	Ureaplasma urealyticum serovar 10 str. ATCC 33699	Ureaplasma urealyticum	Ureaplasma	Bacteria	Chromosome	Yes	874478	Yes
CP001185.1	2045	Thermosipho africanus TCF52B	Thermosipho africanus	Thermosipho	Bacteria	Chromosome	Yes	2016657	Yes
CP001186.1	377	Bacillus cereus G9842	Bacillus cereus	Bacillus	Bacteria	Chromosome	Yes	5387334	Yes
CP001187.1	377	Bacillus cereus G9842	Bacillus cereus	Bacillus	Bacteria	Plasmid	Yes	209488	Yes
CP001188.1	377	Bacillus cereus G9842	Bacillus cereus	Bacillus	Bacteria	Plasmid	No	140001	Yes
CP001189.1	1312	Gluconacetobacter diazotrophicus PA1 5	Gluconacetobacter diazotrophicus	Gluconacetobacter	Bacteria	Chromosome	Yes	3887492	Yes
CP001190.1	1312	Gluconacetobacter diazotrophicus PA1 5	Gluconacetobacter diazotrophicus	Gluconacetobacter	Bacteria	Plasmid	No	27455	Yes
CP001191.1	1269	Rhizobium leguminosarum bv. trifolii WSM2304	Rhizobium leguminosarum	Rhizobium	Bacteria	Chromosome	Yes	4537948	Yes
CP001192.1	1269	Rhizobium leguminosarum bv. trifolii WSM2304	Rhizobium leguminosarum	Rhizobium	Bacteria	Mega-plasmid	Yes	1266105	Yes
CP001193.1	1269	Rhizobium leguminosarum bv. trifolii WSM2304	Rhizobium leguminosarum	Rhizobium	Bacteria	Mega-plasmid	No	501946	Yes
CP001194.1	1269	Rhizobium leguminosarum bv. trifolii WSM2304	Rhizobium leguminosarum	Rhizobium	Bacteria	Plasmid	No	257956	Yes
CP001195.1	1269	Rhizobium leguminosarum bv. trifolii WSM2304	Rhizobium leguminosarum	Rhizobium	Bacteria	Plasmid	No	308747	Yes
CP001196.1	2063	Oligotropha carboxidovorans OM5	Oligotropha carboxidovorans	Oligotropha	Bacteria	Chromosome	Yes	3745629	Yes
CP001197.1	1129	Desulfovibrio vulgaris str. 'Miyazaki F'	Desulfovibrio vulgaris	Desulfovibrio	Bacteria	Chromosome	Yes	4040304	Yes
CP001198.1	1252	Borrelia burgdorferi ZS7	Borrelia burgdorferi	Borrelia	Bacteria	Plasmid	Yes	24326	Yes
CP001199.1	1252	Borrelia burgdorferi ZS7	Borrelia burgdorferi	Borrelia	Bacteria	Plasmid	No	53615	Yes
CP001200.1	1252	Borrelia burgdorferi ZS7	Borrelia burgdorferi	Borrelia	Bacteria	Plasmid	No	29806	Yes
CP001201.1	1252	Borrelia burgdorferi ZS7	Borrelia burgdorferi	Borrelia	Bacteria	Plasmid	Yes	36852	Yes
CP001202.1	1252	Borrelia burgdorferi ZS7	Borrelia burgdorferi	Borrelia	Bacteria	Plasmid	No	48168	Yes
CP001203.1	1252	Borrelia burgdorferi ZS7	Borrelia burgdorferi	Borrelia	Bacteria	Plasmid	Yes	28414	Yes
CP001204.1	1252	Borrelia burgdorferi ZS7	Borrelia burgdorferi	Borrelia	Bacteria	Plasmid	No	17266	Yes
CP001205.1	1252	Borrelia burgdorferi ZS7	Borrelia burgdorferi	Borrelia	Bacteria	Chromosome	No	906707	Yes
CP001206.1	1252	Borrelia burgdorferi ZS7	Borrelia burgdorferi	Borrelia	Bacteria	Plasmid	No	30330	Yes
CP001207.1	1252	Borrelia burgdorferi ZS7	Borrelia burgdorferi	Borrelia	Bacteria	Plasmid	Yes	28885	Yes
CP001208.1	1252	Borrelia burgdorferi ZS7	Borrelia burgdorferi	Borrelia	Bacteria	Plasmid	No	30964	Yes
CP001209.1	1252	Borrelia burgdorferi ZS7	Borrelia burgdorferi	Borrelia	Bacteria	Plasmid	Yes	29758	Yes
CP001210.1	1252	Borrelia burgdorferi ZS7	Borrelia burgdorferi	Borrelia	Bacteria	Plasmid	Yes	23422	Yes
CP001211.1	1252	Borrelia burgdorferi ZS7	Borrelia burgdorferi	Borrelia	Bacteria	Plasmid	No	30467	Yes
CP001212.1	1252	Borrelia burgdorferi ZS7	Borrelia burgdorferi	Borrelia	Bacteria	Plasmid	No	26514	Yes
CP001213.1	1350	Bifidobacterium animalis subsp. lactis AD011	Bifidobacterium animalis	Bifidobacterium	Bacteria	Chromosome	Yes	1933695	Yes
CP001214.1	729	Bacillus anthracis str. CDC 684	Bacillus anthracis	Bacillus	Bacteria	Plasmid	No	94875	Yes
CP001215.1	729	Bacillus anthracis str. CDC 684	Bacillus anthracis	Bacillus	Bacteria	Chromosome	Yes	5230115	Yes
CP001216.1	729	Bacillus anthracis str. CDC 684	Bacillus anthracis	Bacillus	Bacteria	Plasmid	No	181773	Yes
CP001217.1	568	Helicobacter pylori P12	Helicobacter pylori	Helicobacter	Bacteria	Chromosome	Yes	1673813	Yes
CP001218.1	568	Helicobacter pylori P12	Helicobacter pylori	Helicobacter	Bacteria	Plasmid	No	10225	Yes
CP001219.1	1502	Acidithiobacillus ferrooxidans ATCC 23270	Acidithiobacillus ferrooxidans	Acidithiobacillus	Bacteria	Chromosome	Yes	2982397	Yes
CP001220.2	1384	Comamonas testosteroni CNB-1	Comamonas testosteroni	Comamonas	Bacteria	Chromosome	Yes	5373644	Yes
CP001221.1	722	Leptospira interrogans serovar Lai str. IPAV	Leptospira interrogans	Leptospira	Bacteria	Chromosome	Yes	4349158	Yes
CP001222.1	722	Leptospira interrogans serovar Lai str. IPAV	Leptospira interrogans	Leptospira	Bacteria	Chromosome	No	359372	Yes
CP001226.1	17	Candidatus Hodgkinia cicadicola Dsem	Candidatus Hodgkinia cicadicola	Candidatus Hodgkinia	Bacteria	Chromosome	No	143795	No
CP001227.1	16	Rickettsia peacockii str. Rustic	Rickettsia peacockii	Rickettsia	Bacteria	Chromosome	Yes	1288492	Yes
CP001228.1	16	Rickettsia peacockii str. Rustic	Rickettsia peacockii	Rickettsia	Bacteria	Plasmid	Yes	26406	Yes
CP001229.1	1715	Sulfurihydrogenibium azorense Az-Fu1	Sulfurihydrogenibium azorense	Sulfurihydrogenibium	Bacteria	Chromosome	Yes	1640877	Yes
CP001230.1	1713	Persephonella marina EX-H1	Persephonella marina	Persephonella	Bacteria	Chromosome	Yes	1930284	Yes
CP001231.1	1713	Persephonella marina EX-H1	Persephonella marina	Persephonella	Bacteria	Plasmid	No	53682	Yes
CP001233.1	1035	Vibrio cholerae M66-2	Vibrio cholerae	Vibrio	Bacteria	Chromosome	Yes	2892523	Yes
CP001234.1	1035	Vibrio cholerae M66-2	Vibrio cholerae	Vibrio	Bacteria	Chromosome	Yes	1046382	Yes
CP001235.1	1036	Vibrio cholerae O395	Vibrio cholerae	Vibrio	Bacteria	Chromosome	Yes	3024078	Yes
CP001236.1	1036	Vibrio cholerae O395	Vibrio cholerae	Vibrio	Bacteria	Chromosome	Yes	1111222	Yes
CP001251.1	2079	Dictyoglomus turgidum DSM 6724	Dictyoglomus turgidum	Dictyoglomus	Bacteria	Chromosome	Yes	1855560	Yes
CP001252.1	872	Shewanella baltica OS223	Shewanella baltica	Shewanella	Bacteria	Chromosome	Yes	5145902	Yes
CP001253.1	872	Shewanella baltica OS223	Shewanella baltica	Shewanella	Bacteria	Plasmid	Yes	88311	Yes
CP001254.1	872	Shewanella baltica OS223	Shewanella baltica	Shewanella	Bacteria	Plasmid	Yes	65448	Yes
CP001255.1	872	Shewanella baltica OS223	Shewanella baltica	Shewanella	Bacteria	Plasmid	No	59223	Yes
CP001275.1	1451	Thermomicrobium roseum DSM 5159	Thermomicrobium roseum	Thermomicrobium	Bacteria	Chromosome	No	2003006	Yes
CP001276.1	1451	Thermomicrobium roseum DSM 5159	Thermomicrobium roseum	Thermomicrobium	Bacteria	Mega-plasmid	Yes	917738	Yes
CP001277.1	2126	Candidatus Hamiltonella defensa 5AT (Acyrthosiphon pisum)	Candidatus Hamiltonella defensa	Candidatus Hamiltonella	Bacteria	Chromosome	Yes	2110331	Yes
CP001278.1	2126	Candidatus Hamiltonella defensa 5AT (Acyrthosiphon pisum)	Candidatus Hamiltonella defensa	Candidatus Hamiltonella	Bacteria	Plasmid	No	59032	Yes
CP001279.1	1756	Nautilia profundicola AmH	Nautilia profundicola	Nautilia	Bacteria	Chromosome	Yes	1676444	Yes
CP001280.1	1992	Methylocella silvestris BL2	Methylocella silvestris	Methylocella	Bacteria	Chromosome	Yes	4305430	Yes
CP001281.2	2938	Thauera sp. MZ1T	Thauera sp. MZ1T	Thauera	Bacteria	Chromosome	Yes	4496212	Yes
CP001282.1	2938	Thauera sp. MZ1T	Thauera sp. MZ1T	Thauera	Bacteria	Plasmid	Yes	78374	Yes
CP001283.1	378	Bacillus cereus AH820	Bacillus cereus	Bacillus	Bacteria	Chromosome	Yes	5302683	Yes
CP001284.1	378	Bacillus cereus AH820	Bacillus cereus	Bacillus	Bacteria	Plasmid	No	3091	Yes
CP001285.1	378	Bacillus cereus AH820	Bacillus cereus	Bacillus	Bacteria	Plasmid	No	272145	Yes
CP001286.1	378	Bacillus cereus AH820	Bacillus cereus	Bacillus	Bacteria	Plasmid	No	10915	Yes
CP001287.1	2926	Cyanothece sp. PCC 8801	Cyanothece sp. PCC 8801	Cyanothece	Bacteria	Chromosome	Yes	4679413	Yes
CP001288.1	2926	Cyanothece sp. PCC 8801	Cyanothece sp. PCC 8801	Cyanothece	Bacteria	Plasmid	No	50894	Yes
CP001289.1	2926	Cyanothece sp. PCC 8801	Cyanothece sp. PCC 8801	Cyanothece	Bacteria	Plasmid	No	40786	Yes
CP001290.1	2926	Cyanothece sp. PCC 8801	Cyanothece sp. PCC 8801	Cyanothece	Bacteria	Plasmid	No	16601	Yes
CP001291.1	2927	Cyanothece sp. PCC 7424	Cyanothece sp. PCC 7424	Cyanothece	Bacteria	Chromosome	Yes	5942652	Yes
CP001292.1	2927	Cyanothece sp. PCC 7424	Cyanothece sp. PCC 7424	Cyanothece	Bacteria	Plasmid	No	328635	Yes
CP001293.1	2927	Cyanothece sp. PCC 7424	Cyanothece sp. PCC 7424	Cyanothece	Bacteria	Plasmid	Yes	197705	Yes
CP001294.1	2927	Cyanothece sp. PCC 7424	Cyanothece sp. PCC 7424	Cyanothece	Bacteria	Plasmid	No	29239	Yes
CP001295.1	2927	Cyanothece sp. PCC 7424	Cyanothece sp. PCC 7424	Cyanothece	Bacteria	Plasmid	No	22636	Yes
CP001296.1	2927	Cyanothece sp. PCC 7424	Cyanothece sp. PCC 7424	Cyanothece	Bacteria	Plasmid	No	18083	Yes
CP001297.1	2927	Cyanothece sp. PCC 7424	Cyanothece sp. PCC 7424	Cyanothece	Bacteria	Plasmid	No	15219	Yes
CP001298.1	1181	Methylobacterium extorquens CM4	Methylobacterium extorquens	Methylobacterium	Bacteria	Chromosome	Yes	5777908	Yes
CP001299.1	1181	Methylobacterium extorquens CM4	Methylobacterium extorquens	Methylobacterium	Bacteria	Plasmid	Yes	380207	Yes
CP001300.1	1181	Methylobacterium extorquens CM4	Methylobacterium extorquens	Methylobacterium	Bacteria	Plasmid	No	22617	Yes
CP001312.1	1618	Rhodobacter capsulatus SB 1003	Rhodobacter capsulatus	Rhodobacter	Bacteria	Chromosome	Yes	3738958	Yes
CP001313.1	1618	Rhodobacter capsulatus SB 1003	Rhodobacter capsulatus	Rhodobacter	Bacteria	Plasmid	No	132962	Yes
CP001321.1	1427	Haemophilus parasuis SH0165	Haemophilus parasuis	Haemophilus	Bacteria	Chromosome	Yes	2269156	Yes
CP001322.1	1972	Desulfatibacillum alkenivorans AK-01	Desulfatibacillum alkenivorans	Desulfatibacillum	Bacteria	Chromosome	Yes	6517073	Yes
CP001336.1	1111	Desulfitobacterium hafniense DCB-2	Desulfitobacterium hafniense	Desulfitobacterium	Bacteria	Chromosome	Yes	5279134	Yes
CP001337.1	1896	Chloroflexus aggregans DSM 9485	Chloroflexus aggregans	Chloroflexus	Bacteria	Chromosome	Yes	4684931	Yes
CP001338.1	2085	Methanosphaerula palustris E1-9c	Methanosphaerula palustris	Methanosphaerula	Archaea	Chromosome	Yes	2922917	Yes
CP001339.1	2080	Thioalkalivibrio sulfidiphilus HL-EbGr7	Thioalkalivibrio sulfidiphilus	Thioalkalivibrio	Bacteria	Chromosome	Yes	3464554	Yes
CP001340.1	1457	Caulobacter crescentus NA1000	Caulobacter vibrioides	Caulobacter	Bacteria	Chromosome	Yes	4042929	Yes
CP001341.1	1981	Arthrobacter chlorophenolicus A6	Arthrobacter chlorophenolicus	Arthrobacter	Bacteria	Chromosome	Yes	4395537	Yes
CP001342.1	1981	Arthrobacter chlorophenolicus A6	Arthrobacter chlorophenolicus	Arthrobacter	Bacteria	Plasmid	Yes	426858	Yes
CP001343.1	1981	Arthrobacter chlorophenolicus A6	Arthrobacter chlorophenolicus	Arthrobacter	Bacteria	Plasmid	Yes	158475	Yes
CP001344.1	2928	Cyanothece sp. PCC 7425	Cyanothece sp. PCC 7425	Cyanothece	Bacteria	Chromosome	Yes	5374574	Yes
CP001345.1	2928	Cyanothece sp. PCC 7425	Cyanothece sp. PCC 7425	Cyanothece	Bacteria	Plasmid	Yes	196837	Yes
CP001346.1	2928	Cyanothece sp. PCC 7425	Cyanothece sp. PCC 7425	Cyanothece	Bacteria	Plasmid	No	179973	Yes
CP001347.1	2928	Cyanothece sp. PCC 7425	Cyanothece sp. PCC 7425	Cyanothece	Bacteria	Plasmid	Yes	34726	Yes
CP001348.1	1931	Clostridium cellulolyticum H10	[Clostridium] cellulolyticum	Clostridium	Bacteria	Chromosome	Yes	4068724	Yes
CP001349.1	1990	Methylobacterium nodulans ORS 2060	Methylobacterium nodulans	Methylobacterium	Bacteria	Chromosome	Yes	7772460	Yes
CP001350.1	1990	Methylobacterium nodulans ORS 2060	Methylobacterium nodulans	Methylobacterium	Bacteria	Plasmid	No	487734	Yes
CP001351.1	1990	Methylobacterium nodulans ORS 2060	Methylobacterium nodulans	Methylobacterium	Bacteria	Plasmid	Yes	458070	Yes
CP001352.1	1990	Methylobacterium nodulans ORS 2060	Methylobacterium nodulans	Methylobacterium	Bacteria	Plasmid	No	40463	Yes
CP001353.1	1990	Methylobacterium nodulans ORS 2060	Methylobacterium nodulans	Methylobacterium	Bacteria	Plasmid	No	37542	Yes
CP001354.1	1990	Methylobacterium nodulans ORS 2060	Methylobacterium nodulans	Methylobacterium	Bacteria	Plasmid	No	20286	Yes
CP001355.1	1990	Methylobacterium nodulans ORS 2060	Methylobacterium nodulans	Methylobacterium	Bacteria	Plasmid	No	12638	Yes
CP001356.1	1990	Methylobacterium nodulans ORS 2060	Methylobacterium nodulans	Methylobacterium	Bacteria	Plasmid	No	9829	Yes
CP001357.1	2127	Brachyspira hyodysenteriae WA1	Brachyspira hyodysenteriae	Brachyspira	Bacteria	Chromosome	Yes	3000694	Yes
CP001358.1	3022	Desulfovibrio desulfuricans subsp. desulfuricans str. ATCC 27774	Desulfovibrio desulfuricans	Desulfovibrio	Bacteria	Chromosome	Yes	2873437	Yes
CP001359.1	1274	Anaeromyxobacter dehalogenans 2CP-1	Anaeromyxobacter dehalogenans	Anaeromyxobacter	Bacteria	Chromosome	Yes	5029329	Yes
CP001360.1	2127	Brachyspira hyodysenteriae WA1	Brachyspira hyodysenteriae	Brachyspira	Bacteria	Plasmid	No	35940	Yes
CP001361.1	1411	Bifidobacterium bifidum BGN4	Bifidobacterium bifidum	Bifidobacterium	Bacteria	Chromosome	Yes	2223664	Yes
CP001362.1	94	Salmonella enterica subsp. enterica serovar Typhimurium str. 14028S	Salmonella enterica	Salmonella	Bacteria	Plasmid	Yes	93832	Yes
CP001363.1	94	Salmonella enterica subsp. enterica serovar Typhimurium str. 14028S	Salmonella enterica	Salmonella	Bacteria	Chromosome	Yes	4870265	Yes
CP001364.1	2942	Chloroflexus sp. Y-400-fl	Chloroflexus sp. Y-400-fl	Chloroflexus	Bacteria	Chromosome	Yes	5268950	Yes
CP001365.1	1753	Halorubrum lacusprofundi ATCC 49239	Halorubrum lacusprofundi	Halorubrum	Archaea	Chromosome	Yes	2735295	Yes
CP001366.1	1753	Halorubrum lacusprofundi ATCC 49239	Halorubrum lacusprofundi	Halorubrum	Archaea	Chromosome	Yes	525943	Yes
CP001367.1	1753	Halorubrum lacusprofundi ATCC 49239	Halorubrum lacusprofundi	Halorubrum	Archaea	Plasmid	Yes	431338	Yes
CP001368.1	513	Escherichia coli O157:H7 str. TW14359	Escherichia coli	Escherichia	Bacteria	Chromosome	Yes	5528136	Yes
CP001369.1	513	Escherichia coli O157:H7 str. TW14359	Escherichia coli	Escherichia	Bacteria	Plasmid	Yes	94601	Yes
CP001383.1	738	Shigella flexneri 2002017	Shigella flexneri	Shigella	Bacteria	Chromosome	Yes	4650856	Yes
CP001384.1	738	Shigella flexneri 2002017	Shigella flexneri	Shigella	Bacteria	Plasmid	Yes	223364	Yes
CP001385.1	738	Shigella flexneri 2002017	Shigella flexneri	Shigella	Bacteria	Plasmid	No	6850	Yes
CP001386.1	738	Shigella flexneri 2002017	Shigella flexneri	Shigella	Bacteria	Plasmid	No	6200	Yes
CP001387.1	738	Shigella flexneri 2002017	Shigella flexneri	Shigella	Bacteria	Plasmid	No	4042	Yes
CP001388.1	738	Shigella flexneri 2002017	Shigella flexneri	Shigella	Bacteria	Plasmid	No	3180	Yes
CP001389.1	2462	Sinorhizobium fredii NGR234	Sinorhizobium fredii	Sinorhizobium	Bacteria	Chromosome	Yes	3925702	Yes
CP001390.1	3118	Geobacter daltonii FRC-32	Geobacter daltonii	Geobacter	Bacteria	Chromosome	Yes	4304501	Yes
CP001391.1	2955	Wolbachia sp. wRi	Wolbachia sp. wRi	Wolbachia	Bacteria	Chromosome	Yes	1445873	Yes
CP001392.1	2099	Acidovorax ebreus TPSY	Acidovorax ebreus	Acidovorax	Bacteria	Chromosome	Yes	3796573	Yes
CP001393.1	2086	Caldicellulosiruptor bescii DSM 6725	Caldicellulosiruptor bescii	Caldicellulosiruptor	Bacteria	Chromosome	Yes	2919718	Yes
CP001394.1	2086	Caldicellulosiruptor bescii DSM 6725	Caldicellulosiruptor bescii	Caldicellulosiruptor	Bacteria	Plasmid	No	8291	Yes
CP001395.1	2086	Caldicellulosiruptor bescii DSM 6725	Caldicellulosiruptor bescii	Caldicellulosiruptor	Bacteria	Plasmid	No	3653	Yes
CP001396.1	514	Escherichia coli BW2952	Escherichia coli	Escherichia	Bacteria	Chromosome	Yes	4578159	Yes
CP001398.1	2181	Thermococcus gammatolerans EJ3	Thermococcus gammatolerans	Thermococcus	Archaea	Chromosome	Yes	2045438	Yes
CP001399.1	1187	Sulfolobus islandicus L.S.2.15	Sulfolobus islandicus	Sulfolobus	Archaea	Chromosome	Yes	2736272	Yes
CP001400.1	1186	Sulfolobus islandicus M.14.25	Sulfolobus islandicus	Sulfolobus	Archaea	Chromosome	Yes	2608832	Yes
CP001401.1	1188	Sulfolobus islandicus M.16.27	Sulfolobus islandicus	Sulfolobus	Archaea	Chromosome	Yes	2692402	Yes
CP001402.1	1189	Sulfolobus islandicus M.16.4	Sulfolobus islandicus	Sulfolobus	Archaea	Chromosome	Yes	2586647	Yes
CP001403.1	1190	Sulfolobus islandicus Y.G.57.14	Sulfolobus islandicus	Sulfolobus	Archaea	Chromosome	Yes	2702058	Yes
CP001404.1	1191	Sulfolobus islandicus Y.N.15.51	Sulfolobus islandicus	Sulfolobus	Archaea	Chromosome	Yes	2812165	Yes
CP001405.1	1191	Sulfolobus islandicus Y.N.15.51	Sulfolobus islandicus	Sulfolobus	Archaea	Plasmid	Yes	42245	Yes
CP001406.1	379	Bacillus cereus 03BB102	Bacillus cereus	Bacillus	Bacteria	Plasmid	No	179680	Yes
CP001407.1	379	Bacillus cereus 03BB102	Bacillus cereus	Bacillus	Bacteria	Chromosome	Yes	5269628	Yes
CP001409.1	1442	Pasteurella multocida subsp. multocida str. 3480	Pasteurella multocida	Pasteurella	Bacteria	Chromosome	Yes	2378127	Yes
CP001429.2	2947	Blattabacterium sp. (Periplaneta americana) str. BPLAN	Blattabacterium sp. (Periplaneta americana)	Blattabacterium	Bacteria	Chromosome	No	636994	No
CP001430.1	2947	Blattabacterium sp. (Periplaneta americana) str. BPLAN	Blattabacterium sp. (Periplaneta americana)	Blattabacterium	Bacteria	Plasmid	No	3448	No
CP001431.1	1963	Neorickettsia risticii str. Illinois	Neorickettsia risticii	Neorickettsia	Bacteria	Chromosome	No	879977	No
CP001463.1	2191	Thermococcus sibiricus MM 739	Thermococcus sibiricus	Thermococcus	Archaea	Chromosome	Yes	1845800	Yes
CP001472.1	1606	Acidobacterium capsulatum ATCC 51196	Acidobacterium capsulatum	Acidobacterium	Bacteria	Chromosome	Yes	4127356	Yes
CP001485.1	1037	Vibrio cholerae MJ-1236	Vibrio cholerae	Vibrio	Bacteria	Chromosome	Yes	3149584	Yes
CP001486.1	1037	Vibrio cholerae MJ-1236	Vibrio cholerae	Vibrio	Bacteria	Chromosome	Yes	1086784	Yes
CP001487.1	2946	Blattabacterium sp. (Blattella germanica) str. Bge	Blattabacterium sp. (Blattella germanica)	Blattabacterium	Bacteria	Chromosome	No	636850	No
CP001488.1	1459	Brucella melitensis ATCC 23457	Brucella melitensis	Brucella	Bacteria	Chromosome	Yes	2125701	Yes
CP001489.1	1459	Brucella melitensis ATCC 23457	Brucella melitensis	Brucella	Bacteria	Chromosome	Yes	1185518	Yes
CP001503.2	1469	Burkholderia glumae BGR1	Burkholderia glumae	Burkholderia	Bacteria	Chromosome	Yes	3906507	Yes
CP001504.2	1469	Burkholderia glumae BGR1	Burkholderia glumae	Burkholderia	Bacteria	Chromosome	Yes	2827333	Yes
CP001505.1	1469	Burkholderia glumae BGR1	Burkholderia glumae	Burkholderia	Bacteria	Plasmid	No	133591	Yes
CP001506.1	1469	Burkholderia glumae BGR1	Burkholderia glumae	Burkholderia	Bacteria	Plasmid	No	141792	Yes
CP001507.2	1469	Burkholderia glumae BGR1	Burkholderia glumae	Burkholderia	Bacteria	Plasmid	Yes	141067	Yes
CP001508.2	1469	Burkholderia glumae BGR1	Burkholderia glumae	Burkholderia	Bacteria	Plasmid	Yes	134346	Yes
CP001509.3	515	Escherichia coli BL21(DE3)	Escherichia coli	Escherichia	Bacteria	Chromosome	Yes	4558953	Yes
CP001510.1	1182	Methylobacterium extorquens AM1	Methylobacterium extorquens	Methylobacterium	Bacteria	Chromosome	Yes	5511322	Yes
CP001511.1	1182	Methylobacterium extorquens AM1	Methylobacterium extorquens	Methylobacterium	Bacteria	Mega-plasmid	Yes	1261460	Yes
CP001512.1	1182	Methylobacterium extorquens AM1	Methylobacterium extorquens	Methylobacterium	Bacteria	Plasmid	No	44195	Yes
CP001513.1	1182	Methylobacterium extorquens AM1	Methylobacterium extorquens	Methylobacterium	Bacteria	Plasmid	No	37858	Yes
CP001514.1	1182	Methylobacterium extorquens AM1	Methylobacterium extorquens	Methylobacterium	Bacteria	Plasmid	No	24943	Yes
CP001515.1	1351	Bifidobacterium animalis subsp. lactis Bl-04	Bifidobacterium animalis	Bifidobacterium	Bacteria	Chromosome	Yes	1938709	Yes
CP001544.1	324	Staphylococcus aureus subsp. aureus USA300_TCH1516	Staphylococcus aureus	Staphylococcus	Bacteria	Plasmid	No	3125	Yes
CP001560.1	2657	Shimwellia blattae DSM 4481 = NBRC 105725	Shimwellia blattae	Shimwellia	Bacteria	Chromosome	Yes	4158725	Yes
CP001561.1	650	Neisseria meningitidis alpha710	Neisseria meningitidis	Neisseria	Bacteria	Chromosome	Yes	2242947	Yes
CP001562.1	2199	Bartonella grahamii as4aup	Bartonella grahamii	Bartonella	Bacteria	Chromosome	Yes	2341328	Yes
CP001563.1	2199	Bartonella grahamii as4aup	Bartonella grahamii	Bartonella	Bacteria	Plasmid	No	28192	Yes
CP001578.1	2140	Brucella microti CCM 4915	Brucella microti	Brucella	Bacteria	Chromosome	Yes	2117050	Yes
CP001579.1	2140	Brucella microti CCM 4915	Brucella microti	Brucella	Bacteria	Chromosome	Yes	1220319	Yes
CP001581.1	1234	Clostridium botulinum A2 str. Kyoto	Clostridium botulinum	Clostridium	Bacteria	Chromosome	Yes	4155278	Yes
CP001582.1	571	Helicobacter pylori v225d	Helicobacter pylori	Helicobacter	Bacteria	Chromosome	Yes	1588278	Yes
CP001583.1	571	Helicobacter pylori v225d	Helicobacter pylori	Helicobacter	Bacteria	Plasmid	No	7326	Yes
CP001584.1	1242	Rickettsia prowazekii str. Rp22	Rickettsia prowazekii	Rickettsia	Bacteria	Chromosome	No	1111612	No
CP001585.1	307	Yersinia pestis D106004	Yersinia pestis	Yersinia	Bacteria	Chromosome	Yes	4640720	Yes
CP001586.1	307	Yersinia pestis D106004	Yersinia pestis	Yersinia	Bacteria	Plasmid	No	68342	Yes
CP001587.1	307	Yersinia pestis D106004	Yersinia pestis	Yersinia	Bacteria	Plasmid	Yes	94249	Yes
CP001588.1	307	Yersinia pestis D106004	Yersinia pestis	Yersinia	Bacteria	Plasmid	No	9611	Yes
CP001589.1	308	Yersinia pestis D182038	Yersinia pestis	Yersinia	Bacteria	Chromosome	Yes	4626944	Yes
CP001590.1	308	Yersinia pestis D182038	Yersinia pestis	Yersinia	Bacteria	Plasmid	No	69665	Yes
CP001591.1	308	Yersinia pestis D182038	Yersinia pestis	Yersinia	Bacteria	Plasmid	Yes	96046	Yes
CP001592.1	308	Yersinia pestis D182038	Yersinia pestis	Yersinia	Bacteria	Plasmid	No	9608	Yes
CP001593.1	309	Yersinia pestis Z176003	Yersinia pestis	Yersinia	Bacteria	Chromosome	Yes	4553586	Yes
CP001594.1	309	Yersinia pestis Z176003	Yersinia pestis	Yersinia	Bacteria	Plasmid	No	68342	Yes
CP001595.1	309	Yersinia pestis Z176003	Yersinia pestis	Yersinia	Bacteria	Plasmid	Yes	94251	Yes
CP001596.1	309	Yersinia pestis Z176003	Yersinia pestis	Yersinia	Bacteria	Plasmid	No	9609	Yes
CP001597.1	730	Bacillus anthracis str. A0248	Bacillus anthracis	Bacillus	Bacteria	Plasmid	No	94830	Yes
CP001598.1	730	Bacillus anthracis str. A0248	Bacillus anthracis	Bacillus	Bacteria	Chromosome	Yes	5227419	Yes
CP001599.1	730	Bacillus anthracis str. A0248	Bacillus anthracis	Bacillus	Bacteria	Plasmid	No	181677	Yes
CP001600.2	1802	Edwardsiella ictaluri 93-146	Edwardsiella ictaluri	Edwardsiella	Bacteria	Chromosome	Yes	3812301	Yes
CP001601.1	2229	Corynebacterium aurimucosum ATCC 700975	Corynebacterium aurimucosum	Corynebacterium	Bacteria	Chromosome	Yes	2790189	Yes
CP001602.2	3239	Listeria monocytogenes 08-5578	Listeria monocytogenes	Listeria	Bacteria	Chromosome	No	3032624	Yes
CP001603.1	3239	Listeria monocytogenes 08-5578	Listeria monocytogenes	Listeria	Bacteria	Plasmid	No	77054	Yes
CP001604.1	390	Listeria monocytogenes 08-5923	Listeria monocytogenes	Listeria	Bacteria	Chromosome	Yes	2999054	Yes
CP001605.1	2370	Candidatus Sulcia muelleri SMDSEM	Candidatus Sulcia muelleri	Candidatus Sulcia	Bacteria	Chromosome	No	276984	No
CP001606.1	1352	Bifidobacterium animalis subsp. lactis DSM 10140	Bifidobacterium animalis	Bifidobacterium	Bacteria	Chromosome	Yes	1938483	Yes
CP001607.1	2206	Aggregatibacter aphrophilus NJ8700	Aggregatibacter aphrophilus	Aggregatibacter	Bacteria	Chromosome	Yes	2313035	Yes
CP001608.1	310	Yersinia pestis biovar Medievalis str. Harbin 35	Yersinia pestis	Yersinia	Bacteria	Chromosome	Yes	4532063	Yes
CP001609.1	310	Yersinia pestis biovar Medievalis str. Harbin 35	Yersinia pestis	Yersinia	Bacteria	Plasmid	No	68552	Yes
CP001610.1	310	Yersinia pestis biovar Medievalis str. Harbin 35	Yersinia pestis	Yersinia	Bacteria	Plasmid	Yes	99286	Yes
CP001611.1	310	Yersinia pestis biovar Medievalis str. Harbin 35	Yersinia pestis	Yersinia	Bacteria	Plasmid	No	9600	Yes
CP001612.1	1952	Rickettsia africae ESF-5	Rickettsia africae	Rickettsia	Bacteria	Chromosome	Yes	1278540	Yes
CP001613.1	1952	Rickettsia africae ESF-5	Rickettsia africae	Rickettsia	Bacteria	Plasmid	No	12377	Yes
CP001614.2	2120	Teredinibacter turnerae T7901	Teredinibacter turnerae	Teredinibacter	Bacteria	Chromosome	Yes	5193164	Yes
CP001615.1	2943	Exiguobacterium sp. AT1b	Exiguobacterium sp. AT1b	Exiguobacterium	Bacteria	Chromosome	Yes	2999895	Yes
CP001616.1	2188	Tolumonas auensis DSM 9187	Tolumonas auensis	Tolumonas	Bacteria	Chromosome	Yes	3471292	Yes
CP001617.1	1640	Lactobacillus plantarum JDM1	Lactobacillus plantarum	Lactobacillus	Bacteria	Chromosome	Yes	3197759	Yes
CP001618.1	2531	Beutenbergia cavernae DSM 12333	Beutenbergia cavernae	Beutenbergia	Bacteria	Chromosome	Yes	4669183	Yes
CP001619.1	2532	Dyadobacter fermentans DSM 18053	Dyadobacter fermentans	Dyadobacter	Bacteria	Chromosome	Yes	6967790	Yes
CP001620.1	2242	Corynebacterium kroppenstedtii DSM 44385	Corynebacterium kroppenstedtii	Corynebacterium	Bacteria	Chromosome	Yes	2446804	Yes
CP001621.1	3163	Mycoplasma mycoides subsp. capri str. GM12	Mycoplasma mycoides	Mycoplasma	Bacteria	Chromosome	Yes	1089202	Yes
CP001622.1	1270	Rhizobium leguminosarum bv. trifolii WSM1325	Rhizobium leguminosarum	Rhizobium	Bacteria	Chromosome	Yes	4767043	Yes
CP001623.1	1270	Rhizobium leguminosarum bv. trifolii WSM1325	Rhizobium leguminosarum	Rhizobium	Bacteria	Mega-plasmid	No	828924	Yes
CP001624.1	1270	Rhizobium leguminosarum bv. trifolii WSM1325	Rhizobium leguminosarum	Rhizobium	Bacteria	Mega-plasmid	Yes	660973	Yes
CP001625.1	1270	Rhizobium leguminosarum bv. trifolii WSM1325	Rhizobium leguminosarum	Rhizobium	Bacteria	Mega-plasmid	No	516088	Yes
CP001626.1	1270	Rhizobium leguminosarum bv. trifolii WSM1325	Rhizobium leguminosarum	Rhizobium	Bacteria	Plasmid	No	350312	Yes
CP001627.1	1270	Rhizobium leguminosarum bv. trifolii WSM1325	Rhizobium leguminosarum	Rhizobium	Bacteria	Plasmid	No	294782	Yes
CP001628.1	1412	Micrococcus luteus NCTC 2665	Micrococcus luteus	Micrococcus	Bacteria	Chromosome	Yes	2501097	Yes
CP001629.1	2547	Desulfomicrobium baculatum DSM 4028	Desulfomicrobium baculatum	Desulfomicrobium	Bacteria	Chromosome	Yes	3942657	Yes
CP001630.1	2529	Actinosynnema mirum DSM 43827	Actinosynnema mirum	Actinosynnema	Bacteria	Chromosome	Yes	8248144	Yes
CP001631.1	2546	Acidimicrobium ferrooxidans DSM 10331	Acidimicrobium ferrooxidans	Acidimicrobium	Bacteria	Chromosome	Yes	2158157	Yes
CP001632.1	2456	Capnocytophaga ochracea DSM 7271	Capnocytophaga ochracea	Capnocytophaga	Bacteria	Chromosome	Yes	2612925	Yes
CP001633.1	1067	Francisella tularensis subsp. tularensis NE061598	Francisella tularensis	Francisella	Bacteria	Chromosome	Yes	1892681	Yes
CP001634.1	2087	Kosmotoga olearia TBF 19.5.1	Kosmotoga olearia	Kosmotoga	Bacteria	Chromosome	Yes	2302126	Yes
CP001635.1	2106	Variovorax paradoxus S110	Variovorax paradoxus	Variovorax	Bacteria	Chromosome	Yes	5626353	Yes
CP001636.1	2106	Variovorax paradoxus S110	Variovorax paradoxus	Variovorax	Bacteria	Chromosome	No	1128644	Yes
CP001637.1	516	Escherichia coli DH1	Escherichia coli	Escherichia	Bacteria	Chromosome	Yes	4630707	Yes
CP001638.1	2636	Geobacillus sp. WCH70	Geobacillus sp. WCH70	Geobacillus	Bacteria	Chromosome	Yes	3464618	Yes
CP001639.1	2636	Geobacillus sp. WCH70	Geobacillus sp. WCH70	Geobacillus	Bacteria	Plasmid	Yes	33899	Yes
CP001640.1	2636	Geobacillus sp. WCH70	Geobacillus sp. WCH70	Geobacillus	Bacteria	Plasmid	Yes	10287	Yes
CP001641.1	474	Mycobacterium tuberculosis CCDC5079	Mycobacterium tuberculosis	Mycobacterium	Bacteria	Chromosome	Yes	4398812	Yes
CP001642.1	475	Mycobacterium tuberculosis CCDC5180	Mycobacterium tuberculosis	Mycobacterium	Bacteria	Chromosome	Yes	4405981	Yes
CP001643.1	2528	Brachybacterium faecium DSM 4810	Brachybacterium faecium	Brachybacterium	Bacteria	Chromosome	Yes	3614992	Yes
CP001644.1	1152	Ralstonia pickettii 12D	Ralstonia pickettii	Ralstonia	Bacteria	Chromosome	Yes	3647724	Yes
CP001645.1	1152	Ralstonia pickettii 12D	Ralstonia pickettii	Ralstonia	Bacteria	Chromosome	Yes	1323321	Yes
CP001646.1	1152	Ralstonia pickettii 12D	Ralstonia pickettii	Ralstonia	Bacteria	Plasmid	Yes	389779	Yes
CP001647.1	1152	Ralstonia pickettii 12D	Ralstonia pickettii	Ralstonia	Bacteria	Plasmid	No	273136	Yes
CP001648.1	1152	Ralstonia pickettii 12D	Ralstonia pickettii	Ralstonia	Bacteria	Plasmid	No	51398	Yes
CP001649.1	2093	Desulfovibrio salexigens DSM 2638	Desulfovibrio salexigens	Desulfovibrio	Bacteria	Chromosome	Yes	4289847	Yes
CP001650.1	2264	Zunongwangia profunda SM-A87	Zunongwangia profunda	Zunongwangia	Bacteria	Chromosome	Yes	5128187	Yes
CP001651.1	1253	Borrelia burgdorferi N40	Borrelia burgdorferi	Borrelia	Bacteria	Plasmid	No	53786	Yes
CP001652.1	1254	Borrelia burgdorferi JD1	Borrelia burgdorferi	Borrelia	Bacteria	Plasmid	No	52916	Yes
CP001654.1	1463	Dickeya dadantii Ech703	Dickeya dadantii	Dickeya	Bacteria	Chromosome	Yes	4679450	Yes
CP001655.1	2129	Dickeya zeae Ech1591	Dickeya zeae	Dickeya	Bacteria	Chromosome	Yes	4813854	Yes
CP001656.1	2940	Paenibacillus sp. JDR-2	Paenibacillus sp. JDR-2	Paenibacillus	Bacteria	Chromosome	Yes	7184930	Yes
CP001657.1	2124	Pectobacterium carotovorum subsp. carotovorum PC1	Pectobacterium carotovorum	Pectobacterium	Bacteria	Chromosome	Yes	4862913	Yes
CP001658.1	469	Mycobacterium tuberculosis KZN 1435	Mycobacterium tuberculosis	Mycobacterium	Bacteria	Chromosome	Yes	4398250	Yes
CP001661.1	2915	Geobacter sp. M21	Geobacter sp. M21	Geobacter	Bacteria	Chromosome	Yes	4745806	Yes
CP001662.1	471	Mycobacterium tuberculosis KZN 4207	Mycobacterium tuberculosis	Mycobacterium	Bacteria	Chromosome	Yes	4394985	Yes
CP001663.1	1529	Mycobacterium smegmatis str. MC2 155	Mycobacterium smegmatis	Mycobacterium	Bacteria	Chromosome	Yes	6988208	Yes
CP001665.1	517	Escherichia coli 'BL21-Gold(DE3)pLysS AG'	Escherichia coli	Escherichia	Bacteria	Chromosome	Yes	4570938	Yes
CP001666.1	1817	Clostridium ljungdahlii DSM 13528	Clostridium ljungdahlii	Clostridium	Bacteria	Chromosome	Yes	4630065	Yes
CP001668.1	1212	Mycoplasma mycoides subsp. capri str. GM12	Mycoplasma mycoides	Mycoplasma	Bacteria	Chromosome	Yes	1084586	Yes
CP001671.1	527	Escherichia coli ABU 83972	Escherichia coli	Escherichia	Bacteria	Chromosome	Yes	5131397	Yes
CP001672.1	2276	Methylotenera mobilis JLW8	Methylotenera mobilis	Methylotenera	Bacteria	Chromosome	Yes	2547570	Yes
CP001673.1	2243	Flavobacteriaceae bacterium 3519-10	Flavobacteriaceae bacterium 3519-10	-	Bacteria	Chromosome	Yes	2768102	Yes
CP001674.1	2165	Methylovorus glucosetrophus SIP3-4	Methylovorus glucosotrophus	Methylovorus	Bacteria	Chromosome	Yes	2995511	Yes
CP001675.1	2165	Methylovorus glucosetrophus SIP3-4	Methylovorus glucosotrophus	Methylovorus	Bacteria	Plasmid	Yes	76680	Yes
CP001676.1	2165	Methylovorus glucosetrophus SIP3-4	Methylovorus glucosotrophus	Methylovorus	Bacteria	Plasmid	No	9816	Yes
CP001677.5	2089	Candidatus Liberibacter asiaticus str. psy62	Candidatus Liberibacter asiaticus	Candidatus Liberibacter	Bacteria	Chromosome	Yes	1227328	Yes
CP001678.1	2164	Hirschia baltica ATCC 49814	Hirschia baltica	Hirschia	Bacteria	Chromosome	Yes	3455622	Yes
CP001679.1	2164	Hirschia baltica ATCC 49814	Hirschia baltica	Hirschia	Bacteria	Plasmid	No	84492	Yes
CP001680.1	569	Helicobacter pylori 52	Helicobacter pylori	Helicobacter	Bacteria	Chromosome	Yes	1568826	Yes
CP001681.1	2540	Pedobacter heparinus DSM 2366	Pedobacter heparinus	Pedobacter	Bacteria	Chromosome	Yes	5167383	Yes
CP001682.1	2530	Cryptobacterium curtum DSM 15641	Cryptobacterium curtum	Cryptobacterium	Bacteria	Chromosome	Yes	1617804	Yes
CP001683.1	2535	Saccharomonospora viridis DSM 43017	Saccharomonospora viridis	Saccharomonospora	Bacteria	Chromosome	Yes	4308349	Yes
CP001684.1	2533	Slackia heliotrinireducens DSM 20476	Slackia heliotrinireducens	Slackia	Bacteria	Chromosome	Yes	3165038	Yes
CP001685.1	2545	Leptotrichia buccalis C-1013-b	Leptotrichia buccalis	Leptotrichia	Bacteria	Chromosome	Yes	2465610	Yes
CP001686.1	2536	Kytococcus sedentarius DSM 20547	Kytococcus sedentarius	Kytococcus	Bacteria	Chromosome	Yes	2785024	Yes
CP001687.1	2543	Halorhabdus utahensis DSM 12940	Halorhabdus utahensis	Halorhabdus	Archaea	Chromosome	Yes	3116795	Yes
CP001688.1	2538	Halomicrobium mukohataei DSM 12286	Halomicrobium mukohataei	Halomicrobium	Archaea	Chromosome	Yes	3110487	Yes
CP001689.1	2538	Halomicrobium mukohataei DSM 12286	Halomicrobium mukohataei	Halomicrobium	Archaea	Plasmid	No	221862	Yes
CP001690.1	2527	Halogeometricum borinquense DSM 11551	Halogeometricum borinquense	Halogeometricum	Archaea	Chromosome	Yes	2820544	Yes
CP001691.1	2527	Halogeometricum borinquense DSM 11551	Halogeometricum borinquense	Halogeometricum	Archaea	Plasmid	No	362194	Yes
CP001692.1	2527	Halogeometricum borinquense DSM 11551	Halogeometricum borinquense	Halogeometricum	Archaea	Plasmid	No	339010	Yes
CP001693.1	2527	Halogeometricum borinquense DSM 11551	Halogeometricum borinquense	Halogeometricum	Archaea	Plasmid	No	210350	Yes
CP001694.1	2527	Halogeometricum borinquense DSM 11551	Halogeometricum borinquense	Halogeometricum	Archaea	Plasmid	No	194834	Yes
CP001695.1	2527	Halogeometricum borinquense DSM 11551	Halogeometricum borinquense	Halogeometricum	Archaea	Plasmid	No	17535	Yes
CP001696.1	2152	Methanocaldococcus fervens AG86	Methanocaldococcus fervens	Methanocaldococcus	Archaea	Chromosome	Yes	1485061	Yes
CP001697.1	2152	Methanocaldococcus fervens AG86	Methanocaldococcus fervens	Methanocaldococcus	Archaea	Plasmid	Yes	22190	Yes
CP001698.1	2279	Spirochaeta thermophila DSM 6192	Spirochaeta thermophila	Spirochaeta	Bacteria	Chromosome	Yes	2472645	Yes
CP001699.1	2541	Chitinophaga pinensis DSM 2588	Chitinophaga pinensis	Chitinophaga	Bacteria	Chromosome	Yes	9127347	Yes
CP001700.1	2537	Catenulispora acidiphila DSM 44928	Catenulispora acidiphila	Catenulispora	Bacteria	Chromosome	Yes	10467782	Yes
CP001701.1	2929	Cyanothece sp. PCC 8802	Cyanothece sp. PCC 8802	Cyanothece	Bacteria	Chromosome	Yes	4669813	Yes
CP001702.1	2929	Cyanothece sp. PCC 8802	Cyanothece sp. PCC 8802	Cyanothece	Bacteria	Plasmid	No	75678	Yes
CP001703.1	2929	Cyanothece sp. PCC 8802	Cyanothece sp. PCC 8802	Cyanothece	Bacteria	Plasmid	No	23870	Yes
CP001704.1	2929	Cyanothece sp. PCC 8802	Cyanothece sp. PCC 8802	Cyanothece	Bacteria	Plasmid	No	22723	Yes
CP001705.1	2929	Cyanothece sp. PCC 8802	Cyanothece sp. PCC 8802	Cyanothece	Bacteria	Plasmid	No	11263	Yes
CP001706.1	2534	Jonesia denitrificans DSM 20603	Jonesia denitrificans	Jonesia	Bacteria	Chromosome	Yes	2749646	Yes
CP001707.1	2544	Kangiella koreensis DSM 16069	Kangiella koreensis	Kangiella	Bacteria	Chromosome	Yes	2852073	Yes
CP001708.1	2467	Anaerococcus prevotii DSM 20548	Anaerococcus prevotii	Anaerococcus	Bacteria	Chromosome	Yes	1883067	Yes
CP001709.1	2467	Anaerococcus prevotii DSM 20548	Anaerococcus prevotii	Anaerococcus	Bacteria	Plasmid	Yes	115566	Yes
CP001710.1	2392	Methanothermobacter marburgensis str. Marburg	Methanothermobacter marburgensis	Methanothermobacter	Archaea	Chromosome	Yes	1634695	Yes
CP001711.1	2392	Methanothermobacter marburgensis str. Marburg	Methanothermobacter marburgensis	Methanothermobacter	Archaea	Plasmid	No	4440	Yes
CP001712.1	2030	Robiginitalea biformata HTCC2501	Robiginitalea biformata	Robiginitalea	Bacteria	Chromosome	Yes	3530383	Yes
CP001713.1	642	Chlamydophila pneumoniae LPCoLN	Chlamydia pneumoniae	Chlamydia	Bacteria	Chromosome	No	1241020	No
CP001714.1	642	Chlamydophila pneumoniae LPCoLN	Chlamydia pneumoniae	Chlamydia	Bacteria	Plasmid	No	7530	No
CP001715.1	2088	Candidatus Accumulibacter phosphatis clade IIA str. UW-1	Candidatus Accumulibacter phosphatis	Candidatus Accumulibacter	Bacteria	Chromosome	Yes	5058518	Yes
CP001716.1	2088	Candidatus Accumulibacter phosphatis clade IIA str. UW-1	Candidatus Accumulibacter phosphatis	Candidatus Accumulibacter	Bacteria	Plasmid	Yes	167595	Yes
CP001717.1	2088	Candidatus Accumulibacter phosphatis clade IIA str. UW-1	Candidatus Accumulibacter phosphatis	Candidatus Accumulibacter	Bacteria	Plasmid	No	42325	Yes
CP001718.1	2088	Candidatus Accumulibacter phosphatis clade IIA str. UW-1	Candidatus Accumulibacter phosphatis	Candidatus Accumulibacter	Bacteria	Plasmid	Yes	37695	Yes
CP001719.1	2194	Methanobrevibacter ruminantium M1	Methanobrevibacter ruminantium	Methanobrevibacter	Archaea	Chromosome	Yes	2937203	Yes
CP001720.1	2539	Desulfotomaculum acetoxidans DSM 771	Desulfotomaculum acetoxidans	Desulfotomaculum	Bacteria	Chromosome	Yes	4545624	Yes
CP001721.1	2257	Atopobium parvulum DSM 20469	Atopobium parvulum	Atopobium	Bacteria	Chromosome	Yes	1543805	Yes
CP001722.1	1418	Zymomonas mobilis subsp. mobilis NCIMB 11163	Zymomonas mobilis	Zymomonas	Bacteria	Chromosome	Yes	2124771	Yes
CP001723.1	1418	Zymomonas mobilis subsp. mobilis NCIMB 11163	Zymomonas mobilis	Zymomonas	Bacteria	Plasmid	Yes	53380	Yes
CP001724.1	1418	Zymomonas mobilis subsp. mobilis NCIMB 11163	Zymomonas mobilis	Zymomonas	Bacteria	Plasmid	No	40818	Yes
CP001725.1	1418	Zymomonas mobilis subsp. mobilis NCIMB 11163	Zymomonas mobilis	Zymomonas	Bacteria	Plasmid	No	4551	Yes
CP001726.1	2420	Eggerthella lenta DSM 2243	Eggerthella lenta	Eggerthella	Bacteria	Chromosome	Yes	3632260	Yes
CP001727.1	2102	Alicyclobacillus acidocaldarius subsp. acidocaldarius DSM 446	Alicyclobacillus acidocaldarius	Alicyclobacillus	Bacteria	Chromosome	Yes	3018755	Yes
CP001728.1	2102	Alicyclobacillus acidocaldarius subsp. acidocaldarius DSM 446	Alicyclobacillus acidocaldarius	Alicyclobacillus	Bacteria	Plasmid	No	91726	Yes
CP001729.1	2102	Alicyclobacillus acidocaldarius subsp. acidocaldarius DSM 446	Alicyclobacillus acidocaldarius	Alicyclobacillus	Bacteria	Plasmid	Yes	87298	Yes
CP001730.1	2102	Alicyclobacillus acidocaldarius subsp. acidocaldarius DSM 446	Alicyclobacillus acidocaldarius	Alicyclobacillus	Bacteria	Plasmid	No	7907	Yes
CP001731.1	1195	Sulfolobus islandicus L.D.8.5	Sulfolobus islandicus	Sulfolobus	Archaea	Chromosome	Yes	2722032	Yes
CP001732.1	1195	Sulfolobus islandicus L.D.8.5	Sulfolobus islandicus	Sulfolobus	Archaea	Plasmid	No	26615	Yes
CP001733.1	2135	Aggregatibacter actinomycetemcomitans D11S-1	Aggregatibacter actinomycetemcomitans	Aggregatibacter	Bacteria	Chromosome	Yes	2105764	Yes
CP001734.1	2542	Desulfohalobium retbaense DSM 5692	Desulfohalobium retbaense	Desulfohalobium	Bacteria	Chromosome	No	2864304	Yes
CP001735.1	2542	Desulfohalobium retbaense DSM 5692	Desulfohalobium retbaense	Desulfohalobium	Bacteria	Plasmid	Yes	45263	Yes
CP001736.1	2513	Kribbella flavida DSM 17836	Kribbella flavida	Kribbella	Bacteria	Chromosome	Yes	7579488	Yes
CP001737.1	2548	Nakamurella multipartita DSM 44233	Nakamurella multipartita	Nakamurella	Bacteria	Chromosome	Yes	6060298	Yes
[truncated: 1,896 more rows]
