# Supplementary material for: Lifespan of restriction-modification systems critically affects avoidance of their recognition sites in host genomes
Source: BMC Genomics. 2015 Dec 21;16:1084. doi: 10.1186/s12864-015-2288-4 (PMC4687349; doi:10.1186/s12864-015-2288-4)
Supplement: Additional file 3: — List of all analyzed genomic sequences of eukaryotic viruses. Tab-delimited table of viral genome sequence IDs. (TSV 191 kb) [file 12864_2015_2288_MOESM3_ESM.tsv]

# Additional file 3. List of all analyzed genomic sequences of eukaryotic viruses.
#
# GenBank AC - GenBank accession number with version.
# Organism name - organism name as it is in the GenBank entry.
# Length (bp) - the sequence length in base pairs.
# Genome type - DNA or RNA
# Encodes R-M system - 'Yes' if the genome encodes R-M systems, 'No' else.
#
GenBank AC	Organism name	Length (bp)	Genome type	Encodes R-M system
AB000403.1	Rice grassy stunt virus	2704	RNA	No
AB000404.1	Rice grassy stunt virus	2584	RNA	No
AB000851.1	Akabane virus	858	RNA	No
AB000920.1	Milk vetch dwarf C1 alphasatellite (MVDC1A)	1007	DNA	No
AB000921.1	Milk vetch dwarf C2 alphasatellite (MVDC2A)	1009	DNA	No
AB000922.1	Milk vetch dwarf C3 alphasatellite (MVDC3A)	1000	DNA	No
AB000923.1	Milk vetch dwarf virus	990	DNA	No
AB000924.1	Milk vetch dwarf virus	989	DNA	No
AB000925.1	Milk vetch dwarf virus	977	DNA	No
AB000926.1	Milk vetch dwarf virus	981	DNA	No
AB000927.1	Milk vetch dwarf virus	985	DNA	No
AB007990.1	Eupatorium yellow vein virus (EpYVV)	2766	DNA	No
AB009046.1	Milk vetch dwarf virus	997	DNA	No
AB009047.1	Milk vetch dwarf C10 alphasatellite (MVDC10A)	1022	DNA	No
AB009656.1	Rice grassy stunt virus	9760	RNA	No
AB009663.2	Rabies virus	11926	RNA	No
AB010145.1	Aichi virus 1	8251	RNA	No
AB010300.1	Garlic virus A	8660	RNA	No
AB010302.1	Garlic virus C	8405	RNA	No
AB010376.1	Rice grassy stunt virus	4056	RNA	No
AB010377.1	Rice grassy stunt virus	3123	RNA	No
AB010378.1	Rice grassy stunt virus	2915	RNA	No
AB011819.1	Clover yellow vein virus	9584	RNA	No
AB012132.1	Human parainfluenza virus 3	15462	RNA	No
AB012756.1	Sclerophthora macrospora virus B	5533	RNA	No
AB017037.1	Himetobi P virus	9275	RNA	No
AB017503.1	Wasabi mottle virus	6298	RNA	No
AB020781.1	Honeysuckle yellow vein mosaic virus	2757	DNA	No
AB024414.1	Marek's disease virus serotype 2 MDV2	110637	DNA	No
AB025946.2	Torque teno virus 19	3808	DNA	No
AB026929.1	Torque teno mini virus 6	2897	DNA	No
AB027007.1	Japanese yam mosaic virus	9760	RNA	No
AB027020.1	Human papillomavirus type 69	7700	DNA	No
AB027021.1	Human papillomavirus type 82	7871	DNA	No
AB027511.1	Milk vetch dwarf virus	1001	DNA	No
AB030277.1	Northern cereal mosaic virus	13222	RNA	No
AB032469.1	Hop latent virus	8612	RNA	No
AB032553.1	Sagiyama virus	11698	RNA	No
AB038147.1	Soybean dwarf virus	5853	RNA	No
AB038148.1	Soybean dwarf virus	5841	RNA	No
AB038149.1	Soybean dwarf virus	5708	RNA	No
AB038150.1	Soybean dwarf virus	5708	RNA	No
AB038343.1	Melon yellow spot virus	3232	RNA	No
AB038625.1	TTV-like mini virus (TTMV)	2915	DNA	No
AB040447.1	Cocksfoot mottle virus	4083	RNA	No
AB040456.1	Human papillomavirus type 71	8017	DNA	No
AB040749.1	Aichi virus 1	8280	RNA	No
AB040874.1	Mumps virus	15384	RNA	No
AB042808.1	Chiba virus	7697	RNA	No
AB044824.1	Rabies virus	11926	RNA	No
AB049735.1	Gallid herpesvirus 3 (Marek's disease virus type 2)	164270	DNA	No
AB050781.1	Soybean crinkle leaf virus-[Japan]	2737	DNA	No
AB050936.1	Reston ebolavirus - Reston	18890	RNA	No
AB051848.1	Aconitum latent virus	8657	RNA	No
AB056571.1	Striped Jack nervous necrosis virus	3107	RNA	No
AB056572.1	Striped Jack nervous necrosis virus	1421	RNA	No
AB061773.1	Melon yellow spot virus	4815	RNA	No
AB061774.1	Melon yellow spot virus	8918	RNA	No
AB064963.1	Rice tungro spherical virus	12171	RNA	No
AB073912.1	Swine hepatitis E virus	7257	RNA	No
AB078435.1	Tobacco mild green mosaic virus	6356	RNA	No
AB084071.1	Norwalk-like virus	7562	RNA	No
AB085793.1	Squash leaf curl Philippines virus	2739	DNA	No
AB085794.1	Squash leaf curl Philippines virus	2705	DNA	No
AB089381.1	Paprika mild mottle virus	6524	RNA	No
AB090161.1	Theiler's-like virus of rats	8021	RNA	No
AB100604.1	Akabane virus	4309	RNA	No
AB110218.1	Tomato yellow leaf curl virus - Il (TYLCV-IL)	2791	DNA	No
AB158475.1	Canine minute virus	5097	DNA	No
AB162141.1	Tomato leaf curl Java virus-[Ageratum]	2747	DNA	No
AB162142.1	Tomato leaf curl Java virus-[Ageratum] satellite DNA	1360	DNA	No
AB176642.1	Hepatitis B virus subtype adr	3215	DNA	No
AB176964.1	Magnaporthe oryzae virus 1	5359	RNA	No
AB178949.1	Honeysuckle yellow vein Kagoshima virus	2762	DNA	No
AB183384.1	Bombyx mori cypovirus 1 satellite RNA	647	RNA	No
AB187514.1	Norovirus Hu/GI/Otofuke/1979/JP	7746	RNA	No
AB187566.2	Murine leukemia virus	8260	RNA	No
AB190458.1	Akabane virus	6868	RNA	No
AB192965.1	Tomato yellow leaf curl virus-Israel [Japan:Tosa:2005]	2781	DNA	No
AB192966.1	Tomato yellow leaf curl virus-Israel [Japan:Haruno:2005]	2781	DNA	No
AB193315.2	Chaetoceros salsugineum DNA virus	6000	DNA	No
AB193726.1	Aurantiochytrium single-stranded RNA virus 01	9035	RNA	No
AB194796.1	Turnip mosaic virus (isolate UK1)	9834	RNA	No
AB205395.1	Enterovirus C	7431	RNA	No
AB205396.1	Coxsackievirus A18	7460	RNA	No
AB206396.1	Alstroemeria virus x	7009	RNA	No
AB211993.1	Human papillomavirus type 27b	7831	DNA	No
AB218609.1	Heterocapsa circularisquama RNA virus	4391	RNA	No
AB219105.1	Nerine virus X	6582	RNA	No
AB219545.1	Konjac mosaic virus	9544	RNA	No
AB220921.1	Norovirus Hu/Chiba/04-1050/2005/JP	7559	RNA	No
AB236320.1	Hepatitis E virus	7236	RNA	No
AB236321.1	Honeysuckle yellow vein virus-[Japan:Fukui:2001] (HYVV-[JR:Fuk:06])	2761	DNA	No
AB236322.1	Honeysuckle yellow vein beta-[Japan:Fukui:2001]	1336	DNA	No
AB236323.1	Honeysuckle yellow vein mosaic virus-[Japan:Miyazaki:2001]	2759	DNA	No
AB236324.1	Honeysuckle yellow vein Japan betasatellite	1350	DNA	No
AB236325.1	Honeysuckle yellow vein virus-[Japan:Masuda:2003]	2764	DNA	No
AB236326.1	Honeysuckle yellow vein beta-[Japan:Masuda:2003]	1344	DNA	No
AB236327.1	Honeysuckle yellow vein mosaic beta-[Japan:Kumamoto:1998]	1346	DNA	No
AB246773.1	East Asian Passiflora virus (EAPV)	10046	RNA	No
AB252582.1	Human parechovirus 6	7347	RNA	No
AB261167.1	Cucumber mottle virus	6485	RNA	No
AB261175.1	Youcai mosaic virus	6304	RNA	No
AB262759.2	Culex flavivirus	10837	RNA	No
AB287439.1	Tobacco leaf curl Japan virus-[Honeysuckle:Ibaraki]	2763	DNA	No
AB287440.1	Honeysuckle yellow vein mosaic virus-[Nara1]	2762	DNA	No
AB287441.1	Honeysuckle yellow vein mosaic virus-[Nara2]	2762	DNA	No
AB290919.1	Torque teno midi virus 2	3253	DNA	No
AB300379.1	Magnaporthe oryzae virus 2	5193	RNA	No
AB300463.1	Eupatorium yellow vein virus-[Suya]	2760	DNA	No
AB300464.1	Eupatorium yellow vein betasatellite	1359	DNA	No
AB304848.1	Asparagus virus 3	6937	RNA	No
AB306314.1	Ageratum yellow vein virus-Ishigaki	2753	DNA	No
AB306522.1	Ageratum yellow vein virus satellite DNA beta-[Ishigaki]	1351	DNA	No
AB307732.1	Tomato leaf curl Philippine betasatellite	1346	DNA	No
AB331650.1	Bovine papillomavirus type 9	7303	DNA	No
AB331651.1	Bovine papillomavirus type 10	7399	DNA	No
AB353071.1	Phaius virus X	5816	RNA	No
AB360791.1	Plantago asiatica mosaic virus	6102	RNA	No
AB361563.1	Human papillomavirus type 57c	7848	DNA	No
AB365435.1	Norovirus Hu/Texas/TCH04-577/2004/US	7627	RNA	No
AB426611.1	Enterovirus B97 (EV-B97)	7413	RNA	No
AB432910.1	Grapevine virus E	7564	RNA	No
AB433979.1	Eupatorium yellow vein virus-[Japan:Kagawa:Tomato:1997]	2767	DNA	No
AB439841.1	Tomato yellow leaf curl virus-[Tochigi]	2781	DNA	No
AB439842.1	Tomato yellow leaf curl virus - Mild[Tokai]	2787	DNA	No
AB447427.1	Norovirus Hu/GII-4/Hokkaido1/2006/JP	7511	RNA	No
AB447428.1	Norovirus Hu/GII-4/Hokkaido2/2006/JP	7511	RNA	No
AB447429.1	Norovirus Hu/GII-4/Hokkaido3/2006/JP	7511	RNA	No
AB447430.1	Norovirus Hu/GII-4/Hokkaido4/2006/JP	7511	RNA	No
AB447431.1	Norovirus Hu/GII-4/Hokkaido5/2006/JP	7511	RNA	No
AB447432.1	Norovirus Hu/GII-4/Aomori1/2006/JP	7502	RNA	No
AB447433.1	Norovirus Hu/GII-4/Aomori2/2006/JP	7502	RNA	No
AB447434.1	Norovirus Hu/GII-4/Aomori4/2006/JP	7511	RNA	No
AB447435.1	Norovirus Hu/GII-4/Aomori5/2006/JP	7511	RNA	No
AB447436.1	Norovirus Hu/GII-4/Akita1/2006/JP	7511	RNA	No
AB447437.1	Norovirus Hu/GII-4/Akita2/2006/JP	7511	RNA	No
AB447438.1	Norovirus Hu/GII-4/Akita4/2006/JP	7511	RNA	No
AB447439.1	Norovirus Hu/GII-4/Akita5/2006/JP	7511	RNA	No
AB447440.1	Norovirus Hu/GII-4/Miyagi2/2006/JP	7511	RNA	No
AB447441.1	Norovirus Hu/GII-4/Miyagi4/2006/JP	7511	RNA	No
AB447442.1	Norovirus Hu/GII-4/Miyagi5/2006/JP	7511	RNA	No
AB447443.1	Norovirus Hu/GII-4/Toyama1/2006/JP	7511	RNA	No
AB447444.1	Norovirus Hu/GII-4/Toyama4/2006/JP	7511	RNA	No
AB447445.1	Norovirus Hu/GII-4/Toyama5/2006/JP	7511	RNA	No
AB447446.1	Norovirus Hu/GII-4/Aichi3/2006/JP	7511	RNA	No
AB447447.1	Norovirus Hu/GII-4/Aichi4/2006/JP	7511	RNA	No
AB447448.1	Norovirus Hu/GII-4/Sakai2/2006/JP	7511	RNA	No
AB447449.1	Norovirus Hu/GII-4/Sakai3/2006/JP	7511	RNA	No
AB447450.1	Norovirus Hu/GII-4/Sakai4/2006/JP	7511	RNA	No
AB447451.1	Norovirus Hu/GII-4/Hiroshima1/2006/JP	7511	RNA	No
AB447452.1	Norovirus Hu/GII-4/Hiroshima2/2006/JP	7511	RNA	No
AB447453.1	Norovirus Hu/GII-4/Ehime1/2006/JP	7511	RNA	No
AB447454.1	Norovirus Hu/GII-4/Ehime2/2006/JP	7511	RNA	No
AB447455.1	Norovirus Hu/GII-4/Ehime5/2006/JP	7511	RNA	No
AB447456.1	Norovirus Hu/GII-4/Saga1/2006/JP	7511	RNA	No
AB447457.1	Norovirus Hu/GII-4/Saga4/2006/JP	7511	RNA	No
AB447458.1	Norovirus Hu/GII-4/Saga5/2006/JP	7511	RNA	No
AB447459.1	Norovirus Hu/GII-4/Kumamoto1/2006/JP	7511	RNA	No
AB447460.1	Norovirus Hu/GII-4/Kumamoto2/2006/JP	7511	RNA	No
AB447461.1	Norovirus Hu/GII-4/Kumamoto3/2006/JP	7511	RNA	No
AB447462.1	Norovirus Hu/GII-4/Kumamoto4/2006/JP	7511	RNA	No
AB447463.1	Norovirus Hu/GII-4/Kumamoto5/2006/JP	7511	RNA	No
AB448767.1	Human adenovirus 8	34980	DNA	No
AB448770.2	Human adenovirus 54	34920	DNA	No
AB488408.1	Aedes flavivirus	11064	RNA	No
AB516283.1	Rice yellow stunt virus	14029	RNA	No
AB516393.1	HBV genotype H	3215	DNA	No
AB517596.1	Butterbur mosaic virus	8662	RNA	No
AB540582.1	HBV genotype B	3215	DNA	No
AB540583.1	HBV genotype C	3215	DNA	No
AB541201.1	Norovirus Hu/GII-4/Aichi1/2007/JP	7509	RNA	No
AB541202.1	Norovirus Hu/GII-4/Aichi1/2008/JP	7509	RNA	No
AB541203.1	Norovirus Hu/GII-4/Aichi2/2007/JP	7509	RNA	No
AB541204.1	Norovirus Hu/GII-4/Aichi2/2008/JP	7509	RNA	No
AB541205.1	Norovirus Hu/GII-4/Aichi3/2007/JP	7509	RNA	No
AB541985.1	Pepper yellow mosaic virus	9745	RNA	No
AB542808.1	Human papillomavirus type 90	8024	DNA	No
AB543507.1	Bovine papillomavirus type 11	7251	DNA	No
AB543808.1	Norovirus Hu/GII-4/FUMI/2010/JP	7509	RNA	No
AB551370.1	Brugmansia suaveolens mottle virus	9870	RNA	No
AB553581.1	Chaetoceros lorenzianus DNA virus	5813	DNA	No
AB554014.1	HBV genotype C	3215	DNA	No
AB554015.1	HBV genotype C	3215	DNA	No
AB554016.1	HBV genotype D	3179	DNA	No
AB554018.1	HBV genotype C	3215	DNA	No
AB554019.1	HBV genotype C	3215	DNA	No
AB554020.1	HBV genotype C	3215	DNA	No
AB554021.1	HBV genotype C	3215	DNA	No
AB554023.1	HBV genotype D	3179	DNA	No
AB554024.1	HBV genotype D	3179	DNA	No
AB554025.1	HBV genotype C	3215	DNA	No
AB558119.1	Rhizophagus sp. RF1 medium virus	4557	RNA	No
AB560661.1	HBV genotype C	3215	DNA	No
AB560662.1	HBV genotype C	3215	DNA	No
AB588640.1	Mastomys polyomavirus	4899	DNA	No
AB593690.1	Hepatitis E virus type 3	7246	RNA	No
AB594828.1	Pepper vein yellows virus	6244	RNA	No
AB597230.1	Bell pepper endornavirus	14727	RNA	No
AB597949.1	Chaetoceros tenuissimus DNA virus	5639	DNA	No
AB604791.1	Culex tritaeniorhynchus rhabdovirus	11190	RNA	No
AB605241.1	Human mastadenovirus D	35045	DNA	No
AB614356.1	Sapovirus Hu/GI.2/BR-DF01/BRA/2009	7476	RNA	No
AB628188.1	Rehmannia mosaic virus	6395	RNA	No
AB644281.1	HBV genotype C	3215	DNA	No
AB644282.1	HBV recombinant B/C	3203	DNA	No
AB644283.1	HBV genotype C	3215	DNA	No
AB644284.1	HBV genotype C	3215	DNA	No
AB644285.1	HBV recombinant C/G	3164	DNA	No
AB644286.1	HBV genotype C	3215	DNA	No
AB644287.1	HBV genotype C	3215	DNA	No
AB646346.1	Human papillomavirus type 126	7326	DNA	No
AB678778.1	Coxsackievirus A6 (CV-A6)	7434	RNA	No
AB690372.1	Valsa ceratosperma hypovirus 1	9543	RNA	No
AB690461.1	Hepatitis C virus subtype 2a	9683	RNA	No
AB697482.1	Potato virus T	6544	RNA	No
AB710145.1	Chinese yam necrotic mosaic virus	8224	RNA	No
AB733585.1	Blueberry virus A	17798	RNA	No
AF002227.1	Bovine viral diarrhea virus 2 C413	12255	RNA	No
AF004985.1	Thogoto virus	2212	RNA	No
AF005370.1	Alcelaphine herpesvirus 1 (AIHV-1)	130608	DNA	No
AF006073.1	Thogoto virus	1927	RNA	No
AF012300.1	Tomato mottle Taino virus	2597	DNA	No
AF012301.1	Tomato mottle Taino virus	2562	DNA	No
AF013254.1	Human respiratory syncytial virus	15225	RNA	No
AF014388.1	Drosophila C virus	9264	RNA	No
AF014881.1	Hollyhock leaf crumple virus-[Giza]	2755	DNA	No
AF016316.1	Equine infectious anemia virus	8282	DNA	No
AF017149.3	Hendra virus	18234	RNA	No
AF017780.1	Cherry green ring mottle virus	8372	RNA	No
AF020051.3	Blackcurrant reversion virus (BRAV)	6405	RNA	No
AF020905.1	Common chimpanzee papillomavirus 1	7889	DNA	No
AF022937.1	Rhopalosiphum padi virus	10011	RNA	No
AF023424.1	Pegivirus A	9586	RNA	No
AF023848.1	Peanut mottle virus	9709	RNA	No
AF025538.1	Peanut bud necrosis virus	8911	RNA	No
AF026278.1	Grapevine rupestris stem pitting-associated virus (GRSPaV)	8725	RNA	No
AF028704.1	Adeno-associated virus - 6	4683	DNA	No
AF028705.1	Adeno-associated virus 3B	4722	DNA	No
AF030027.1	Equid herpesvirus 4 (Equine herpesvirus 4)	145597	DNA	No
AF030154.1	Bovine adenovirus 3	34446	DNA	No
AF033807.1	Mouse mammary tumor virus	8805	DNA	No
AF033809.1	Avian myelocytomatosis virus	3392	RNA	No
AF033810.1	Fujinami sarcoma virus	4788	RNA	No
AF033811.1	Moloney murine leukemia virus	8332	RNA	No
AF033812.1	Abelson murine leukemia virus	5894	RNA	No
AF033813.1	Moloney murine sarcoma virus	5833	RNA	No
AF033814.1	Murine osteosarcoma virus	3811	RNA	No
AF033815.1	Mason-Pfizer monkey virus	8557	RNA	No
AF033818.1	Bovine leukemia virus	8419	RNA	No
AF033822.1	Walleye dermal sarcoma virus	12708	RNA	No
AF036092.3	Bovine adenovirus 4	31301	DNA	No
AF036333.1	Diatraea saccharalis densovirus	5941	DNA	No
AF037218.1	Human herpesvirus 7 (HHV-7)	153080	DNA	No
AF037752.1	Sugarcane streak Egypt virus - [Giza]	2706	DNA	No
AF038044.1	Defective interfering RNA-5 of tomato bushy stunt virus	550	RNA	No
AF038665.1	Sphaeropsis sapinea RNA virus 1	5163	RNA	No
AF039080.1	Sphaeropsis sapinea RNA virus 2	5202	RNA	No
AF039205.1	Coxsackievirus B6	7398	RNA	No
AF039841.1	Sida golden mosaic virus	2585	DNA	No
AF041850.1	Simian-Human immunodeficiency virus	10006	DNA	No
AF043303.1	Adeno-associated virus - 2	4679	DNA	No
AF046869.1	Porcine reproductive and respiratory syndrome virus	15428	RNA	No
AF046996.1	Woolly monkey hepatitis B Virus	3179	DNA	No
AF049336.1	Sida golden mosaic virus	2642	DNA	No
AF052723.1	Feline leukemia virus	8448	DNA	No
AF053745.1	Mus dunni endogenous virus	8655	DNA	No
AF055887.1	Southern bean mosaic virus	4136	RNA	No
AF057136.1	Grapevine rupestris stem pitting-associated virus 1	8744	RNA	No
AF057533.1	Wheat streak mosaic virus	9384	RNA	No
AF061869.1	Beet soil-borne mosaic virus (BSBMV)	4616	RNA	No
AF063497.1	Adeno-associated virus - 1	4718	DNA	No
AF063866.1	Melanoplus sanguinipes entomopoxvirus	236120	DNA	No
AF069066.1	Tick-borne encephalitis virus	10927	RNA	No
AF070476.1	GB virus C variant troglodytes	9250	RNA	No
AF072672.1	Sugarcane streak Reunion virus	2735	DNA	No
AF074946.1	Turkey adenovirus 3	26263	DNA	No
AF074966.1	Simian T-lymphotropic virus 1	9028	DNA	No
AF076470.1	Rice tungro bacilliform virus	8016	DNA	No
AF077761.1	Newcastle disease virus	15186	RNA	No
AF079456.1	O'nyong-nyong virus	11822	RNA	No
AF079457.1	Igbo Ora virus	11821	RNA	No
AF079780.2	Tupaia paramyxovirus	17904	RNA	No
AF080560.1	Beak and feather disease virus	1993	DNA	No
AF081020.2	Australian bat lyssavirus	11822	RNA	No
AF081485.1	Coxsackievirus B2	7403	RNA	No
AF081810.1	Lymantria dispar multiple nucleopolyhedrovirus	161046	DNA	No
AF082191.1	Cryphonectria hypovirus 1	12727	RNA	No
AF083069.1	Echovirus E5	7433	RNA	No
AF083424.1	Ateline herpesvirus 3	108409	DNA	No
AF083501.3	Macaca mulatta rhadinovirus 17577	133719	DNA	No
AF083975.2	Fowl adenovirus 9	45063	DNA	No
AF086833.2	Ebola virus - Mayinga, Zaire, 1976	18959	RNA	No
AF091605.1	Bovine viral diarrhea virus strain Oregon C24V	12310	RNA	No
AF091736.1	VESV-like calicivirus	8304	RNA	No
AF092924.1	Sacbrood virus	8832	RNA	No
AF092932.1	Human papillomavirus type 6	8012	DNA	No
AF092942.1	Bovine respiratory syncytial virus	15140	RNA	No
AF093797.1	Norwalk virus	7598	RNA	No
AF098523.1	Erysimum latent virus	6035	RNA	No
AF100566.1	Venezuelan equine encephalitis virus	11421	RNA	No
AF101982.1	Influenza B virus (B/Lee/40)	2313	RNA	No
AF102017.1	Influenza B virus (B/Lee/40)	2204	RNA	No
AF102884.1	Nudaurelia capensis beta virus	6625	RNA	No
AF103728.1	Sindbis virus	11626	RNA	No
AF103734.1	Sindbis-like virus YN87448	11717	RNA	No
AF105037.1	Murid herpesvirus 4 (murine gammaherpesvirus 68)	119550	DNA	No
AF105220.1	Jaagsiekte sheep retrovirus	7455	DNA	No
AF105975.1	Tomato yellow leaf curl virus - Mild[Portugal] (TYLCV-Is)	2793	DNA	No
AF108105.1	Human adenovirus 17	35100	DNA	No
AF109397.1	Bovine circovirus	1768	DNA	No
AF109398.1	Porcine circovirus type 2-C	1768	DNA	No
AF109399.1	Porcine circovirus type 2-E	1768	DNA	No
AF109465.1	Feline calicivirus	7681	RNA	No
AF110189.1	Bean calico mosaic virus	2603	DNA	No
AF110190.1	Bean calico mosaic virus	2572	DNA	No
AF110996.1	Snow goose hepatitis B virus	3024	DNA	No
AF112352.1	African cassava mosaic virus-[Cameroon]	2777	DNA	No
AF112353.1	African cassava mosaic virus-[Cameroon]	2726	DNA	No
AF112354.1	East African cassava mosaic Cameroon virus	2802	DNA	No
AF112355.1	East African cassava mosaic Cameroon virus	2741	DNA	No
AF112862.1	Porcine circovirus type 2-B	1768	DNA	No
AF117753.1	Porcine circovirus type 2-D	1768	DNA	No
AF118150.1	Budgerigar fledgling disease polyomavirus (BFPyV)	4981	DNA	No
AF123432.1	Bovine enterovirus strain K2577	7405	DNA	No
AF123433.1	Bovine enterovirus strain SL305	7410	DNA	No
AF126467.1	Simian retrovirus 2	8105	DNA	No
AF127929.2	Zucchini yellow mosaic virus	9591	RNA	No
AF133128.1	Watermelon silver mottle virus (WSMoV)	8917	RNA	No
AF134484.2	Pepper leaf curl virus	2744	DNA	No
AF141897.1	Tomato yellow leaf curl Thailand virus-[2]	2737	DNA	No
AF141922.1	Tomato yellow leaf curl Thailand virus-[2]	2751	DNA	No
AF142094.1	Diaporthe ambigua RNA virus 1	4113	RNA	No
AF144300.1	Influenza A virus (A/goose/Guangdong/1/1996(H5N1))	2341	RNA	No
AF144301.1	Influenza A virus (A/goose/Guangdong/1/1996(H5N1))	2341	RNA	No
AF144302.1	Influenza A virus (A/goose/Guangdong/1/1996(H5N1))	2233	RNA	No
AF144303.1	Influenza A virus (A/goose/Guangdong/1/1996(H5N1))	1565	RNA	No
AF144304.1	Influenza A virus (A/goose/Guangdong/1/1996(H5N1))	1458	RNA	No
AF144305.1	Influenza A virus (A/goose/Guangdong/1/1996(H5N1))	1760	RNA	No
AF144306.1	Influenza A virus (A/goose/Guangdong/1/1996(H5N1))	1027	RNA	No
AF144307.1	Influenza A virus (A/goose/Guangdong/1/1996(H5N1))	865	RNA	No
AF144692.1	Rio Bravo virus	10140	RNA	No
AF145896.1	Camberwell virus	7555	RNA	No
AF147498.1	Snakehead virus	11550	RNA	No
AF147806.2	Gallid herpesvirus 2 (Marek's disease virus type 1)	174077	DNA	No
AF150629.1	Acute bee paralysis virus	9491	RNA	No
AF151983.1	Human papillomavirus type 83	8104	DNA	No
AF155064.2	Cotton leaf curl Gezira virus	2764	DNA	No
AF157029.1	Sugarcane yellow leaf virus	5899	RNA	No
AF157706.1	Human herpesvirus 6B	162114	DNA	No
AF160193.1	Apoi virus	10116	RNA	No
AF161266.1	Murray Valley encephalitis virus	11014	RNA	No
AF162221.1	Xestia c-nigrum granulovirus	178733	DNA	No
AF162273.1	Human parvovirus B19	5594	DNA	No
AF162711.1	Echovirus E30	7440	RNA	No
AF164967.1	Canine distemper virus	15690	RNA	No
AF166084.1	Tobacco rattle virus	6791	RNA	No
AF169561.2	Turnip mosaic virus	9835	RNA	No
AF169823.1	Spodoptera exigua multiple nucleopolyhedrovirus	135611	DNA	No
AF170028.1	Cherry mottle leaf virus	8018	RNA	No
AF170722.1	Rabbit fibroma virus	159857	DNA	No
AF170726.2	Myxoma virus	161773	DNA	No
AF173555.1	Bean golden yellow mosaic virus-[Mexico]	2644	DNA	No
AF173556.1	Bean golden yellow mosaic virus-[Mexico]	2609	DNA	No
AF174533.1	Nodamura virus	3204	RNA	No
AF174584.1	Apple mosaic virus	3476	RNA	No
AF174585.1	Apple mosaic virus	2979	RNA	No
AF178654.1	Bovine parainfluenza virus 3	15456	RNA	No
AF180391.1	Simian hemorrhagic fever virus	15717	RNA	No
AF180737.1	Simian virus 40	5162	DNA	No
AF182760.1	Porcine enteric sapovirus	7320	RNA	No
AF184987.1	Hantavirus Z10	1701	RNA	No
AF188515.1	Cryphonectria hypovirus 3	9799	RNA	No
AF188704.1	Rubella virus	9762	RNA	No
AF189155.1	Hantavirus Z10	6533	RNA	No
AF190123.1	Tobacco vein clearing virus	7767	DNA	No
AF192260.1	Periplaneta fuliginosa densovirus	5454	DNA	No
AF192772.1	Carnation mottle virus	4003	RNA	No
AF193863.1	Orangutan hepadnavirus	3182	DNA	No
AF195000.2	Chayote mosaic virus	6364	RNA	No
AF196835.2	West Nile virus	11029	RNA	No
AF198100.1	Fowlpox virus	288539	DNA	No
AF201902.1	Equine foamy virus	12035	DNA	No
AF201929.1	Murine hepatitis virus strain 2	31276	RNA	No
AF202870.1	Groundnut rosette virus satellite RNA	893	RNA	No
AF204951.2	Ectocarpus siliculosus virus 1	335593	DNA	No
AF212302.2	Nipah virus	18246	RNA	No
AF218266.2	Decapod penstyldensovirus 1	3909	DNA	No
AF218798.2	Barley yellow dwarf virus-PAS	5695	RNA	No
AF220247.1	Bovine viral diarrhea virus 1 (BVDV-1)	12294	RNA	No
AF220295.1	Bovine coronavirus	31100	RNA	No
AF221065.1	DG-75 Murine leukemia virus	8207	RNA	No
AF222322.1	Hepatitis B virus	3182	DNA	No
AF224336.1	Frog adenovirus 1	26163	DNA	No
AF224760.2	Cucurbit leaf crumple virus	2632	DNA	No
AF224761.2	Cucurbit leaf crumple virus	2600	DNA	No
AF225953.1	Broad bean wilt virus 2	5951	RNA	No
AF225954.1	Broad bean wilt virus 2	3607	RNA	No
AF227240.1	Kappapapillomavirus 1	7565	DNA	No
AF228063.1	Whitewater Arroyo virus	3316	RNA	No
AF230973.1	Enterovirus Yanbian 96-83csf	7456	RNA	No
AF232689.2	Rat cytomegalovirus Maastricht	230138	DNA	No
AF234533.1	Bovine ephemeral fever virus	14900	DNA	No
AF235165.1	American plum line pattern virus	2404	RNA	No
AF235166.1	American plum line pattern virus	2053	RNA	No
AF235168.2	Cereal yellow dwarf virus-RPS	5662	RNA	No
AF237816.1	Cherry necrotic rusty mottle virus	8432	RNA	No
AF237947.1	Mayaro virus	11411	RNA	No
AF238884.1	Botrytis virus F	6827	RNA	No
AF241359.1	Enterovirus CA55-1988	7411	RNA	No
AF241479.1	Bhendi yellow vein mosaic virus-[Madurai]	2741	DNA	No
AF250284.1	Amsacta moorei entomopoxvirus 'L'	232392	DNA	No
AF252610.1	Columbid circovirus	2037	DNA	No
AF252854.1	Bovine adenovirus 2	33034	DNA	No
AF254452.1	Japanese encephalitis virus	10970	RNA	No
AF254453.1	Japanese encephalitis virus	10970	RNA	No
AF254924.1	Youcai mosaic virus	6301	RNA	No
AF255742.1	Influenza A virus (A/Hong Kong/1073/99(H9N2))	1565	RNA	No
AF256176.1	Influenza A virus (A/Hong Kong/1073/99(H9N2))	890	RNA	No
AF258784.1	Tree shrew adenovirus 1	33501	DNA	No
AF260508.1	Human astrovirus 8	6759	RNA	No
AF260651.1	Citrus tristeza virus	19259	RNA	No
AF265566.1	Maize rayado fino virus	6305	RNA	No
AF270937.1	Plutella xylostella granulovirus	100999	DNA	No
AF271059.2	Helicoverpa armigera nucleopolyhedrovirus G4	131405	DNA	No
AF274010.1	Foot-and-mouth disease virus - type C (FMDV-C)	8115	RNA	No
AF275348.3	Cercopithecine herpesvirus 9 (CeHV-9)	124784	DNA	No
AF276987.1	Hantavirus Z10	3616	RNA	No
AF277675.1	Taura syndrome virus	10205	RNA	No
AF281817.1	Tupaiid herpesvirus 1	195859	DNA	No
AF289262.1	Porcine adenovirus 5	32621	DNA	No
AF291683.1	Trichoplusia ni cypovirus 15	4361	RNA	No
AF291684.1	Trichoplusia ni cypovirus 15	4187	RNA	No
AF291685.1	Trichoplusia ni cypovirus 15	3878	RNA	No
AF291686.3	Trichoplusia ni cypovirus 15	3311	RNA	No
AF291687.1	Trichoplusia ni cypovirus 15	2260	RNA	No
AF291688.1	Trichoplusia ni cypovirus 15	1859	RNA	No
AF291689.1	Trichoplusia ni cypovirus 15	1776	RNA	No
AF291690.1	Trichoplusia ni cypovirus 15	1234	RNA	No
AF291691.1	Trichoplusia ni cypovirus 15	1157	RNA	No
AF291692.1	Trichoplusia ni cypovirus 15	897	RNA	No
AF291693.1	Trichoplusia ni cypovirus 15	200	RNA	No
AF291702.1	Andes virus	1871	RNA	No
AF291703.2	Andes virus	3671	RNA	No
AF291704.5	Andes virus	6562	RNA	No
AF291705.1	Tomato rugose mosaic virus-[Ube]	2622	DNA	No
AF291706.1	Tomato rugose mosaic virus-[Ube]	2572	DNA	No
AF291866.1	Meleagrid herpesvirus 1 (MeHV-1)	159160	DNA	No
AF293960.1	Human papillomavirus type 84	7948	DNA	No
AF295543.1	Bovine respiratory syncytial virus ATCC51908	15140	RNA	No
AF303045.2	Helicoverpa armigera nucleopolyhedrovirus	130759	DNA	No
AF303741.1	Invertebrate iridescent virus 6 (IIV-6)	212482	DNA	No
AF304460.1	Human coronavirus 229E	27317	RNA	No
AF308158.2	Cactus virus X	6614	RNA	No
AF309418.1	Newcastle disease virus B1	15186	RNA	No
AF311056.1	Deer tick virus	10800	RNA	No
AF311938.1	Echovirus E30	7445	RNA	No
AF311939.1	Coxsackievirus B4	7397	RNA	No
AF314144.1	Ageratum yellow vein Sri Lanka virus	2748	DNA	No
AF314561.1	Mumps virus	15384	RNA	No
AF314662.1	Banana mild mosaic virus	7352	RNA	No
AF316321.2	Enterovirus 5865/sin/000009	7411	RNA	No
AF316992.1	Discula destructiva virus 1	1787	RNA	No
AF316993.1	Discula destructiva virus 1	1585	RNA	No
AF316994.2	Discula destructiva virus 1	1181	RNA	No
AF316995.1	Discula destructiva virus 1	308	RNA	No
AF318573.1	Bovine herpesvirus 4	108873	DNA	No
AF319782.2	Callitrichine herpesvirus 3 (Marmoset lymphocryptovirus)	149696	DNA	No
AF321057.1	Cucumber fruit mottle mosaic virus	6562	RNA	No
AF323747.1	Perina nuda virus	9476	RNA	No
AF325155.1	Spodoptera litura nucleopolyhedrovirus	139342	DNA	No
AF325528.1	Lumpy skin disease virus NI-2490	150773	DNA	No
AF326825.1	Dengue virus 4	10649	RNA	No
AF326963.1	Classical swine fever virus strain Eystrup	12301	RNA	No
AF327920.2	Ljungan virus 87-012	7590	RNA	No
AF327921.2	Ljungan virus 174F	7591	RNA	No
AF327922.2	Ljungan virus 145SL	7592	RNA	No
AF328295.1	Simian immunodeficiency virus	9529	RNA	No
AF329878.1	Maize streak virus - A[Ama]	2689	DNA	No
AF329886.1	Maize streak virus - B[Mom]	2683	DNA	No
AF329888.1	Maize streak virus - E[Pat]	2689	DNA	No
AF329889.1	Maize streak virus - [Raw]	2690	DNA	No
AF332093.2	Shrimp white spot syndrome virus (white spot bacilliform virus)	305108	DNA	No
AF332868.1	Tomato mosaic virus	6383	RNA	No
AF334030.1	Helicoverpa zea single nucleopolyhedrovirus (HzSNPV)	130869	DNA	No
AF338106.1	Mumps virus strain Jeryl Lynn	15384	RNA	No
AF346759.1	Tamana bat virus	10428	RNA	No
AF347695.1	Citrus yellow mosaic virus (CMBV)	7559	DNA	No
AF349909.1	Human papillomavirus type 86	7983	DNA	No
AF350330.1	Tobacco leaf curl Zimbabwe virus	2767	DNA	No
AF352024.1	Beet chlorosis virus	5776	RNA	No
AF352027.1	Enterovirus 5666/sin/002209	7411	RNA	No
AF356189.1	Eimeria brunetti RNA virus 1	5358	RNA	No
AF356697.1	Porcine endogenous retrovirus E	8072	DNA	No
AF356822.1	Encephalomyocarditis virus	7730	RNA	No
AF361253.1	Equine rhinitis B virus 2	8821	RNA	No
AF363011.1	Cotton leaf curl Rajasthan virus	2754	DNA	No
AF364089.1	Planaria asexual strain-specific virus-like element type 1	1911	DNA	No
AF364090.1	Planaria asexual strain-specific virus-like element type 1	5699	DNA	No
AF368272.1	Blackcurrant reversion virus (BRAV)	7711	RNA	No
AF369029.2	White spot syndrome virus	292967	DNA	No
AF371337.2	Human metapneumovirus	13350	RNA	No
AF371960.1	Infectious spleen and kidney necrosis virus	111362	DNA	No
AF379637.1	Beet curly top virus - California [Logan/Arabidopsis]	3038	DNA	No
AF380138.1	Monkeypox virus Zaire-96-I-16	196858	DNA	No
AF389115.1	Influenza A virus (A/Puerto Rico/8/34/Mount Sinai(H1N1))	2341	RNA	No
AF389116.1	Influenza A virus (A/Puerto Rico/8/34/Mount Sinai(H1N1))	2341	RNA	No
AF389117.1	Influenza A virus (A/Puerto Rico/8/34/Mount Sinai(H1N1))	2233	RNA	No
AF389118.1	Influenza A virus (A/Puerto Rico/8/34/Mount Sinai(H1N1))	1775	RNA	No
AF389119.1	Influenza A virus (A/Puerto Rico/8/34/Mount Sinai(H1N1))	1565	RNA	No
AF389120.1	Influenza A virus (A/Puerto Rico/8/34/Mount Sinai(H1N1))	1413	RNA	No
AF389121.1	Influenza A virus (A/Puerto Rico/8/34/Mount Sinai(H1N1))	1027	RNA	No
AF389122.1	Influenza A virus (A/Puerto Rico/8/34/Mount Sinai(H1N1))	890	RNA	No
AF389451.1	Tiger frog virus	105057	DNA	No
AF389452.1	Lymantria dispar cypovirus 14	4329	RNA	No
AF389453.1	Lymantria dispar cypovirus 14	4056	RNA	No
AF389454.1	Lymantria dispar cypovirus 14	3921	RNA	No
AF389455.1	Lymantria dispar cypovirus 14	3339	RNA	No
AF389456.1	Lymantria dispar cypovirus 14	3159	RNA	No
AF389457.1	Lymantria dispar cypovirus 14	1783	RNA	No
AF389458.1	Lymantria dispar cypovirus 14	1391	RNA	No
AF389459.1	Lymantria dispar cypovirus 14	1250	RNA	No
AF389460.1	Lymantria dispar cypovirus 14	1141	RNA	No
AF389461.1	Lymantria dispar cypovirus 14	956	RNA	No
AF389462.1	Lymantria dispar cypovirus 1	4164	RNA	No
AF389463.1	Lymantria dispar cypovirus 1	3853	RNA	No
AF389464.1	Lymantria dispar cypovirus 1	3846	RNA	No
AF389465.1	Lymantria dispar cypovirus 1	3262	RNA	No
AF389466.1	Lymantria dispar cypovirus 1	2851	RNA	No
AF389467.1	Lymantria dispar cypovirus 1	1792	RNA	No
AF389468.1	Lymantria dispar cypovirus 1	1501	RNA	No
AF389469.1	Lymantria dispar cypovirus 1	1332	RNA	No
AF389470.1	Lymantria dispar cypovirus 1	1187	RNA	No
AF389471.1	Lymantria dispar cypovirus 1	944	RNA	No
AF391797.1	Simian T-lymphotropic virus 3	8918	DNA	No
AF394196.1	Simian adenovirus 25	36521	DNA	No
AF394601.1	Turnip mosaic virus	9808	RNA	No
AF394602.1	Turnip mosaic virus	9780	RNA	No
AF395114.1	Chicken anemia virus	2298	DNA	No
AF403738.1	Culex nigripalpus nucleopolyhedrovirus	108252	DNA	No
AF404340.1	Infectious salmon anemia virus	736	RNA	No
AF404341.1	Infectious salmon anemia virus	966	RNA	No
AF404342.1	Infectious salmon anemia virus	1323	RNA	No
AF404343.1	Infectious salmon anemia virus	1504	RNA	No
AF404344.1	Infectious salmon anemia virus	1787	RNA	No
AF404345.1	Infectious salmon anemia virus	2046	RNA	No
AF404346.1	Infectious salmon anemia virus	2185	RNA	No
AF404509.2	Blueberry red ringspot virus	8303	DNA	No
AF406744.1	Indian citrus ringspot virus	7560	RNA	No
AF407339.1	Classical swine fever virus 39	12297	RNA	No
AF410153.1	Swinepox virus	146454	DNA	No
AF411814.1	Amphotropic murine leukemia virus	8217	DNA	No
AF416741.1	Mungbean yellow mosaic India virus-[Mungbean]	2670	DNA	No
AF416742.1	Mungbean yellow mosaic India virus-[Mungbean]	2746	DNA	No
AF427517.1	Pichinde virus	6997	RNA	No
AF428255.1	Tomato leaf curl Bangalore virus-[Kolar]	2752	DNA	No
AF431744.3	Newcastle disease virus	15192	RNA	No
AF434161.1	Dugbe virus	1716	RNA	No
AF440570.1	Shrimp white spot syndrome virus	307287	DNA	No
AF441119.1	Oropouche virus	4385	RNA	No
AF441393.1	Bean leafroll virus	5964	RNA	No
AF442959.1	Murine polyomavirus strain BG	5307	DNA	No
AF451898.1	Heliothis zea nudivirus (HZV-1)	228089	DNA	No
AF454635.1	Mirabilis mosaic virus (MiMV)	7857	DNA	No
AF457102.1	Human parainfluenza virus 1 strain Washington/1964	15600	RNA	No
AF461742.1	Euprosterna elaeasa virus	5698	RNA	No
AF462057.1	Moloney murine leukemia virus (ts1 MoMuLV)	8332	DNA	No
AF467768.2	Crimean-Congo hemorrhagic fever virus	5366	RNA	No
AF473561.1	Beet western yellows virus	5666	RNA	No
AF480454.1	Felis domesticus papillomavirus type 1	8300	DNA	No
AF480884.1	Panine herpesvirus 2 (PnHV-2; CCMV)	241087	DNA	No
AF481864.1	West Nile virus	11029	RNA	No
AF482758.2	Cowpox virus	224499	DNA	No
AF484424.1	Oropouche virus	6846	RNA	No
AF485256.1	Amapari virus	3341	RNA	No
AF485261.1	Parana virus	3406	RNA	No
AF485262.1	Pirital virus	3393	RNA	No
AF485263.1	Tamiami virus	3533	RNA	No
AF490004.1	Tomato chlorotic mottle virus-[Brazil]	2622	DNA	No
AF491306.1	Tomato chlorotic mottle virus-[Brazil]	2573	DNA	No
AF498323.1	Equus caballus papillomavirus 1	7610	DNA	No
AF499596.1	Phthorimaea operculella granulovirus	119217	DNA	No
AF499738.1	Cocksfoot streak virus (CSV)	9663	RNA	No
AF502599.1	Thetapapillomavirus 1 (PePV)	7304	DNA	No
AF509742.1	Squash leaf curl China virus - [B]	2719	DNA	No
AF509743.1	Squash leaf curl China virus - [B]	2736	DNA	No
AF512830.1	Latino virus	3474	RNA	No
AF512831.1	Flexal virus	3410	RNA	No
AF512832.1	Cupixi virus	3332	RNA	No
AF524867.1	Echovirus E9	7453	RNA	No
AF525933.1	Mirafiori lettuce big-vein virus	7794	RNA	No
AF525934.1	Mirafiori lettuce big-vein virus	1788	RNA	No
AF525935.1	Mirafiori lettuce big-vein virus	1515	RNA	No
AF525936.1	Mirafiori lettuce big-vein virus	1402	RNA	No
AF527531.1	Thogoto virus	955	RNA	No
AF528165.1	La Crosse virus	6980	RNA	No
AF528166.1	La Crosse virus	4527	RNA	No
AF528167.1	La Crosse virus	984	RNA	No
AF534906.1	Human adenovirus 1	36001	DNA	No
AF539999.1	Mamestra configurata nucleopolyhedrovirus A	153656	DNA	No
AF547984.1	Adoxophyes orana granulovirus	99657	DNA	No
AJ000558.1	Hepatitis delta virus	1678	RNA	No
AJ001691.1	Maize dwarf mosaic virus	9515	RNA	No
AJ002234.1	Banana streak OL virus	7389	DNA	No
AJ004801.1	Bovine herpesvirus type 1.1	135301	DNA	No
AJ005637.1	Tula virus	6541	RNA	No
AJ005695.1	Human parechovirus 2	7348	RNA	No
AJ005968.1	Faba bean necrotic yellows C11 alphasatellite (FBNYC11A)	1004	DNA	No
AJ006287.1	Human immunodeficiency virus 1 (HIV-1)	9214	DNA	No
AJ006500.1	Pea early-browning virus	2868	RNA	No
AJ012005.1	Chinese wheat mosaic virus	7147	RNA	No
AJ012006.2	Chinese wheat mosaic virus	3569	RNA	No
AJ131401.1	Potato virus A	9598	RNA	No
AJ132179.1	Faba bean necrotic yellows virus	999	DNA	No
AJ132180.1	Faba bean necrotic yellows virus	1003	DNA	No
AJ132181.1	Faba bean necrotic yellows virus	996	DNA	No
AJ132182.1	Faba bean necrotic yellows virus	992	DNA	No
AJ132183.1	Faba bean necrotic yellows virus	1006	DNA	No
AJ132184.1	Faba bean necrotic yellows virus	1020	DNA	No
AJ132185.1	Faba bean necrotic yellows C7 alphasatellite (FBNYC7A)	1015	DNA	No
AJ132186.1	Faba bean necrotic yellows virus	986	DNA	No
AJ132187.1	Faba bean necrotic yellows C9 alphasatellite (FBNYC9A)	1007	DNA	No
AJ132268.1	Barley yellow mosaic virus	7637	RNA	No
AJ132574.1	Mungbean yellow mosaic virus-Vigna	2656	DNA	No
AJ132575.1	Mungbean yellow mosaic virus-Vigna	2725	DNA	No
AJ132576.1	Soil-borne cereal mosaic virus	7025	RNA	No
AJ132577.1	Soil-borne cereal mosaic virus	3683	RNA	No
AJ132578.1	Oat golden stripe virus	7111	RNA	No
AJ132579.1	Oat golden stripe virus	3232	RNA	No
AJ132961.1	Human poliovirus 1	7441	RNA	No
AJ132997.1	Hepatitis C virus	9533	RNA	No
AJ223505.1	Tomato yellow leaf curl virus-[Cuba]	2781	DNA	No
AJ223596.1	Beet virus Q (BVQ)	6003	RNA	No
AJ224504.1	Maize streak virus - Reunion [N2AR2]	2685	DNA	No
AJ237815.1	Porcine adenovirus 3	34094	DNA	No
AJ238124.1	Avian endogenous retrovirus EAV-HP	4302	DNA	No
AJ238125.1	Avian endogenous retrovirus EAV-HP	4316	DNA	No
AJ238373.1	Omikronpapillomavirus 1	7879	DNA	No
AJ238607.1	Potato mop-top virus (PMTV)	6043	RNA	No
AJ242984.1	Modoc virus	10600	RNA	No
AJ243370.1	Pothos latent virus	4354	RNA	No
AJ243571.1	Tomato mosaic virus	6383	RNA	No
AJ249740.1	Tomato bushy stunt virus	4770	RNA	No
AJ251937.1	Stork hepatitis B virus	3033	DNA	No
AJ271595.1	Poinsettia mosaic virus	6099	RNA	No
AJ271965.2	Transmissible gastroenteritis virus	28586	RNA	No
AJ272327.1	Pelargonium zonate spot virus	3383	RNA	No
AJ276479.1	Cucumber mosaic virus (strain Mf)	3357	RNA	No
AJ276480.1	Cucumber mosaic virus (strain Mf)	3053	RNA	No
AJ276481.1	Cucumber mosaic virus (strain Mf)	2214	RNA	No
AJ277091.1	Sugarcane bacilliform IM virus	7687	DNA	No
AJ278646.1	Influenza A virus (A/Hong Kong/1073/99(H9N2))	1025	RNA	No
AJ291718.1	Human immunodeficiency virus 1 (HIV-1)	9711	DNA	No
AJ291719.1	Human immunodeficiency virus 1 (HIV-1)	9737	DNA	No
AJ291720.1	Human immunodeficiency virus 1 (HIV-1)	9769	DNA	No
AJ292226.1	Garlic latent virus	8363	RNA	No
AJ292769.1	Cotton leaf curl betasatellite	1351	DNA	No
AJ293568.1	Yaba-like disease virus	144575	DNA	No
AJ295948.1	Kyuri green mottle mosaic virus	6514	RNA	No
AJ297628.1	Sugarcane mosaic virus	9596	RNA	No
AJ298033.1	Dasheen mosaic virus	10038	RNA	No
AJ301633.2	Canary circovirus	1952	DNA	No
AJ304456.1	Goose circovirus	1821	DNA	No
AJ308425.1	Bhendi yellow vein betasatellite	1353	DNA	No
AJ309022.1	Grapevine fleck virus	7564	RNA	No
AJ309370.1	Hepatitis B virus	3221	DNA	No
AJ311031.1	Wheat dwarf virus - [Enkoping1]	2750	DNA	No
AJ311524.1	Borna disease virus	8908	RNA	No
AJ311875.1	Strawberry mottle virus	7036	RNA	No
AJ311876.1	Strawberry mottle virus	5619	RNA	No
AJ314737.1	Sri Lankan cassava mosaic virus-[Colombo]	2755	DNA	No
AJ314738.1	Sri Lankan cassava mosaic virus-[Colombo]	2711	DNA	No
AJ314739.1	Indian cassava mosaic virus-[Maharashtra]	2739	DNA	No
AJ314740.1	Indian cassava mosaic virus-[Maharashtra]	2719	DNA	No
AJ316084.1	Scallion mosaic virus	9324	RNA	No
AJ316085.1	Asparagus virus 3	6985	RNA	No
AJ316246.1	Sleeping disease virus	11900	RNA	No
AJ318079.1	Spring viraemia of carp virus	11019	RNA	No
AJ319674.1	Tomato yellow leaf curl China virus-Tb[Y5]	2735	DNA	No
AJ320488.1	Foot-and-mouth disease virus - type O (FMDV-O)	8168	RNA	No
AJ344117.1	Hepatitis B virus	3182	DNA	No
AJ400628.2	Human papillomavirus type 87	7998	DNA	No
AJ404626.1	Influenza A virus (A/Hong Kong/1073/99(H9N2))	1714	RNA	No
AJ404629.1	Influenza A virus (A/Hong Kong/1073/99(H9N2))	1418	RNA	No
AJ404630.1	Influenza A virus (A/Hong Kong/1073/99(H9N2))	2341	RNA	No
AJ404634.1	Influenza A virus (A/Hong Kong/1073/99(H9N2))	2328	RNA	No
AJ404637.1	Influenza A virus (A/Hong Kong/1073/99(H9N2))	2225	RNA	No
AJ410615.1	Dobrava-Belgrade virus	1673	RNA	No
AJ410616.1	Dobrava-Belgrade virus	3635	RNA	No
AJ410617.1	Dobrava-Belgrade virus	6532	RNA	No
AJ417701.1	Tomato mosaic virus	6383	RNA	No
AJ420313.1	Tomato leaf curl China betasatellite	1341	DNA	No
AJ420316.1	Tomato yellow leaf curl China virus-Tb[Y36]	2730	DNA	No
AJ420317.1	Tomato yellow leaf curl China virus-Tb[Y38]	2730	DNA	No
AJ420318.1	Tobacco curly shoot virus - [Y35]	2746	DNA	No
AJ420319.1	Squash leaf curl Yunnan virus	2714	DNA	No
AJ421482.1	Malvastrum yellow vein betasatellite	1348	DNA	No
AJ421484.1	Tobacco curly shoot betasatellite	1354	DNA	No
AJ421619.2	Tomato leaf curl China betasatellite	1339	DNA	No
AJ436992.1	Papaya leaf curl virus	2753	DNA	No
AJ437618.1	Ageratum enation virus	2746	DNA	No
AJ457823.1	Tomato yellow leaf curl China virus-[Y64]	2730	DNA	No
AJ457824.1	Malvastrum yellow vein virus-[Y47]	2731	DNA	No
AJ457985.1	Tomato yellow leaf curl China virus-To[Y25]	2738	DNA	No
AJ457986.1	Tobacco curly shoot virus - [Y41]	2743	DNA	No
AJ496286.1	Cotton leaf curl Kokhran virus-[Faisalabad1]	2750	DNA	No
AJ496287.1	Cotton leaf curl Multan virus-[Faisalabad2]	2750	DNA	No
AJ506791.1	Tomato leaf curl China betasatellite	1339	DNA	No
AJ507799.2	Human herpesvirus 4 (Epstein-Barr virus)	171823	DNA	No
AJ512761.1	Tobacco leaf curl Yunnan virus - [Y136]	2750	DNA	No
AJ512762.1	Tobacco leaf curl Yunnan virus - [Y143]	2750	DNA	No
AJ516059.1	Lily symptomless virus (LSV)	8394	RNA	No
AJ543429.1	Honeysuckle yellow vein virus-[UK2]	2763	DNA	No
AJ543430.1	Honeysuckle yellow vein betasatellite	1345	DNA	No
AJ564742.1	Stachytarpheta leaf curl virus - [Hn6.1]	2751	DNA	No
AJ564743.2	Stachytarpheta leaf curl virus - [Hn5.4]	2748	DNA	No
AJ566744.1	Tobacco leaf curl Yunnan virus - [Y161]	2747	DNA	No
AJ577589.1	Echovirus E11	7433	RNA	No
AJ579307.1	Sri Lankan cassava mosaic virus - [Ker20]	2758	DNA	No
AJ579308.1	Sri Lankan cassava mosaic virus - [Ker20]	2738	DNA	No
AJ607402.1	Pelargonium necrotic spot virus	4744	RNA	No
AJ608215.1	Rice yellow mottle virus	4448	RNA	No
AJ608288.1	Dolphin morbillivirus	15702	RNA	No
AJ620205.1	Human papillomavirus type 43	7975	DNA	No
AJ620206.1	Epsilonpapillomavirus 1	7840	DNA	No
AJ620207.1	Xipapillomavirus 1	7275	DNA	No
AJ620208.1	Bovine papillomavirus type 6	7296	DNA	No
AJ620209.1	Human papillomavirus type 81	8070	DNA	No
AJ620211.1	Human papillomavirus type 94	7881	DNA	No
AJ632304.1	Cotesia congregata bracovirus	27346	DNA	No
AJ632305.1	Cotesia congregata bracovirus	14975	DNA	No
AJ632306.1	Cotesia congregata bracovirus	29874	DNA	No
AJ632307.1	Cotesia congregata bracovirus	15876	DNA	No
AJ632308.1	Cotesia congregata bracovirus	14489	DNA	No
AJ632309.1	Cotesia congregata bracovirus	15230	DNA	No
AJ632310.1	Cotesia congregata bracovirus	24748	DNA	No
AJ632311.1	Cotesia congregata bracovirus	5032	DNA	No
AJ632312.1	Cotesia congregata bracovirus	15959	DNA	No
AJ632313.1	Cotesia congregata bracovirus	14286	DNA	No
AJ632314.1	Cotesia congregata bracovirus	12903	DNA	No
AJ632315.1	Cotesia congregata bracovirus	16103	DNA	No
AJ632316.1	Cotesia congregata bracovirus	21388	DNA	No
AJ632317.1	Cotesia congregata bracovirus	31972	DNA	No
AJ632318.1	Cotesia congregata bracovirus	8785	DNA	No
AJ632319.1	Cotesia congregata bracovirus	15158	DNA	No
AJ632320.1	Cotesia congregata bracovirus	32108	DNA	No
AJ632321.1	Cotesia congregata bracovirus	18768	DNA	No
AJ632322.1	Cotesia congregata bracovirus	19161	DNA	No
AJ632323.1	Cotesia congregata bracovirus	4981	DNA	No
AJ632324.1	Cotesia congregata bracovirus	26062	DNA	No
AJ632325.1	Cotesia congregata bracovirus	13597	DNA	No
AJ632326.1	Cotesia congregata bracovirus	15279	DNA	No
AJ632327.1	Cotesia congregata bracovirus	12682	DNA	No
AJ632328.1	Cotesia congregata bracovirus	19820	DNA	No
AJ632329.1	Cotesia congregata bracovirus	30655	DNA	No
AJ632330.1	Cotesia congregata bracovirus	41573	DNA	No
AJ632331.1	Cotesia congregata bracovirus	20197	DNA	No
AJ632332.1	Cotesia congregata bracovirus	11186	DNA	No
AJ632333.1	Cotesia congregata bracovirus	17477	DNA	No
AJ633822.2	Lily virus X	5823	RNA	No
AJ781302.1	Tomato yellow leaf curl China virus-[Y43]	2738	DNA	No
AJ786712.1	Malvastrum yellow vein Yunnan virus satellite DNA beta	1350	DNA	No
AJ810093.1	Sida yellow mosaic virus-[China]-associated DNA beta	1346	DNA	No
AJ810096.1	Sida yellow mosaic China virus - [Hainan 8]	2749	DNA	No
AJ810156.1	Stachytarpheta leaf curl virus - [Hn30]	2748	DNA	No
AJ810157.1	Stachytarpheta leaf curl virus - [Hn34]	2748	DNA	No
AJ810418.1	Barley yellow dwarf virus-PAV	5674	RNA	No
AJ849636.2	Peste-des-petits-ruminants virus	15948	RNA	No
AJ849916.1	Ageratum yellow vein China virus - [G68]	2740	DNA	No
AJ851005.1	Ageratum leaf curl virus - [G52]	2735	DNA	No
AJ851866.1	Thunberg fritillary virus	9723	RNA	No
AJ863510.1	Potato virus S	8464	RNA	No
AJ865076.1	Shallot yellow stripe virus	10429	RNA	No
AJ865337.2	Tomato yellow leaf curl virus - Mild	2791	DNA	No
AJ865338.1	Tomato leaf curl Madagascar virus-Menabe	2777	DNA	No
AJ865341.1	Tomato leaf curl Comoros virus	2765	DNA	No
AJ866991.1	Rabbit vesivirus	8380	RNA	No
AJ867584.2	Lettuce necrotic yellows virus	12807	RNA	No
AJ880277.1	Pigeon paramyxovirus 1	15192	RNA	No
AJ889866.1	Potato virus Y strain NTN (PVY(NTN))	9697	RNA	No
AJ889867.1	Potato virus Y strain Wilga 156	9699	RNA	No
AJ889868.1	Potato virus Y strain Wilga 156var	9699	RNA	No
AJ889918.1	Human parechovirus 3	7322	RNA	No
AJ890364.1	Emiliania huxleyi virus 86	407339	DNA	No
AJ965539.2	Ludwigia yellow vein virus	2758	DNA	No
AJ965540.1	Alternanthera yellow vein virus	2745	DNA	No
AJ971263.1	Malvastrum leaf curl virus - [G87]	2745	DNA	No
AJ972878.1	Chilli veinal mottle virus	9708	RNA	No
AM039800.1	Fritillary virus Y	9656	RNA	No
AM040732.1	Wheat dwarf virus	2750	RNA	No
AM040733.1	Wheat dwarf virus	2750	RNA	No
AM040955.1	Streptocarpus flower break virus	6279	RNA	No
AM048875.1	Lily mottle virus	9648	RNA	No
AM050555.1	Tomato yellow leaf curl China virus	2728	DNA	No
AM050730.1	Sida leaf curl virus	2757	DNA	No
AM050732.1	Sida leaf curl virus-associated DNA beta	1365	DNA	No
AM050733.1	Sida leaf curl virus-associated DNA beta	1367	DNA	No
AM050734.1	Sida leaf curl virus-associated DNA 1	1384	DNA	No
AM072289.1	Malvastrum leaf curl betasatellite	1354	DNA	No
AM111353.1	Infectious bursal disease virus (Gumboro virus)	3262	RNA	No
AM111354.1	Infectious bursal disease virus (Gumboro virus)	2828	RNA	No
AM113988.1	Potato virus Y strain Wilga	9699	RNA	No
AM157175.1	Plum pox virus strain El Amar	9791	RNA	No
AM158439.1	Narcissus common latent virus	8539	RNA	No
AM181350.1	Pepper severe mosaic virus	9890	RNA	No
AM181683.1	Tomato yellow leaf curl China virus-[Y322]	2730	DNA	No
AM182569.2	Narcissus symptomless virus	8281	RNA	No
AM183224.1	Siegesbeckia yellow vein virus-[GD13]	2768	DNA	No
AM230634.1	Siegesbeckia yellow vein virus-[GD24]	2768	DNA	No
AM230635.1	Siegesbeckia yellow vein virus-[GD27]	2768	DNA	No
AM230643.1	Siegesbeckia yellow vein virus-[GD13]-associated DNA beta	1358	DNA	No
AM230644.1	Siegesbeckia yellow vein virus-[GD24]-associated DNA beta	1358	DNA	No
AM230645.1	Siegesbeckia yellow vein virus-[GD27]-associated DNA beta	1359	DNA	No
AM235750.1	Human parechovirus 4	7350	RNA	No
AM236780.1	Malvastrum leaf curl Guangdong virus	2767	DNA	No
AM236785.1	Tomato leaf curl Guangxi virus	2752	DNA	No
AM259382.1	Sida yellow vein Madurai virus	2753	DNA	No
AM260204.1	Malvastrum yellow mosaic virus satellite DNA beta	681	DNA	No
AM260699.1	Malvastrum leaf curl virus	2742	DNA	No
AM261326.1	Tomato yellow leaf curl China virus -[Y264]	2741	DNA	No
AM261426.1	Chelonus inanitus bracovirus	22343	DNA	No
AM282986.1	Hepatitis B virus subtype adw2	3221	DNA	No
AM398436.1	Brugmansia mild mottle virus	6381	RNA	No
AM398843.1	Spodoptera frugiperda ascovirus 1a	156922	DNA	No
AM404308.1	West Nile virus strain PTRoxo	10979	RNA	No
AM411424.1	Euphorbia leaf curl Guangxi virus	2747	DNA	No
AM421522.1	Cotton leaf curl Burewala virus - [India:Vehari:2006]	2759	DNA	No
AM491608.1	Botryotinia fuckeliana totivirus 1	5261	RNA	No
AM491609.1	Botryotinia fuckeliana partitivirus 1	1793	RNA	No
AM491610.1	Botryotinia fuckeliana partitivirus 1	1566	RNA	No
AM491611.1	Botryotinia fuckeliana partitivirus 1	1383	RNA	No
AM491778.1	Tomato leaf curl Seychelles virus	2742	DNA	No
AM493895.2	Chrysanthemum virus B	8855	RNA	No
AM498051.2	Bluetongue virus 8	3944	RNA	No
AM498052.2	Bluetongue virus 8	2939	RNA	No
AM498053.1	Bluetongue virus 8	2772	RNA	No
AM498054.1	Bluetongue virus 8	1981	RNA	No
AM498055.2	Bluetongue virus 8	1776	RNA	No
AM498056.2	Bluetongue virus 8	1637	RNA	No
AM498057.2	Bluetongue virus 8	1156	RNA	No
AM498058.1	Bluetongue virus 8	1125	RNA	No
AM498059.1	Bluetongue virus 8	1049	RNA	No
AM498060.1	Bluetongue virus 8	822	RNA	No
AM691745.1	Pepper leaf curl Lahore virus	2747	DNA	No
AM711976.1	TT virus sle1957	3773	DNA	No
AM712003.1	TT virus sle1931	3760	DNA	No
AM712004.1	TT virus sle1932	3759	DNA	No
AM712030.1	TT virus sle2057	3757	DNA	No
AM712031.1	TT virus sle2058	3758	DNA	No
AM712032.1	TT virus sle2072	3759	DNA	No
AM712033.1	TT virus sle2061	3759	DNA	No
AM712034.1	TT virus sle2065	3759	DNA	No
AM712239.1	African swine fever virus Benin 97/1	182284	DNA	No
AM712240.1	African swine fever virus OURT 88/3	171719	DNA	No
AM712436.1	Pedilanthus leaf curl virus [Pakistan:Multan:2004]	2764	DNA	No
AM744977.1	Epizootic hemorrhagic disease virus (serotype 1 / strain New	3942	RNA	No
AM744978.1	Epizootic hemorrhagic disease virus (serotype 1 / strain New	2968	RNA	No
AM744979.1	Epizootic hemorrhagic disease virus (serotype 1 / strain New	2768	RNA	No
AM744980.1	Epizootic hemorrhagic disease virus (serotype 1 / strain New	1983	RNA	No
AM744981.1	Epizootic hemorrhagic disease virus (serotype 1 / strain New	1803	RNA	No
AM744982.1	Epizootic hemorrhagic disease virus (serotype 1 / strain New	1640	RNA	No
AM744983.1	Epizootic hemorrhagic disease virus (serotype 1 / strain New	1162	RNA	No
AM744984.1	Epizootic hemorrhagic disease virus (serotype 1 / strain New	1186	RNA	No
AM744985.1	Epizootic hemorrhagic disease virus (serotype 1 / strain New	1143	RNA	No
AM744986.1	Epizootic hemorrhagic disease virus (serotype 1 / strain New	810	RNA	No
AM744987.1	Epizootic hemorrhagic disease virus (serotype 2 / strain 439)	3942	RNA	No
AM744988.1	Epizootic hemorrhagic disease virus (serotype 2 / strain 439)	3002	RNA	No
AM744989.1	Epizootic hemorrhagic disease virus (serotype 2 / strain 439)	2762	RNA	No
AM744990.1	Epizootic hemorrhagic disease virus (serotype 2 / strain 439)	1983	RNA	No
AM744991.1	Epizootic hemorrhagic disease virus (serotype 2 / strain 439)	1769	RNA	No
AM744992.1	Epizootic hemorrhagic disease virus (serotype 2 / strain 439)	1641	RNA	No
AM744993.1	Epizootic hemorrhagic disease virus (serotype 2 / strain 439)	1162	RNA	No
AM744994.1	Epizootic hemorrhagic disease virus (serotype 2 / strain 439)	1192	RNA	No
AM744995.1	Epizootic hemorrhagic disease virus (serotype 2 / strain 439)	1073	RNA	No
AM744996.1	Epizootic hemorrhagic disease virus (serotype 2 / strain 439)	810	RNA	No
AM744997.1	Epizootic hemorrhagic disease virus (serotype 2 / strain Alberta)	3942	RNA	No
AM744998.1	Epizootic hemorrhagic disease virus (serotype 2 / strain Alberta)	3002	RNA	No
AM744999.1	Epizootic hemorrhagic disease virus (serotype 2 / strain Alberta)	2768	RNA	No
AM745000.1	Epizootic hemorrhagic disease virus (serotype 2 / strain Alberta)	1983	RNA	No
AM745001.1	Epizootic hemorrhagic disease virus (serotype 2 / strain Alberta)	1803	RNA	No
AM745002.1	Epizootic hemorrhagic disease virus (serotype 2 / strain Alberta)	1641	RNA	No
AM745003.1	Epizootic hemorrhagic disease virus (serotype 2 / strain Alberta)	1162	RNA	No
AM745004.1	Epizootic hemorrhagic disease virus (serotype 2 / strain Alberta)	1186	RNA	No
AM745005.1	Epizootic hemorrhagic disease virus (serotype 2 / strain Alberta)	1143	RNA	No
AM745006.1	Epizootic hemorrhagic disease virus (serotype 2 / strain Alberta)	810	RNA	No
AM745007.1	Epizootic hemorrhagic disease virus (serotype 1 / strain IbAr22619)	3942	RNA	No
AM745008.1	Epizootic hemorrhagic disease virus (serotype 1 / strain IbAr22619)	2968	RNA	No
AM745009.1	Epizootic hemorrhagic disease virus (serotype 1 / strain IbAr22619)	2768	RNA	No
AM745010.1	Epizootic hemorrhagic disease virus (serotype 1 / strain IbAr22619)	1983	RNA	No
AM745011.1	Epizootic hemorrhagic disease virus (serotype 1 / strain IbAr22619)	1803	RNA	No
AM745012.1	Epizootic hemorrhagic disease virus (serotype 1 / strain IbAr22619)	1640	RNA	No
AM745013.1	Epizootic hemorrhagic disease virus (serotype 1 / strain IbAr22619)	1162	RNA	No
AM745014.1	Epizootic hemorrhagic disease virus (serotype 1 / strain IbAr22619)	1183	RNA	No
AM745015.1	Epizootic hemorrhagic disease virus (serotype 1 / strain IbAr22619)	1149	RNA	No
AM745016.1	Epizootic hemorrhagic disease virus (serotype 1 / strain IbAr22619)	810	RNA	No
AM745017.1	Epizootic hemorrhagic disease virus (serotype 4 / strain IbAr	3942	RNA	No
AM745018.1	Epizootic hemorrhagic disease virus (serotype 4 / strain IbAr	3017	RNA	No
AM745019.1	Epizootic hemorrhagic disease virus (serotype 4 / strain IbAr	2768	RNA	No
AM745020.1	Epizootic hemorrhagic disease virus (serotype 4 / strain IbAr	1983	RNA	No
AM745021.1	Epizootic hemorrhagic disease virus (serotype 4 / strain IbAr	1803	RNA	No
AM745022.1	Epizootic hemorrhagic disease virus (serotype 4 / strain IbAr	1645	RNA	No
AM745023.1	Epizootic hemorrhagic disease virus (serotype 4 / strain IbAr	1162	RNA	No
AM745024.1	Epizootic hemorrhagic disease virus (serotype 4 / strain IbAr	1186	RNA	No
AM745025.1	Epizootic hemorrhagic disease virus (serotype 4 / strain IbAr	1140	RNA	No
AM745026.1	Epizootic hemorrhagic disease virus (serotype 4 / strain IbAr	810	RNA	No
AM745027.1	Epizootic hemorrhagic disease virus (serotype 5 / strain CSIRO 157)	3942	RNA	No
AM745028.1	Epizootic hemorrhagic disease virus (serotype 5 / strain CSIRO 157)	3019	RNA	No
AM745029.1	Epizootic hemorrhagic disease virus (serotype 5 / strain CSIRO 157)	2768	RNA	No
AM745030.1	Epizootic hemorrhagic disease virus (serotype 5 / strain CSIRO 157)	1983	RNA	No
AM745031.1	Epizootic hemorrhagic disease virus (serotype 5 / strain CSIRO 157)	1769	RNA	No
AM745032.1	Epizootic hemorrhagic disease virus (serotype 5 / strain CSIRO 157)	1644	RNA	No
AM745033.1	Epizootic hemorrhagic disease virus (serotype 5 / strain CSIRO 157)	1162	RNA	No
AM745034.1	Epizootic hemorrhagic disease virus (serotype 5 / strain CSIRO 157)	1192	RNA	No
AM745035.1	Epizootic hemorrhagic disease virus (serotype 5 / strain CSIRO 157)	2148	RNA	No
AM745036.1	Epizootic hemorrhagic disease virus (serotype 5 / strain CSIRO 157)	810	RNA	No
AM745037.1	Epizootic hemorrhagic disease virus (serotype 6 / strain CSIRO 753)	3942	RNA	No
AM745038.1	Epizootic hemorrhagic disease virus (serotype 6 / strain CSIRO 753)	2971	RNA	No
AM745039.1	Epizootic hemorrhagic disease virus (serotype 6 / strain CSIRO 753)	2768	RNA	No
AM745040.1	Epizootic hemorrhagic disease virus (serotype 6 / strain CSIRO 753)	1983	RNA	No
AM745041.1	Epizootic hemorrhagic disease virus (serotype 6 / strain CSIRO 753)	1769	RNA	No
AM745042.1	Epizootic hemorrhagic disease virus (serotype 6 / strain CSIRO 753)	1642	RNA	No
AM745043.1	Epizootic hemorrhagic disease virus (serotype 6 / strain CSIRO 753)	1162	RNA	No
AM745044.1	Epizootic hemorrhagic disease virus (serotype 6 / strain CSIRO 753)	1192	RNA	No
AM745045.1	Epizootic hemorrhagic disease virus (serotype 6 / strain CSIRO 753)	1074	RNA	No
AM745046.1	Epizootic hemorrhagic disease virus (serotype 6 / strain CSIRO 753)	810	RNA	No
AM745047.1	Epizootic hemorrhagic disease virus (serotype 7 / strain CSIRO 775)	3942	RNA	No
AM745048.1	Epizootic hemorrhagic disease virus (serotype 7 / strain CSIRO 775)	3002	RNA	No
AM745049.1	Epizootic hemorrhagic disease virus (serotype 7 / strain CSIRO 775)	2768	RNA	No
AM745050.1	Epizootic hemorrhagic disease virus (serotype 7 / strain CSIRO 775)	1983	RNA	No
AM745051.1	Epizootic hemorrhagic disease virus (serotype 7 / strain CSIRO 775)	1769	RNA	No
AM745052.1	Epizootic hemorrhagic disease virus (serotype 7 / strain CSIRO 775)	1641	RNA	No
AM745053.1	Epizootic hemorrhagic disease virus (serotype 7 / strain CSIRO 775)	1162	RNA	No
AM745054.1	Epizootic hemorrhagic disease virus (serotype 7 / strain CSIRO 775)	1192	RNA	No
AM745055.1	Epizootic hemorrhagic disease virus (serotype 7 / strain CSIRO 775)	1074	RNA	No
AM745056.1	Epizootic hemorrhagic disease virus (serotype 7 / strain CSIRO 775)	810	RNA	No
AM745057.1	Epizootic hemorrhagic disease virus (serotype 8 / strain CPR 3961A)	3942	RNA	No
AM745058.1	Epizootic hemorrhagic disease virus (serotype 8 / strain CPR 3961A)	2965	RNA	No
AM745059.1	Epizootic hemorrhagic disease virus (serotype 8 / strain CPR 3961A)	2768	RNA	No
AM745060.1	Epizootic hemorrhagic disease virus (serotype 8 / strain CPR 3961A)	1983	RNA	No
AM745061.1	Epizootic hemorrhagic disease virus (serotype 8 / strain CPR 3961A)	1770	RNA	No
AM745062.1	Epizootic hemorrhagic disease virus (serotype 8 / strain CPR 3961A)	1642	RNA	No
AM745063.1	Epizootic hemorrhagic disease virus (serotype 8 / strain CPR 3961A)	1162	RNA	No
AM745064.1	Epizootic hemorrhagic disease virus (serotype 8 / strain CPR 3961A)	1192	RNA	No
AM745065.1	Epizootic hemorrhagic disease virus (serotype 8 / strain CPR 3961A)	1074	RNA	No
AM745066.1	Epizootic hemorrhagic disease virus (serotype 8 / strain CPR 3961A)	810	RNA	No
AM745067.1	Epizootic hemorrhagic disease virus (serotype 6 / strain 318)	3942	RNA	No
AM745068.1	Epizootic hemorrhagic disease virus (serotype 6 / strain 318)	2971	RNA	No
AM745069.1	Epizootic hemorrhagic disease virus (serotype 6 / strain 318)	2768	RNA	No
AM745070.1	Epizootic hemorrhagic disease virus (serotype 6 / strain 318)	1983	RNA	No
AM745071.1	Epizootic hemorrhagic disease virus (serotype 6 / strain 318)	1803	RNA	No
AM745072.1	Epizootic hemorrhagic disease virus (serotype 6 / strain 318)	1641	RNA	No
AM745073.1	Epizootic hemorrhagic disease virus (serotype 6 / strain 318)	1162	RNA	No
AM745074.1	Epizootic hemorrhagic disease virus (serotype 6 / strain 318)	1186	RNA	No
AM745075.1	Epizootic hemorrhagic disease virus (serotype 6 / strain 318)	1140	RNA	No
AM745076.1	Epizootic hemorrhagic disease virus (serotype 6 / strain 318)	810	RNA	No
AM745077.1	Epizootic hemorrhagic disease virus (serotype 2 / strain Ibaraki)	3942	RNA	No
AM745078.1	Epizootic hemorrhagic disease virus (serotype 2 / strain Ibaraki)	3002	RNA	No
AM745079.1	Epizootic hemorrhagic disease virus (serotype 2 / strain Ibaraki)	2768	RNA	No
AM745080.1	Epizootic hemorrhagic disease virus (serotype 2 / strain Ibaraki)	1983	RNA	No
AM745081.1	Epizootic hemorrhagic disease virus (serotype 2 / strain Ibaraki)	1769	RNA	No
AM745082.1	Epizootic hemorrhagic disease virus (serotype 2 / strain Ibaraki)	1641	RNA	No
AM745083.1	Epizootic hemorrhagic disease virus (serotype 2 / strain Ibaraki)	1162	RNA	No
AM745084.1	Epizootic hemorrhagic disease virus (serotype 2 / strain Ibaraki)	1186	RNA	No
AM745085.1	Epizootic hemorrhagic disease virus (serotype 2 / strain Ibaraki)	1074	RNA	No
AM745086.1	Epizootic hemorrhagic disease virus (serotype 2 / strain Ibaraki)	810	RNA	No
AM745758.1	Lettuce virus X	7212	RNA	No
AM748741.2	Squirrel monkey polyomavirus	5075	DNA	No
AM749118.1	Cherry chlorotic rusty spot associated small satellite-like dsRNA A	574	RNA	No
AM749119.1	Cherry chlorotic rusty spot associated small satellite-like dsRNA B	606	RNA	No
AM749120.1	Cherry chlorotic rusty spot associated small satellite-like dsRNA C	609	RNA	No
AM749299.1	Human adenovirus 31	33763	DNA	No
AM849097.1	Chickpea chlorotic dwarf virus	2581	DNA	No
AM850115.1	Tomato leaf curl New Delhi virus	2740	DNA	No
AM886131.1	Euphorbia mosaic virus Peru	2600	DNA	No
AM886412.1	Murine cytomegalovirus (strain K181)	230301	DNA	No
AM910652.2	Hepatitis C virus subtype 1g	9490	RNA	No
AM922264.1	Barley dwarf virus	618	DNA	No
AM932425.1	Horsegram yellow mosaic virus	2735	DNA	No
AM932426.1	Horsegram yellow mosaic virus	2667	DNA	No
AM933135.1	Chickpea chlorotic dwarf virus	2573	DNA	No
AM933578.1	Cardiospermum yellow leaf curl betasatellite	1338	DNA	No
AM940137.1	Ageratum yellow vein virus - [G129]	2747	DNA	No
AM940437.1	Sowbane mosaic virus (SoMV)	3983	RNA	No
AM948961.1	Tomato leaf curl Pakistan virus	2760	DNA	No
AM980882.1	Wheat dwarf virus	2095	DNA	No
AM980883.1	Wheat dwarf virus - barley/SxA43-16	2420	DNA	No
AM989927.1	Wheat dwarf virus Bg17	2734	DNA	No
AM992617.1	Mungbean yellow mosaic India virus	2672	DNA	No
AM992618.1	Mungbean yellow mosaic India virus	2746	DNA	No
AM999981.1	Rhynchosia yellow mosaic virus	2740	DNA	No
AM999982.1	Rhynchosia yellow mosaic virus	2639	DNA	No
AP006270.1	Adoxophyes honmai nucleopolyhedrovirus	113220	DNA	No
AP009046.1	Hyphantria cunea nucleopolyhedrovirus	132959	DNA	No
AP010838.1	Equid herpesvirus 9	148371	DNA	No
AP010907.1	Helicoverpa armigera NPV NNg1	132425	DNA	No
AP012285.1	Human adenovirus 65	35172	DNA	No
AP012302.1	Human adenovirus 67	35075	DNA	No
AY004291.2	Sesbania mosaic virus	4148	RNA	No
AY009089.1	Camelpox virus CMS	202205	DNA	No
AY010722.1	Papaya ringspot virus W	10323	RNA	No
AY012687.1	Allpahuayo virus	3343	RNA	No
AY028309.2	Plum pox virus	9786	RNA	No
AY029299.1	Avian paramyxovirus 6 (APMV-6)	16236	RNA	No
AY032605.1	Human calicivirus Hu/NLV/GII/MD145-12/1987/US	7556	RNA	No
AY033435.1	Bombyx mori densovirus 1	5076	DNA	No
AY036009.1	Hollyhock leaf crumple virus-[Cairo]	2755	DNA	No
AY036010.1	Cotton leaf curl Gezira virus-[Okra/Egypt]	2764	DNA	No
AY037858.1	Macacine herpesvirus 4 (Rhesus lymphocryptovirus)	171096	DNA	No
AY037928.1	Human endogenous retrovirus K113	9472	DNA	No
AY040627.1	Hepatitis B virus	3215	DNA	No
AY043265.1	Epiphyas postvittana nucleopolyhedrovirus	118584	DNA	No
AY055762.1	Botrytis virus X	6966	RNA	No
AY090555.1	Sida mottle virus-[Brazil]	2668	DNA	No
AY090556.1	Tomato crinkle yellow leaf virus	2586	DNA	No
AY090557.1	Tomato chlorotic mottle virus-Crumple	2625	DNA	No
AY090558.1	Sida yellow mosaic virus-[Brazil]	2661	DNA	No
AY126275.1	Mamestra configurata nucleopolyhedrovirus B	158482	DNA	No
AY128640.2	Human adenovirus 35	34794	DNA	No
AY129247.1	Guanarito virus	3343	RNA	No
AY129248.1	Machupo virus	3439	RNA	No
AY134748.1	Snow Mountain virus	7537	RNA	No
AY145471.1	Rachiplusia ou MNPV	131526	DNA	No
AY150217.1	Ambystoma tigrinum stebbensi virus (ATV)	106332	DNA	No
AY179509.1	Mamastrovirus 10	6610	RNA	No
AY190290.1	Tomato leaf curl Gujarat virus - [Varanasi]	2757	DNA	No
AY190291.1	Tomato leaf curl Gujarat virus - [Varanasi]	2688	DNA	No
AY206394.2	Beet mosaic virus	9591	RNA	No
AY216502.2	Allpahuayo virus	7053	RNA	No
AY216514.2	Oliveros virus	7184	RNA	No
AY216517.2	Amapari virus	7046	RNA	No
AY216519.2	Cupixi virus	7106	RNA	No
AY220739.1	Barley yellow dwarf virus-GAV	5685	RNA	No
AY227892.1	Tomato yellow leaf curl Axarquia virus	2772	DNA	No
AY229987.1	Cryptophlebia leucotreta granulovirus	110907	DNA	No
AY237111.1	Oropouche virus	754	RNA	No
AY260941.1	Influenza B virus (B/Memphis/12/97)	1180	RNA	No
AY260942.1	Influenza B virus (B/Memphis/12/97)	2281	RNA	No
AY260943.1	Influenza B virus (B/Memphis/12/97)	2369	RNA	No
AY260944.1	Influenza B virus (B/Memphis/12/97)	2245	RNA	No
AY260945.1	Influenza B virus (B/Memphis/12/97)	1808	RNA	No
AY260946.1	Influenza B virus (B/Memphis/12/97)	1730	RNA	No
AY260947.1	Influenza B virus (B/Memphis/12/97)	1482	RNA	No
AY260948.1	Influenza B virus (B/Memphis/12/97)	1044	RNA	No
AY260949.1	Influenza B virus (B/Memphis/12/97-MA)	2331	RNA	No
AY260950.1	Influenza B virus (B/Memphis/12/97-MA)	2360	RNA	No
AY260951.1	Influenza B virus (B/Memphis/12/97-MA)	2256	RNA	No
AY260952.1	Influenza B virus (B/Memphis/12/97-MA)	1837	RNA	No
AY260953.1	Influenza B virus (B/Memphis/12/97-MA)	1732	RNA	No
AY260954.1	Influenza B virus (B/Memphis/12/97-MA)	1479	RNA	No
AY260955.1	Influenza B virus (B/Memphis/12/97-MA)	1171	RNA	No
AY260956.1	Influenza B virus (B/Memphis/12/97-MA)	1051	RNA	No
AY273791.1	Seoul virus	1769	RNA	No
AY274119.3	SARS coronavirus Tor2	29751	RNA	No
AY275539.1	Avian encephalomyelitis virus	7059	RNA	No
AY278488.2	SARS coronavirus BJ01	29725	RNA	No
AY278491.2	SARS coronavirus HKU-39849	29742	RNA	No
AY278554.2	SARS coronavirus CUHK-W1	29736	RNA	No
AY278741.1	SARS coronavirus Urbani	29727	RNA	No
AY286409.1	Mossman virus	16650	RNA	No
AY302539.1	Echovirus E13	7410	RNA	No
AY302540.1	Echovirus E14	7450	RNA	No
AY302541.1	Echovirus E15	7437	RNA	No
AY302542.1	Echovirus E16	7437	RNA	No
AY302543.1	Echovirus E17	7416	RNA	No
AY302544.1	Echovirus E19	7433	RNA	No
AY302545.1	Echovirus E2	7435	RNA	No
AY302546.1	Echovirus E20	7394	RNA	No
AY302547.1	Echovirus E21	7426	RNA	No
AY302548.1	Echovirus E24	7433	RNA	No
AY302549.1	Echovirus E25	7426	RNA	No
AY302550.1	Echovirus E26	7424	RNA	No
AY302551.1	Echovirus E27	7412	RNA	No
AY302552.1	Echovirus E29	7427	RNA	No
AY302553.1	Echovirus E3	7428	RNA	No
AY302554.1	Echovirus E31	7432	RNA	No
AY302555.1	Echovirus E32	7420	RNA	No
AY302556.1	Echovirus E33	7394	RNA	No
AY302557.1	Echovirus E4	7394	RNA	No
AY302559.1	Echovirus E7	7427	RNA	No
AY302560.1	Enterovirus B69 (EV-B69)	7411	RNA	No
AY318871.1	Canarypox virus	359853	DNA	No
AY327402.2	Choristoneura fumiferana DEF multiple nucleopolyhedrovirus	131160	DNA	No
AY342390.1	Mobala virus	3380	RNA	No
AY349019.1	Neodiprion lecontei nucleopolyhedrovirus	81755	DNA	No
AY350750.1	SARS coronavirus PUMC01	29738	RNA	No
AY353550.1	Human Respiratory syncytial virus 9320	15225	RNA	No
AY357075.1	SARS coronavirus PUMC02	29738	RNA	No
AY357076.1	SARS coronavirus PUMC03	29745	RNA	No
AY358021.2	Machupo virus	7196	RNA	No
AY358022.2	Junin virus	7114	RNA	No
AY358023.2	Junin virus	3411	RNA	No
AY358024.2	Guanarito virus	7081	RNA	No
AY358026.2	Sabia virus	7133	RNA	No
AY373381.1	Infectious salmon anemia virus (ISAV)	2169	RNA	No
AY376452.1	Subterranean clover mottle virus	4258	RNA	No
AY380826.1	Lymphocystis disease virus - isolate China	186250	DNA	No
AY386263.1	Orf virus	137241	DNA	No
AY386265.1	Bovine papular stomatitis virus	134431	DNA	No
AY386371.1	Yaba monkey tumor virus	134721	DNA	No
AY388617.1	Bovine adeno-associated virus	4693	DNA	No
AY389361.2	Crimean-Congo hemorrhagic fever virus	12108	DNA	No
AY394490.1	Leucania separata nucleopolyhedrovirus	168041	DNA	No
AY394721.1	Muscovy duck circovirus	1988	DNA	No
AY394850.2	SARS coronavirus WHU	29728	RNA	No
AY395706.1	Human papillomavirus type 62	8092	DNA	No
AY426531.1	Enterovirus D68 (EV-D68)	7367	RNA	No
AY427798.1	Breda virus	28475	RNA	No
AY429470.1	Swine vesicular disease virus	7401	RNA	No
AY430810.1	Neodiprion sertifer nucleopolyhedrovirus	86462	DNA	No
AY437609.1	Watermelon mosaic virus	10035	RNA	No
AY438626.1	Omsk hemorrhagic fever virus	10787	RNA	No
AY453412.1	Usutu virus	11064	RNA	No
AY458656.1	Human adenovirus 4	36015	DNA	No
AY461421.1	Sweet potato chlorotic fleck virus (SPCFV)	9104	RNA	No
AY461507.1	Mythimna loreyi densovirus	6034	DNA	No
AY462106.1	Possum enterovirus W1	7390	RNA	No
AY462107.1	Possum enterovirus W6	7391	RNA	No
AY484669.1	Rabbitpox virus	197731	DNA	No
AY485642.1	Human calicivirus NLV/GII/Langen1061/2002/DE	7558	RNA	No
AY486084.1	Measles virus strain Edmonston-Zagreb	15894	RNA	No
AY487947.1	Human mastadenovirus E	35994	DNA	No
AY490240.2	West Nile virus (WNV)	11028	RNA	No
AY494081.1	Pirital virus	7089	RNA	No
AY494848.1	Ross's goose hepatitis B virus	3021	DNA	No
AY494852.1	Sheldgoose hepatitis B virus	3018	DNA	No
AY495969.1	Human adenovirus 7	35514	DNA	No
AY502934.1	Tomato yellow leaf curl Mali virus	2794	DNA	No
AY502935.1	Pepper yellow vein Mali virus	2786	DNA	No
AY502936.1	Tomato leaf curl Mali virus	2773	DNA	No
AY505475.1	Poplar mosaic virus	8741	RNA	No
AY508697.1	Bovine enterovirus type 2	7450	RNA	No
AY509253.2	Ostreid herpesvirus 1 (OsHV-1)	207439	DNA	No
AY509927.1	Pepino mosaic virus	6410	RNA	No
AY515512.1	SARS coronavirus HC/SZ/61/03	29731	RNA	No
AY518894.1	Human group 1 coronavirus associated with pneumonia	27555	RNA	No
AY521625.1	Singapore grouper iridovirus	140131	DNA	No
AY522332.4	Agrotis segetum granulovirus	131680	DNA	No
AY526097.1	Thottapalayam virus	1530	RNA	No
AY528864.1	Macaca fuscata rhadinovirus	131217	DNA	No
AY532606.1	Rock bream iridovirus	112080	DNA	No
AY533037.2	Fusarium graminearum dsRNA mycovirus-1	6621	RNA	No
AY535004.1	Avian hepatitis E virus	6654	RNA	No
AY535016.1	Lettuce ring necrosis virus	7651	RNA	No
AY535017.1	Lettuce ring necrosis virus	1830	RNA	No
AY535018.1	Lettuce ring necrosis virus	1527	RNA	No
AY535019.1	Lettuce ring necrosis virus	1417	RNA	No
AY546104.1	Tobacco necrosis virus A (TNV-A)	3682	RNA	No
AY548484.1	Frog virus 3	105903	DNA	No
AY548948.1	Beet curly top virus	2925	DNA	No
AY554397.1	Classical swine fever virus 96TD	12296	RNA	No
AY556057.1	Enterovirus B74 (EV-B74)	7410	RNA	No
AY556070.1	Enterovirus B75 (EV-B75)	7429	RNA	No
AY563023.1	Avian sapelovirus	8289	RNA	No
AY567487.2	Human coronavirus NL63	27553	RNA	No
AY570982.2	Penaeid shrimp infectious myonecrosis virus	7561	RNA	No
AY575773.1	Bean common mosaic virus strain Blackeye	9992	RNA	No
AY578085.1	Cucumber vein yellowing virus	9751	RNA	No
AY579780.1	Avian metapneumovirus	13134	RNA	No
AY585229.1	Human coronavirus OC43 (HCoV-OC43)	30744	RNA	No
AY588319.1	PRRSV LV4.2.1	15146	RNA	No
AY593765.1	Foot-and-mouth disease virus - type A (FMDV-A)	8202	RNA	No
AY593796.1	Foot-and-mouth disease virus - type Asia 1 (FMDV-Asia1)	8192	RNA	No
AY593805.1	Foot-and-mouth disease virus C1	8142	RNA	No
AY593806.1	Foot-and-mouth disease virus C3	8183	RNA	No
AY593808.1	Foot-and-mouth disease virus C4	8188	RNA	No
AY593809.1	Foot-and-mouth disease virus C5	8191	RNA	No
AY593840.1	Foot-and-mouth disease virus - type SAT 1 (FMDV-SAT1)	8179	RNA	No
AY593847.1	Foot-and-mouth disease virus - type SAT 2 (FMDV-SAT2)	8119	RNA	No
AY593851.1	Foot-and-mouth disease virus - type SAT 3 (FMDV-SAT3)	8164	RNA	No
AY597011.2	Human coronavirus HKU1 (HCoV-HKU1)	29926	RNA	No
AY598782.1	Simian adenovirus 3	34246	DNA	No
AY598970.1	Human mastadenovirus B (HAdV-B)	34794	DNA	No
AY603425.1	Sapovirus C12	7476	RNA	No
AY609301.1	Trichechus manatus papillomavirus 1 (TmPV-1)	7722	DNA	No
AY613852.1	Pelargonium line pattern virus	3884	RNA	No
AY614708.1	Simian virus 12	5230	DNA	No
AY615209.1	Gremmeniella abietina mitochondrial RNA virus S2	2587	RNA	No
AY615210.1	Gremmeniella abietina RNA virus L2	5129	RNA	No
AY616760.1	Olive mild mosaic virus	3683	RNA	No
AY618417.1	Maize fine streak virus	13782	RNA	No
AY618418.1	Maize mosaic virus	12133	RNA	No
AY622908.1	Small anellovirus 1	2249	RNA	No
AY622909.1	Small anellovirus 2	2635	DNA	No
AY622943.1	Human parvovirus 4 G1	5268	DNA	No
AY623626.1	Agropyron mosaic virus	9540	RNA	No
AY623627.1	Hordeum mosaic virus	9463	RNA	No
AY626780.1	Beet black scorch virus	3644	RNA	No
AY629582.1	Avian adeno-associated virus ATCC VR-865	4694	DNA	No
AY629583.1	Avian adeno-associated virus strain DA-1	4682	DNA	No
AY642590.1	Pennisetum mosaic virus	9611	RNA	No
AY646283.1	Avian infectious bronchitis virus partridge/GD/S14/2003	27503	RNA	No
AY646427.1	Classical swine fever virus	12296	RNA	No
AY646511.1	Citrus tatter leaf virus	6496	RNA	No
AY650283.1	Papaya leaf curl China virus-Guangzhou isolate	2769	DNA	No
AY651828.1	Cotesia plutellae polydnavirus	23535	DNA	No
AY651829.1	Cotesia plutellae polydnavirus	21258	DNA	No
AY651830.1	Cotesia plutellae polydnavirus	23697	DNA	No
AY653733.1	Acanthamoeba polyphaga mimivirus	1181404	DNA	No
AY654892.1	Citrus psorosis virus	8186	DNA	No
AY654893.1	Citrus psorosis virus	1645	DNA	No
AY654894.1	Citrus psorosis virus	1447	DNA	No
AY656816.1	Wisteria vein mosaic virus	9695	RNA	No
AY660574.1	Porcine circovirus-1	1759	DNA	No
AY665654.1	Dendrolimus punctatus densovirus	5039	DNA	No
AY665713.1	Equid herpesvirus 1 (EHV-1)	150224	DNA	No
AY666015.1	Grouper iridovirus	139793	DNA	No
AY666122.2	Torque teno virus 3	3748	DNA	No
AY674964.1	Taro vein chlorosis virus	12020	RNA	No
AY684126.1	Erethizon dorsatum papillomavirus 1 (EdPV-1)	7428	DNA	No
AY685920.1	Mumps virus strain L-Zagreb	15384	RNA	No
AY685921.1	Mumps virus strain L-Zagreb	15384	RNA	No
AY686687.1	Foot-and-mouth disease virus O/ES/2001	8163	RNA	No
AY689436.1	Deerpox virus W-848-83	166259	DNA	No
AY689437.1	Deerpox virus W-1170-84	170560	DNA	No
AY694184.2	Sapovirus Hu/Dresden/pJG-Sap01/DE	7429	RNA	No
AY695933.1	Carrot red leaf virus	5723	RNA	No
AY700211.1	Murine hepatitis virus	31335	RNA	No
AY702650.1	Tomato yellow leaf curl Sardinia virus	2777	DNA	No
AY702913.1	Getah virus (GETV)	11597	RNA	No
AY707100.1	Hydrangea ringspot virus	6185	RNA	No
AY713379.1	Apricot pseudo-chlorotic leaf spot virus	7494	RNA	No
AY714813.1	Cercopithecine herpesvirus 2 (CeHV-2)	150715	DNA	No
AY722102.1	Eastern equine encephalitis virus	11680	RNA	No
AY726732.1	Chikungunya virus	11881	RNA	No
AY729016.1	Murine pneumonia virus	14886	RNA	No
AY729654.1	Sudan ebolavirus (SEBOV)	18875	RNA	No
AY737797.1	Human adenovirus 34	34775	DNA	No
AY737798.1	Human adenovirus 50	35385	DNA	No
AY741811.1	Norovirus Hu/NLV/Dresden174/pUS-NorII/1997/GE	7555	RNA	No
AY743909.1	Pneumonia virus of mice J3666	14885	RNA	No
AY743910.1	Pneumonia virus of mice 15	14887	RNA	No
AY751783.1	Human rhinovirus A39	7137	RNA	No
AY754812.1	Tomato leaf curl Karnataka virus (ToLCKV)	2757	DNA	No
AY754814.1	Tomato leaf curl Pune virus - [India:Pune:2005]	2756	DNA	No
AY763115.1	Procyon lotor papillomavirus 1 (PlPV-1)	8170	DNA	No
AY771780.1	Simian adenovirus 1 (SAdV-1)	34450	DNA	No
AY772169.1	Mopeia virus AN20410	7271	RNA	No
AY772170.1	Mopeia virus AN20410	3427	RNA	No
AY772730.1	Norovirus Hu/NLV/GII/Neustrelitz260/2000/DE	7579	RNA	No
AY773285.1	Enterovirus A90 (EV-A90)	7438	RNA	No
AY779031.1	Large yellow croaker iridovirus	111760	DNA	No
AY789137.1	Dulcamara mottle virus	6181	RNA	No
AY789138.1	Mint virus X	5914	RNA	No
AY792620.1	Mint virus 1	15450	RNA	No
AY800279.1	Nandina mosaic virus	6066	RNA	No
AY803294.1	Human adenovirus 14	34764	DNA	No
AY805074.1	Banana streak MY virus (BSMyV)	7650	DNA	No
AY839756.1	Ovine herpesvirus 2 (OvHV-2)	135135	DNA	No
AY840978.1	Tupaia virus	11440	RNA	No
AY842931.3	West Nile virus strain 385-99	11029	RNA	No
AY842951.1	Reticuloendotheliosis virus	8295	DNA	No
AY843297.1	Human enterovirus 79	7430	RNA	No
AY843298.1	Enterovirus B80 (EV-B80)	7428	RNA	No
AY843299.1	Enterovirus B81	7415	RNA	No
AY843300.1	Enterovirus B82 (EV-B82)	7427	RNA	No
AY843301.1	Enterovirus B83	7394	RNA	No
AY843302.1	Enterovirus B77 (EV-B77)	7422	RNA	No
AY843303.1	Enterovirus B85	7418	RNA	No
AY843304.1	Enterovirus B86	7400	RNA	No
AY843305.1	Enterovirus B87 (EV-B87)	7422	RNA	No
AY843306.1	Enterovirus B88	7433	RNA	No
AY843307.1	Enterovirus B97 (EV-B97)	7413	RNA	No
AY843308.1	Enterovirus B101 (EV-B101)	7445	RNA	No
AY849321.1	Avirulent turkey hemorrhagic enteritis virus	26266	DNA	No
AY859497.1	Pepper mild mottle virus	6356	RNA	No
AY859526.1	Hepatitis C virus (isolate 6a33)	9355	RNA	No
AY863002.1	Karshi virus	10653	RNA	No
AY863024.1	Alternanthera mosaic virus (AltMV)	6607	RNA	No
AY864330.1	Chrysodeixis chalcites nucleopolyhedrovirus (ChchNPV)	149622	DNA	No
AY864805.1	SARS coronavirus BJ162	29751	RNA	No
AY864806.1	SARS coronavirus BJ202	29751	RNA	No
AY875648.1	Human adenovirus 46	35178	DNA	No
AY875680.2	Microplitis demolitor bracovirus (MdBV)	4576	DNA	No
AY875681.1	Microplitis demolitor bracovirus (MdBV)	7228	DNA	No
AY875682.1	Microplitis demolitor bracovirus (MdBV)	9604	DNA	No
AY875683.1	Microplitis demolitor bracovirus (MdBV)	7823	DNA	No
AY875684.1	Microplitis demolitor bracovirus (MdBV)	10790	DNA	No
AY875685.1	Microplitis demolitor bracovirus (MdBV)	11238	DNA	No
AY875686.1	Microplitis demolitor bracovirus (MdBV)	13704	DNA	No
AY875687.1	Microplitis demolitor bracovirus (MdBV)	15058	DNA	No
AY875688.1	Microplitis demolitor bracovirus (MdBV)	15218	DNA	No
AY875689.1	Microplitis demolitor bracovirus (MdBV)	17355	DNA	No
AY875690.1	Microplitis demolitor bracovirus (MdBV)	15096	DNA	No
AY876912.1	Human enterovirus Ningbo3-02	7456	RNA	No
AY876913.1	Human enterovirus Hangzhou13-02	7456	RNA	No
AY881628.1	Grapevine leafroll-associated virus 2	16494	RNA	No
AY884001.1	Human coronavirus HKU1 (HCoV-HKU1)	29815	RNA	No
AY884005.1	Citrus sudden death-associated virus	6820	RNA	No
AY894343.1	Orange-spotted grouper iridovirus	112636	DNA	No
AY898809.1	Alfuy virus	10960	RNA	No
AY900001.1	J-virus	18954	RNA	No
AY904722.1	Lynx rufus papillomavirus type 1	8233	DNA	No
AY904723.1	Puma concolor papillomavirus type 1	8321	DNA	No
AY904724.1	Panthera leo persica papillomavirus type 1	8103	DNA	No
AY924390.1	Bear Canyon virus	7102	RNA	No
AY924391.1	Bear Canyon virus	3339	RNA	No
AY924393.1	Tamiami virus	7141	RNA	No
AY924395.1	Whitewater Arroyo virus	7132	RNA	No
AY941198.1	Blueberry scorch virus	8522	RNA	No
AY956384.1	Chickpea chlorotic stunt virus	5900	RNA	No
AY972082.1	Apple scar skin viroid-C	330	RNA	No
AY994055.1	Feline infectious peritonitis virus (FIPV)	29355	RNA	No
AY994084.1	Blackberry virus Y	10851	RNA	No
BK001744.1	Suid herpesvirus 1 (Pseudorabies virus)	143461	DNA	No
BK005918.1	Porcine rubulavirus (PoRV)	15180	RNA	No
CU469068.1	Diadromus pulchellus ascovirus 4a	119343	DNA	No
CY011112.1	Influenza A virus (A/mallard/Maryland/881/2002(H6N2))	1711	RNA	No
CY011113.1	Influenza A virus (A/mallard/Maryland/881/2002(H6N2))	985	RNA	No
CY011114.1	Influenza A virus (A/mallard/Maryland/881/2002(H6N2))	1434	RNA	No
CY011115.1	Influenza A virus (A/mallard/Maryland/881/2002(H6N2))	1519	RNA	No
CY011116.1	Influenza A virus (A/mallard/Maryland/881/2002(H6N2))	855	RNA	No
CY011117.1	Influenza A virus (A/mallard/Maryland/881/2002(H6N2))	2216	RNA	No
CY011118.1	Influenza A virus (A/mallard/Maryland/881/2002(H6N2))	2284	RNA	No
CY011119.1	Influenza A virus (A/mallard/Maryland/881/2002(H6N2))	2294	RNA	No
CY011120.1	Influenza A virus (A/Northern Territory/60/1968(H3N2))	1729	RNA	No
CY011121.1	Influenza A virus (A/Northern Territory/60/1968(H3N2))	994	RNA	No
CY011122.1	Influenza A virus (A/Northern Territory/60/1968(H3N2))	1425	RNA	No
CY011123.1	Influenza A virus (A/Northern Territory/60/1968(H3N2))	1521	RNA	No
CY011124.1	Influenza A virus (A/Northern Territory/60/1968(H3N2))	867	RNA	No
CY011125.1	Influenza A virus (A/Northern Territory/60/1968(H3N2))	2194	RNA	No
CY011126.1	Influenza A virus (A/Northern Territory/60/1968(H3N2))	2297	RNA	No
CY011127.1	Influenza A virus (A/Northern Territory/60/1968(H3N2))	2306	RNA	No
CY011128.1	Influenza A virus (A/New York/599/1996(H3N2))	1721	RNA	No
CY011129.1	Influenza A virus (A/New York/599/1996(H3N2))	995	RNA	No
CY011130.1	Influenza A virus (A/New York/599/1996(H3N2))	1435	RNA	No
CY011131.1	Influenza A virus (A/New York/599/1996(H3N2))	1522	RNA	No
CY011132.1	Influenza A virus (A/New York/599/1996(H3N2))	856	RNA	No
CY011133.1	Influenza A virus (A/New York/599/1996(H3N2))	2199	RNA	No
CY011134.1	Influenza A virus (A/New York/599/1996(H3N2))	2309	RNA	No
CY011135.1	Influenza A virus (A/New York/599/1996(H3N2))	2306	RNA	No
CY011136.1	Influenza A virus (A/New York/602/1996(H3N2))	1722	RNA	No
CY011137.1	Influenza A virus (A/New York/602/1996(H3N2))	989	RNA	No
CY011138.1	Influenza A virus (A/New York/602/1996(H3N2))	1435	RNA	No
CY011139.1	Influenza A virus (A/New York/602/1996(H3N2))	1522	RNA	No
CY011140.1	Influenza A virus (A/New York/602/1996(H3N2))	856	RNA	No
CY011141.1	Influenza A virus (A/New York/602/1996(H3N2))	2199	RNA	No
CY011142.1	Influenza A virus (A/New York/602/1996(H3N2))	2309	RNA	No
CY011143.1	Influenza A virus (A/New York/602/1996(H3N2))	2306	RNA	No
D00200.1	Bean golden yellow mosaic virus-[Puerto Rico-Japan]	2585	DNA	No
D00201.1	Bean golden yellow mosaic virus-[Puerto Rico-Japan]	2647	DNA	No
D00239.1	Human rhinovirus 1B	7133	RNA	No
D00353.1	Bunyamwera virus	961	RNA	No
D00355.1	Cucumber mosaic virus (cucumber mosaic cucumovirus)	3050	RNA	No
D00356.1	Cucumber mosaic virus (cucumber mosaic cucumovirus)	3357	RNA	No
D00435.1	Swine vesicular disease virus (STRAIN H/3 '76)	7401	RNA	No
D00441.1	Potato virus Y	9704	RNA	No
D00442.1	Grapevine fanleaf virus satellite RNA	1114	RNA	No
D00507.2	Soybean mosaic virus N	9588	RNA	No
D00538.1	Human coxsackievirus A21 Coe	7401	RNA	No
D00627.1	Coxsackievirus A9	7452	RNA	No
D00637.1	Kennedya yellow mosaic virus	6362	RNA	No
D00645.1	Tomato spotted wilt virus	2916	RNA	No
D00664.1	Arabis mosaic virus large satellite RNA	1104	RNA	No
D00820.1	Human enterovirus 70	7390	RNA	No
D00940.1	Potato yellow mosaic virus - [Venezuela]	2593	DNA	No
D00941.1	Potato yellow mosaic virus	2547	DNA	No
D00942.1	Tobacco necrosis virus D (TNV-D)	3762	RNA	No
D01030.1	Miscanthus streak virus - [91]	2672	DNA	No
D10032.1	Baboon endogenous virus strain M7	8507	DNA	No
D10066.1	Tomato spotted wilt virus	8897	RNA	No
D10538.1	Cucumber mosaic virus (cucumber mosaic cucumovirus)	2216	RNA	No
D10759.1	Uukuniemi virus	6423	RNA	No
D10979.1	Rice stripe virus	2157	RNA	No
D11126.1	Peanut stunt virus	3355	RNA	No
D11127.1	Peanut stunt virus	2946	RNA	No
D12477.2	Tomato ringspot virus	7271	RNA	No
D12505.1	Cucumber green mottle mosaic virus	6424	RNA	No
D13096.1	Canine coronavirus	9580	RNA	No
D13176.1	Rice stripe virus	3514	RNA	No
D13747.1	Narcissus mosaic virus	6955	RNA	No
D13784.1	Human T-lymphotropic virus 1	8400	DNA	No
D13942.1	Bovine polyomavirus	4697	DNA	No
D13954.1	Potato leafroll virus	5883	RNA	No
D13957.1	Papaya mosaic virus	6656	RNA	No
D14066.1	Parsnip yellow fleck virus	9871	RNA	No
D14449.2	Potato virus M	8533	RNA	No
D14691.1	Nilaparvata lugens reovirus	1430	RNA	No
D14703.1	Mungbean yellow mosaic virus (MYMV)	2723	DNA	No
D14704.1	Mungbean yellow mosaic virus (MYMV)	2675	DNA	No
D14995.2	Apple stem grooving virus	6495	RNA	No
D16193.1	Potato mop-top virus (PMTV)	2315	RNA	No
D21208.1	Human papillomavirus type 67	7801	DNA	No
D21829.1	Apple stem pitting virus	9306	RNA	No
D26017.1	Bamboo mosaic virus	6366	RNA	No
D26079.1	Canine parvovirus	5075	DNA	No
D26127.1	Nilaparvata lugens reovirus	1802	RNA	No
D29630.1	Clover yellow mosaic virus	7015	RNA	No
D31879.1	Rice stripe virus	8970	RNA	No
D49693.1	Nilaparvata lugens reovirus	4391	RNA	No
D49694.1	Nilaparvata lugens reovirus	3732	RNA	No
D49695.1	Nilaparvata lugens reovirus	3753	RNA	No
D49696.1	Nilaparvata lugens reovirus	3560	RNA	No
D49697.1	Nilaparvata lugens reovirus	3427	RNA	No
D49698.1	Nilaparvata lugens reovirus	2970	RNA	No
D49699.1	Nilaparvata lugens reovirus	1994	RNA	No
D49700.1	Nilaparvata lugens reovirus	1640	RNA	No
D63936.1	Beet necrotic yellow vein virus	1320	RNA	No
D83749.1	Bean yellow mosaic virus	9532	RNA	No
D84411.1	Beet necrotic yellow vein virus	4609	RNA	No
D84412.1	Beet necrotic yellow vein virus	1774	RNA	No
D84413.1	Beet necrotic yellow vein virus	1465	RNA	No
D86123.1	Japanese iris necrotic ring virus	4014	RNA	No
D86371.1	Sweet potato feathery mottle virus	10820	RNA	No
D86634.1	Wheat yellow mosaic virus	7636	RNA	No
D86635.1	Wheat yellow mosaic virus	3659	RNA	No
D90252.1	Human papillomavirus type 5b	7779	DNA	No
D90400.1	Human papillomavirus type 58	7824	DNA	No
D90457.1	Coxsackievirus A24 (CV-A24)	7461	RNA	No
D90600.1	GB virus C (GBV-HGV)	9395	RNA	No
DQ000240.1	Microplitis demolitor bracovirus	34334	DNA	No
DQ000496.1	Human bocavirus	5299	DNA	No
DQ002873.1	Penaeus monodon hepandensovirus 1	6321	DNA	No
DQ008355.1	Human herpesvirus 3 (HHV-3)	124815	DNA	No
DQ011234.1	Lisianthus necrosis virus	4764	RNA	No
DQ011855.1	Porcine hemagglutinating encephalomyelitis virus	30480	RNA	No
DQ013304.1	Newbury agent 1	7454	RNA	No
DQ017380.1	Trichoplusia ni single nucleopolyhedrovirus	134394	DNA	No
DQ028633.1	Human astrovirus 5	6762	RNA	No
DQ058829.1	Sapovirus Ehime1107/2002/JP	7427	RNA	No
DQ070852.1	Human astrovirus 4	6723	RNA	No
DQ075354.1	Cotesia plutellae polydnavirus	13848	DNA	No
DQ075355.1	Cotesia plutellae polydnavirus	11017	DNA	No
DQ075356.1	Cotesia plutellae polydnavirus	14943	DNA	No
DQ075357.1	Cotesia plutellae polydnavirus	14572	DNA	No
DQ075358.1	Cotesia plutellae polydnavirus	10763	DNA	No
DQ075359.1	Cotesia plutellae polydnavirus	10741	DNA	No
DQ075360.1	Cotesia plutellae polydnavirus	11982	DNA	No
DQ080078.1	Human papillomavirus type 103 (HPV103)	7263	DNA	No
DQ080079.1	Human papillomavirus type 68a (HPV68a)	7822	DNA	No
DQ080080.1	Human papillomavirus type 97 (HPV97)	7843	DNA	No
DQ080081.1	Human papillomavirus type 101 (HPV101)	7259	DNA	No
DQ080082.1	Human papillomavirus type 106 (HPV106)	8035	DNA	No
DQ080083.1	Human papillomavirus type 102 (HPV102)	8078	DNA	No
DQ083765.1	Pepper yellow leaf curl Indonesia virus	2744	DNA	No
DQ086466.1	Human adenovirus 3	35343	DNA	No
DQ090005.2	Human papillomavirus type 38b	7400	DNA	No
DQ091200.1	Capra hircus papillomavirus 1	7542	DNA	No
DQ092436.1	Banana streak virus Acuminata Yunnan	7722	DNA	No
DQ093792.1	Human T-lymphotropic virus 3	8917	DNA	No
DQ098913.1	Bovine papillomavirus 8	7791	DNA	No
DQ098917.1	Bovine papillomavirus type 8-EB	7773	DNA	No
DQ100076.1	Duck circovirus	1991	DNA	No
DQ100461.1	Beilong virus	19212	RNA	No
DQ112227.1	Kelp fly virus	11034	RNA	No
DQ120516.1	Macacine herpesvirus 3 (Rhesus cytomegalovirus)	215678	DNA	No
DQ123841.1	Agrotis segetum nucleopolyhedrovirus	147544	DNA	No
DQ146997.1	Raven circovirus	1898	DNA	No
DQ149153.1	Papiine herpesvirus 2 (CeHV-16)	156487	DNA	No
DQ172906.1	Starling circovirus	2063	DNA	No
DQ174103.1	Atlantic salmon swim bladder sarcoma virus	10305	RNA	No
DQ180494.1	Uncia uncia papillomavirus type 1 (UuPV-1)	8078	DNA	No
DQ186554.1	Maize Iranian mosaic virus (MIMV)	12381	RNA	No
DQ192570.1	Crow polyomavirus	5079	DNA	No
DQ192571.1	Finch polyomavirus	5278	DNA	No
DQ196318.1	Mouse parvovirus 3	4787	DNA	No
DQ196319.1	Mouse parvovirus 2	4756	DNA	No
DQ217792.1	Marburg virus - Musoke, Kenya, 1980	19111	RNA	No
DQ218419.1	Porcine circovirus 2 strain SD3	1767	DNA	No
DQ218420.1	Porcine circovirus 2 strain SD5	1767	DNA	No
DQ218421.1	Porcine circovirus 2 strain SD6	1767	DNA	No
DQ219396.1	Duck hepatitis A virus 1 (DHAV-1)	7707	RNA	No
DQ219415.1	Angelonia flower break virus	3964	RNA	No
DQ227315.1	Cucumber leaf spot virus	4433	RNA	No
DQ238861.1	Giardia canis virus	6276	RNA	No
DQ241301.1	Xenotropic MuLV-related virus VP35	8185	RNA	No
DQ241302.1	Xenotropic MuLV-related virus VP42	8185	RNA	No
DQ256123.1	Capsicum chlorosis virus (CaCV)	3477	RNA	No
DQ256125.1	Capsicum chlorosis virus (CaCV)	4823	RNA	No
DQ256132.1	Duck hepatitis A virus 3 (DHAV-3)	7790	RNA	No
DQ256133.1	Duck hepatitis A virus 3 (DHAV-3)	7790	RNA	No
DQ256134.1	Duck hepatitis A virus 3 (DHAV-3)	7784	RNA	No
DQ269468.1	Micromys minutus papillomavirus 1	7393	DNA	No
DQ272128.1	Equine rhinitis A virus	7444	RNA	No
DQ280312.2	Gallus gallus (chicken)	9133	DNA	No
DQ280493.1	Rabbit hemorrhagic disease virus	7437	RNA	No
DQ286292.1	Rosy apple aphid virus	9992	RNA	No
DQ288858.2	Spodoptera litura granulovirus	124121	DNA	No
DQ288865.1	Homalodisca coagulata virus-1	9345	RNA	No
DQ294633.1	Mengo virus	7765	RNA	No
DQ295066.1	Canine papillomavirus 3	7801	DNA	No
DQ299908.1	Daphne mosaic virus	9548	RNA	No
DQ315364.2	Human adenovirus 41	34188	DNA	No
DQ315670.1	Human parechovirus 4	7366	RNA	No
DQ317692.1	Neodiprion abietis NPV	84264	DNA	No
DQ321720.2	Nora virus	11908	RNA	No
DQ328874.1	Mopeia virus	3384	RNA	No
DQ328875.1	Mopeia virus	7242	RNA	No
DQ328876.1	Mobala virus	7325	RNA	No
DQ328877.1	Ippy virus	3366	RNA	No
DQ328878.1	Ippy virus	7316	RNA	No
DQ333351.1	Choristoneura occidentalis granulovirus	104710	DNA	No
DQ335246.2	Adeno-associated virus-Go.1	4636	DNA	No
DQ335247.1	Bovine parvovirus-1	5515	DNA	No
DQ339101.1	Human coronavirus HKU1 (HCoV-HKU1)	29755	RNA	No
DQ344807.1	Human papillomavirus type 13	7880	DNA	No
DQ355023.1	Bell pepper mottle virus	6375	RNA	No
DQ356948.1	Nile crocodilepox virus	190054	DNA	No
DQ356949.1	Maracuja mosaic virus	6794	RNA	No
DQ357218.1	Raspberry leaf mottle virus	17481	RNA	No
DQ358078.1	Coxsackievirus A20 (CV-A20)	7444	RNA	No
DQ365814.1	Avian leukosis virus	7704	DNA	No
DQ366147.1	Mus musculus (house mouse)	8275	DNA	No
DQ366842.1	Rousettus aegyptiacus papillomavirus 1	7970	DNA	No
DQ369797.1	Norovirus Hu/Guangzhou/NVgz01/CHN	7558	RNA	No
DQ388879.1	Tomato torrado virus	7808	RNA	No
DQ388880.1	Tomato torrado virus	5403	RNA	No
DQ393829.1	Human adenovirus 49	35215	DNA	No
DQ399289.1	Gremmeniella abietina type B RNA virus XL1	10375	RNA	No
DQ399290.1	Gremmeniella abietina type B RNA virus XL2	10374	RNA	No
DQ399707.1	Xenotropic MuLV-related virus VP62	8185	RNA	No
DQ399789.1	Siniperca chuatsi rhabdovirus	11545	RNA	No
DQ412042.1	Bat SARS CoV Rf1/2004	29709	RNA	No
DQ412043.1	Bat SARS CoV Rm1/2004	29749	RNA	No
DQ447649.1	Ravn virus - Ravn, Kenya, 1987	19114	RNA	No
DQ447652.1	Lake Victoria marburgvirus - DRC1999	19114	RNA	No
DQ447657.1	Lake Victoria marburgvirus - Angola2005	19114	RNA	No
DQ451009.1	Banana streak virus	6950	DNA	No
DQ455582.1	Passiflora latent carlavirus	8386	RNA	No
DQ456824.1	Norovirus Hu/MK04/2004/JP	7536	RNA	No
DQ457003.1	Plutella xylostella multiple nucleopolyhedrovirus	134417	DNA	No
DQ473478.1	Dracaena mottle virus	7531	DNA	No
DQ473485.1	Human rhinovirus B3	7208	RNA	No
DQ473486.1	Human rhinovirus B6	7216	RNA	No
DQ473488.1	Human rhinovirus B48	7214	RNA	No
DQ473489.1	Human rhinovirus B70	7223	RNA	No
DQ473490.1	Human rhinovirus B4	7212	RNA	No
DQ473491.1	Human rhinovirus A41	7145	RNA	No
DQ473492.1	Human rhinovirus A73	7140	RNA	No
DQ473493.1	Human rhinovirus A15	7134	RNA	No
DQ473494.1	Human rhinovirus A74	7120	RNA	No
DQ473497.1	Human rhinovirus A23	7025	RNA	No
DQ473499.1	Human rhinovirus A44	7123	RNA	No
DQ473500.1	Human rhinovirus A59	7135	RNA	No
DQ473504.1	Human rhinovirus A88	7143	RNA	No
DQ473505.1	Human rhinovirus A36	7141	RNA	No
DQ473506.1	Human rhinovirus A46	7149	RNA	No
DQ473507.1	Human rhinovirus A53	7143	RNA	No
DQ473508.1	Human rhinovirus A28	7148	RNA	No
DQ473510.1	Human rhinovirus A75	7137	RNA	No
DQ473511.1	Human rhinovirus A55	7036	RNA	No
DQ480514.1	Hepatitis C virus subtype 6a	9358	RNA	No
DQ486030.2	Antheraea pernyi nucleopolyhedrovirus (ApNPV)	126630	DNA	No
DQ491002.1	Paramecium bursaria Chlorella virus NY2A	368683	DNA	Yes
DQ491003.2	Paramecium bursaria Chlorella virus AR158	344691	DNA	Yes
DQ517337.1	Trichoplusia ni ascovirus 2c	174059	DNA	No
DQ525916.1	St. Louis encephalitis virus	10940	RNA	No
DQ530348.1	Gallid herpesvirus 2 (Marek's disease virus type 1)	178311	DNA	No
DQ640652.1	SARS coronavirus GDH-BJH01	29746	RNA	No
DQ643392.1	Aedes taeniorhynchus iridescent virus	191100	DNA	No
DQ645484.1	Pepper veinal mottle virus	9792	RNA	No
DQ648794.1	Bat coronavirus (BtCoV/133/2005)	30307	RNA	No
DQ648856.1	Bat CoV 273/2005	29704	RNA	No
DQ648857.1	Bat CoV 279/2005	29741	RNA	No
DQ658413.1	Norovirus Hu/GII.4/MD-2004/2004/US	7558	RNA	No
DQ658743.1	Turnip vein-clearing virus	6179	RNA	No
DQ660333.1	Malva mosaic virus	6858	RNA	No
DQ664501.1	Mastomys coucha papillomavirus 2	7522	DNA	No
DQ665652.1	Ranid herpesvirus 2 (RaHV-2)	231801	DNA	No
DQ665917.1	Ranid herpesvirus 1 (RaHV-1)	220859	DNA	No
DQ666332.1	Bean common mosaic virus	10037	RNA	No
DQ778300.1	Human bocavirus WLL-1	5297	DNA	No
DQ792504.1	Horsepox virus	212633	DNA	No
DQ792570.1	Simian adenovirus 7	31045	DNA	No
DQ811787.1	PRCV ISU-1 (PRCV)	27550	RNA	No
DQ812092.1	Duck hepatitis virus DHV-HSS	7691	RNA	No
DQ812093.1	Duck hepatitis A virus 3 (DHAV-3)	7775	RNA	No
DQ812094.2	Duck hepatitis A virus 1 (DHAV-1)	7702	RNA	No
DQ813662.1	Anticarsia gemmatalis nucleopolyhedrovirus	132239	DNA	No
DQ821938.1	Basella rugose mosaic virus	9804	RNA	No
DQ822073.1	Dioscorea bacilliform virus	7261	DNA	No
DQ825770.1	Thottapalayam virus	6581	RNA	No
DQ825771.1	Thottapalayam virus	3621	RNA	No
DQ837165.1	Ectropis obliqua nucleopolyhedrovirus (EoNPV)	131204	DNA	No
DQ837641.1	Entebbe bat virus	10510	RNA	No
DQ837642.1	Sepik virus	10793	RNA	No
DQ838493.1	Ovis aries (sheep)	7942	DNA	No
DQ845074.1	Gull circovirus	2035	DNA	No
DQ845075.1	Finch circovirus	1962	DNA	No
DQ845787.1	Tomato yellow leaf curl Sardinia virus-Israel	2773	DNA	No
DQ848678.1	Feline coronavirus	29277	RNA	No
DQ851493.1	Telosma mosaic virus	9689	RNA	No
DQ851494.1	Peace lily mosaic virus	9882	RNA	No
DQ851495.1	Wild tomato mosaic virus	9659	RNA	No
DQ851496.1	Banana bract mosaic virus	9711	RNA	No
DQ860839.1	Strawberry chlorotic fleck-associated virus	17039	RNA	No
DQ868525.1	Wheat dwarf virus - [Taiyuan]	2750	DNA	No
DQ871221.1	Tobacco leaf curl Thailand virus	2752	DNA	No
DQ890022.1	Paramecium bursaria Chlorella virus FR483	321240	DNA	No
DQ898157.1	White bream virus	26660	RNA	No
DQ898166.1	Mouse parvovirus 1e	4805	DNA	No
DQ898174.1	SARS coronavirus	29751	RNA	No
DQ900900.1	Human adenovirus 37	35213	DNA	No
DQ902712.1	Enterovirus B84	7423	RNA	No
DQ902713.1	Enterovirus B100 (EV-B100)	7421	RNA	No
DQ911368.1	Murine norovirus	7390	RNA	No
DQ915164.2	Bovine coronavirus isolate Alpaca	31076	RNA	No
DQ923122.2	Human adenovirus 52	34250	DNA	No
DQ995634.1	Coxsackievirus A11 (CV-A11)	7454	RNA	No
DQ995640.1	Coxsackievirus A13 (CV-A13)	7457	RNA	No
DQ995647.1	Coxsackievirus A22	7401	RNA	No
EF011023.1	Alphavirus M1	11690	RNA	No
EF011559.1	Tomato yellow leaf curl China virus-[YN72]	2739	DNA	No
EF014462.1	Murine norovirus 1	7382	RNA	No
EF015778.1	Maize streak virus	2687	DNA	No
EF015886.1	Enterovirus C96 (EV-C96)	7478	RNA	No
EF017707.1	Papaya ringspot virus P (PRSV-P)	10317	RNA	No
EF028290.1	Macaca fascicularis papillomavirus type 1	7588	DNA	No
EF035042.2	Spodoptera frugiperda multiple nucleopolyhedrovirus	131331	DNA	No
EF043234.1	Potato apical leaf curl disease-associated satellite DNA beta	1367	DNA	No
EF051629.2	Human parechovirus 1	7355	RNA	No
EF065505.1	Bat coronavirus HKU4-1	30286	RNA	No
EF065506.1	Bat coronavirus HKU4-2	30286	RNA	No
EF065507.1	Bat coronavirus HKU4-3	30286	RNA	No
EF065508.1	Bat coronavirus HKU4-4	30316	RNA	No
EF065509.1	Bat coronavirus HKU5-1	30482	RNA	No
EF065510.1	Bat coronavirus HKU5-2	30488	RNA	No
EF065511.1	Bat coronavirus HKU5-3	30488	RNA	No
EF065512.1	Bat coronavirus HKU5-5	30487	RNA	No
EF065513.1	Bat coronavirus HKU9-1	29114	RNA	No
EF065514.1	Bat coronavirus HKU9-2	29107	RNA	No
EF065515.1	Bat coronavirus HKU9-3	29136	RNA	No
EF065516.1	Bat coronavirus HKU9-4	29155	RNA	No
EF067319.1	Cotesia plutellae polydnavirus	14184	DNA	No
EF067320.1	Cotesia plutellae polydnavirus	6349	DNA	No
EF067321.1	Cotesia plutellae polydnavirus	7482	DNA	No
EF067322.1	Cotesia plutellae polydnavirus	12172	DNA	No
EF067323.1	Cotesia plutellae polydnavirus	18065	DNA	No
EF067324.1	Cotesia plutellae polydnavirus	13909	DNA	No
EF067325.1	Cotesia plutellae polydnavirus	11724	DNA	No
EF067326.1	Cotesia plutellae polydnavirus	18893	DNA	No
EF067327.1	Cotesia plutellae polydnavirus	14945	DNA	No
EF067328.1	Cotesia plutellae polydnavirus	14096	DNA	No
EF067329.1	Cotesia plutellae polydnavirus	17528	DNA	No
EF067330.1	Cotesia plutellae polydnavirus	15432	DNA	No
EF067331.1	Cotesia plutellae polydnavirus	13251	DNA	No
EF067332.1	Cotesia plutellae polydnavirus	17543	DNA	No
EF067923.1	Duck hepatitis virus 2 strain 04G	7769	RNA	No
EF067924.1	Duck hepatitis virus 2 strain 90D	7769	RNA	No
EF091714.1	Ryegrass mottle virus	4212	RNA	No
EF095490.1	Mapuera virus	15486	RNA	No
EF101928.1	Acanthocystis turfacea Chlorella virus 1	288047	DNA	No
EF107097.1	Human enterovirus 94	7331	DNA	No
EF110891.1	Tomato leaf curl Sudan virus	2781	DNA	No
EF117891.1	Human papillomavirus type 2	7859	DNA	No
EF121005.1	Human adenovirus 64	35231	DNA	No
EF127906.1	KI polyomavirus Stockholm 60	5040	DNA	No
EF127907.1	KI polyomavirus Stockholm 350	5040	DNA	No
EF127908.1	KI polyomavirus Stockholm 380	5040	DNA	No
EF133465.1	Heliothis virescens ascovirus 3e	186262	DNA	No
EF133960.1	Porcine endogenous retrovirus C	8899	DNA	No
EF157976.1	European bat lyssavirus 1	11966	RNA	No
EF157977.1	European bat lyssavirus 2	11930	RNA	No
EF165067.2	Saffold virus	8115	RNA	No
EF165536.1	Crassocephalum yellow vein virus - Jinghong	2745	DNA	No
EF173414.1	Human rhinovirus A11	7125	RNA	No
EF173415.1	Human rhinovirus A12	7124	RNA	No
EF173420.1	Human rhinovirus B17	7219	RNA	No
EF173423.1	Human rhinovirus B37	7216	RNA	No
EF173425.1	Human rhinovirus B93	7215	RNA	No
EF185992.1	Porcine epidemic diarrhea virus (PEDV)	28042	RNA	No
EF190215.1	Pepper leaf curl virus satellite DNA beta	1361	DNA	No
EF190217.1	Pepper leaf curl virus isolate Varanasi	2750	DNA	No
EF198240.1	Marine RNA virus SOG	4449	RNA	No
EF198241.1	Marine RNA virus JP-A	9236	RNA	No
EF198242.1	Marine RNA virus JP-B	8926	RNA	No
EF202833.1	Ljungan virus	7635	RNA	No
EF203066.1	Rhinolophus bat coronavirus HKU2	27164	RNA	No
EF203088.1	Gryllus bimaculatus nudivirus	96944	DNA	No
EF207438.1	Nootka lupine vein clearing virus	4172	RNA	No
EF219380.1	Israeli acute paralysis virus (IAPV)	9499	RNA	No
EF219408.1	Tobacco vein banding mosaic virus	9570	RNA	No
EF395818.1	Sus scrofa papillomavirus 1	7260	DNA	No
EF420157.1	Tanapox virus	144553	DNA	No
EF422221.1	Human papillomavirus type 107	7562	DNA	No
EF424615.1	Bovine coronavirus E-AH65	31017	RNA	No
EF424616.1	Bovine coronavirus E-AH65-TC	30970	RNA	No
EF424617.1	Bovine coronavirus R-AH65	31016	RNA	No
EF424618.1	Bovine coronavirus R-AH65-TC	30995	RNA	No
EF424619.1	Bovine coronavirus E-AH187	30995	RNA	No
EF424620.1	Bovine coronavirus R-AH187	30964	RNA	No
EF424621.1	Sable antelope coronavirus US/OH1/2003	30995	RNA	No
EF424622.1	Giraffe coronavirus US/OH3-TC/2006	30979	RNA	No
EF424623.1	Giraffe coronavirus US/OH3/2003	31002	RNA	No
EF424624.1	Calf-giraffe coronavirus US/OH3/2006	30979	RNA	No
EF424625.1	Hepatitis C virus subtype 6q	9463	RNA	No
EF424626.1	Hepatitis C virus subtype 6p	9453	RNA	No
EF424627.1	Hepatitis C virus subtype 6o	9450	RNA	No
EF424628.1	Hepatitis C virus subtype 6l	9453	RNA	No
EF424629.1	Hepatitis C virus subtype 6c	9459	RNA	No
EF428566.1	Solenopsis invicta virus 2	11319	RNA	No
EF429197.1	West Nile virus SPU116/89	11052	RNA	No
EF429198.1	West Nile virus SA93/01	11052	RNA	No
EF429199.1	West Nile virus SA381/00	11052	RNA	No
EF429200.1	West Nile virus H442	11051	RNA	No
EF441262.1	Human bocavirus WLL-2	5297	DNA	No
EF442780.1	Southern tomato virus	3437	RNA	No
EF444553.1	WU Polyomavirus	5229	DNA	No
EF446132.1	Lake Victoria marburgvirus - Ci67	19112	RNA	No
EF446615.1	Equine coronavirus	30992	RNA	No
EF458639.1	Ageratum yellow vein virus	2753	DNA	No
EF465536.1	Cotton leaf curl Multan betasatellite	1346	DNA	No
EF467176.1	Human papillomavirus type 88	7326	DNA	No
EF494181.1	Lucky bamboo bacilliform virus	7522	DNA	No
EF506570.1	Spiroplasma kunkelii virus SkV1_CR2-3x	7870	DNA	No
EF517277.1	Brevicoryne brassicae picorna-like virus	10180	RNA	No
EF520289.1	KI polyomavirus	5040	DNA	No
EF536349.1	Ursus maritimus papillomavirus 1	7582	DNA	No
EF536859.1	Wheat dwarf virus - [Gansu Gangu]	2750	DNA	No
EF536861.1	Wheat dwarf virus - [Henan zhengzhou]	2750	DNA	No
EF536868.1	Wheat dwarf virus - [Hebei Shijiazhuang]	2750	DNA	No
EF536873.1	Wheat dwarf virus - [Sanxi Taiyuan]	2750	DNA	No
EF536876.1	Wheat dwarf virus - [Sanxi Yuncheng]	2750	DNA	No
EF536878.1	Wheat dwarf virus - [Sanxi Yangling]	2750	DNA	No
EF536886.1	Wheat dwarf virus - [Yunnan Kunming]	2750	DNA	No
EF546442.1	Plum bark necrosis stem pitting-associated virus	14214	RNA	No
EF552433.1	Tomato zonate spot virus	3279	RNA	No
EF552434.1	Tomato zonate spot virus	4945	RNA	No
EF552435.1	Tomato zonate spot virus	8919	RNA	No
EF552688.1	Foot-and-mouth disease virus O/UKG/3952/2001	8193	RNA	No
EF552689.1	Foot-and-mouth disease virus O/UKG/4141/2001	8193	RNA	No
EF552690.1	Foot-and-mouth disease virus O/UKG/7039/2001	8193	RNA	No
EF552691.1	Foot-and-mouth disease virus O/UKG/9161/2001	8193	RNA	No
EF552692.1	Foot-and-mouth disease virus O/UKG/7299/2001	8195	RNA	No
EF552693.1	Foot-and-mouth disease virus O/UKG/4014/2001	8193	RNA	No
EF552694.1	Foot-and-mouth disease virus O/UKG/4998/2001	8194	RNA	No
EF552695.1	Foot-and-mouth disease virus O/UKG/9443/2001	8193	RNA	No
EF552696.1	Foot-and-mouth disease virus O/UKG/5470/2001	8193	RNA	No
EF552697.1	Foot-and-mouth disease virus O/UKG/5681/2001	8193	RNA	No
EF554577.1	Okra mosaic virus	6223	RNA	No
EF555644.1	Human enterovirus C99	7447	RNA	No
EF555645.1	Human enterovirus C102	7438	RNA	No
EF558545.1	Potato virus Y strain (N)W	9698	RNA	No
EF558838.1	Macaca fascicularis papillomavirus type 7	8063	DNA	No
EF558839.2	Macaca fascicularis papillomavirus type 3	7935	DNA	No
EF558840.1	Macaca fascicularis papillomavirus type 6	7943	DNA	No
EF558841.1	Macaca fascicularis papillomavirus type 4	7950	DNA	No
EF558842.1	Macaca fascicularis papillomavirus type 8	8001	DNA	No
EF558843.1	Macaca fascicularis papillomavirus type 5	7990	DNA	No
EF564601.1	Human adenovirus 3+11p	35355	DNA	No
EF568108.1	Glossina pallidipes salivary gland hypertrophy virus	190032	DNA	No
EF579955.1	Moroccan watermelon mosaic virus	9730	RNA	No
EF582386.1	Rhinovirus C	7114	RNA	No
EF584447.1	Human bocavirus WLL-3	5297	DNA	No
EF584537.1	Canine papillomavirus 4	7742	DNA	No
EF589670.1	Maize white line mosaic virus	4293	RNA	No
EF591300.1	Rhesus papillomavirus type 1b	8025	DNA	No
EF612701.1	Wongabel virus	13196	RNA	No
EF614258.1	West Caucasian bat virus	12278	RNA	No
EF614259.1	Aravan virus (ARAV)	11918	RNA	No
EF614260.1	Irkut virus (IRKV)	11980	RNA	No
EF614261.1	Khujand virus (KHUV)	11903	RNA	No
EF620536.1	Tobacco leaf curl Japan virus	2761	DNA	No
EF646380.1	Atlantic salmon paramyxovirus	16965	RNA	No
EF667343.1	Simian enterovirus 46	7395	RNA	No
EF667344.1	Enterovirus A92 (EV-A92)	7379	RNA	No
EF680235.1	Capreolus capreolus papillomavirus 1	8032	DNA	No
EF687738.1	Lettuce yellow mottle virus	12926	RNA	No
EF693898.1	Peach chlorotic mottle virus	9005	RNA	No
EU000534.1	Melon aphid-borne yellows virus	5674	RNA	No
EU000535.1	Cucurbit aphid-borne yellows virus	5682	RNA	No
EU001259.1	Glyptapanteles flavicoxis bracovirus	38757	DNA	No
EU001260.1	Glyptapanteles flavicoxis bracovirus	35842	DNA	No
EU001261.1	Glyptapanteles flavicoxis bracovirus	16057	DNA	No
EU001262.1	Glyptapanteles flavicoxis bracovirus	13357	DNA	No
EU001263.1	Glyptapanteles flavicoxis bracovirus	41240	DNA	No
EU001264.1	Glyptapanteles flavicoxis bracovirus	23555	DNA	No
EU001265.1	Glyptapanteles flavicoxis bracovirus	13134	DNA	No
EU001266.1	Glyptapanteles flavicoxis bracovirus	3759	DNA	No
EU001267.1	Glyptapanteles flavicoxis bracovirus	50693	DNA	No
EU001268.1	Glyptapanteles flavicoxis bracovirus	29631	DNA	No
EU001269.1	Glyptapanteles flavicoxis bracovirus	8074	DNA	No
EU001270.1	Glyptapanteles flavicoxis bracovirus	31710	DNA	No
EU001271.1	Glyptapanteles flavicoxis bracovirus	28120	DNA	No
EU001272.1	Glyptapanteles flavicoxis bracovirus	20527	DNA	No
EU001273.1	Glyptapanteles flavicoxis bracovirus	13595	DNA	No
EU001274.1	Glyptapanteles flavicoxis bracovirus	18404	DNA	No
EU001275.1	Glyptapanteles flavicoxis bracovirus	11120	DNA	No
EU001276.1	Glyptapanteles flavicoxis bracovirus	9701	DNA	No
EU001277.1	Glyptapanteles flavicoxis bracovirus	8137	DNA	No
EU001278.1	Glyptapanteles flavicoxis bracovirus	16845	DNA	No
EU001279.1	Glyptapanteles flavicoxis bracovirus	16987	DNA	No
EU001280.1	Glyptapanteles flavicoxis bracovirus	13182	DNA	No
EU001281.1	Glyptapanteles flavicoxis bracovirus	28551	DNA	No
EU001282.1	Glyptapanteles flavicoxis bracovirus	11118	DNA	No
EU001283.1	Glyptapanteles flavicoxis bracovirus	17937	DNA	No
EU001284.1	Glyptapanteles flavicoxis bracovirus	12859	DNA	No
EU001285.1	Glyptapanteles flavicoxis bracovirus	9488	DNA	No
EU004663.1	Murine norovirus GV/WU11/2005/USA	7390	RNA	No
EU004664.1	Murine norovirus GV/WU12/2005/USA	7384	RNA	No
EU004665.1	Murine norovirus GV/WU20/2005/USA	7383	RNA	No
EU004666.1	Murine norovirus GV/WU21/2005/USA	7380	RNA	No
EU004667.1	Murine norovirus GV/WU22/2005/USA	7383	RNA	No
EU004668.1	Murine norovirus GV/WU23/2005/USA	7383	RNA	No
EU004669.1	Murine norovirus GV/WU24/2005/USA	7383	RNA	No
EU004670.1	Murine norovirus GV/WU25/2005/USA	7383	RNA	No
EU004671.1	Murine norovirus GV/WU26/2005/USA	7384	RNA	No
EU004672.1	Murine norovirus GV/CR1/2005/USA	7382	RNA	No
EU004673.1	Murine norovirus GV/CR3/2005/USA	7383	RNA	No
EU004674.1	Murine norovirus GV/CR4/2005/USA	7382	RNA	No
EU004675.1	Murine norovirus GV/CR5/2005/USA	7382	RNA	No
EU004676.1	Murine norovirus GV/CR6/2005/USA	7383	RNA	No
EU004677.1	Murine norovirus GV/CR7/2005/USA	7380	RNA	No
EU004678.1	Murine norovirus GV/CR10/2005/USA	7386	RNA	No
EU004679.1	Murine norovirus GV/CR11/2005/USA	7386	RNA	No
EU004680.1	Murine norovirus GV/CR13/2005/USA	7386	RNA	No
EU004681.1	Murine norovirus GV/CR15/2005/USA	7389	RNA	No
EU004682.1	Murine norovirus GV/CR17/2005/USA	7389	RNA	No
EU004683.1	Murine norovirus GV/CR18/2005/DEU	7381	RNA	No
EU010385.1	Spider monkey foamy virus	12212	DNA	No
EU020009.1	Potato rough dwarf virus (PRDV)	8404	RNA	No
EU024118.1	Okra yellow crinkle virus-[Mali]	2791	DNA	No
EU024119.1	Okra leaf curl virus-[Mali]	2791	DNA	No
EU024120.1	Okra leaf curl Mali virus	2780	DNA	No
EU024678.1	Rose spring dwarf-associated virus	5808	RNA	No
EU030001.1	RD114 retrovirus	8406	DNA	No
EU034539.1	Bougainvillea chlorotic vein banding virus	8759	DNA	No
EU037962.1	Chikungunya virus Wuerzburg 1	11805	RNA	No
EU056310.1	Swan circovirus	1785	DNA	No
EU057184.1	Porcine circovirus 2 Z0161b/03	1768	DNA	No
EU057185.1	Porcine circovirus 2 P0404c/03	1767	DNA	No
EU057186.1	Porcine circovirus 2 T0181c/03	1768	DNA	No
EU057187.1	Porcine circovirus 2 U0168/03	1768	DNA	No
EU057188.1	Porcine circovirus 2 S0255/210/03	1768	DNA	No
EU057189.1	Porcine circovirus 2 R0255/209/03	1768	DNA	No
EU069819.1	Bandicoot papillomatosis carcinomatosis virus type 1 (BPCV1)	7295	DNA	No
EU074853.1	Ligustrum necrotic ringspot virus	8412	RNA	No
EU076703.3	Citrus tristeza virus	19247	RNA	No
EU081018.1	Cocksfoot mild mosaic virus (CMMV)	4198	RNA	No
EU082131.1	Black raspberry virus F	5077	RNA	No
EU095850.1	Turkey coronavirus	27657	RNA	No
EU111742.1	Beluga Whale coronavirus SW1	31686	RNA	No
EU140838.1	Simian hepatitis A virus (SHAV)	7425	RNA	No
EU142040.1	Seal picornavirus type 1 (SePV1)	6718	RNA	No
EU143843.1	Avastrovirus 3	7348	RNA	No
EU143844.1	Turkey astrovirus	7339	RNA	No
EU155216.2	Hepatitis C virus subtype 1a	9298	RNA	No
EU155260.2	Hepatitis C virus subtype 1b	9329	RNA	No
EU162589.1	Phlox Virus B	9058	RNA	No
EU188799.1	Francolinus leucoscepus papillomavirus 1 (FlPV-1)	7498	DNA	No
EU189146.1	Tomato leaf curl Vietnam virus satellite DNA beta DX2	1357	DNA	No
EU189147.1	Tomato leaf curl Vietnam virus satellite DNA beta VR2	1348	DNA	No
EU189148.1	Tomato leaf curl Vietnam virus satellite DNA beta VRQ	1346	DNA	No
EU189149.1	Tomato leaf curl Vietnam virus	2745	DNA	No
EU189150.1	Tomato yellow leaf curl Vietnam virus	2748	DNA	No
EU193175.1	Beet curly top virus	2955	DNA	No
EU194914.2	Radish leaf curl virus	2761	DNA	No
EU224265.1	Panicum streak virus	2707	DNA	No
EU233812.1	Anopheles gambiae densovirus (AgDNV)	4139	DNA	No
EU236594.1	Bovine rhinitis B virus	7556	RNA	No
EU240894.1	Tursiops truncatus papillomavirus 1 (TtPV1)	8089	DNA	No
EU240895.1	Tursiops truncatus papillomavirus type 3 (TtPV3)	7915	DNA	No
EU244914.1	Sugarcane streak virus	2745	DNA	No
EU244915.1	Eragrostis streak virus	2746	DNA	No
EU250212.1	Bidens mottle virus	9709	RNA	No
EU255577.1	Helicoverpa armigera granulovirus	169794	DNA	No
EU259611.1	Squash vein yellowing virus	9836	RNA	No
EU260463.1	Chapare virus	3357	RNA	No
EU260464.1	Chapare virus	7107	RNA	No
EU273816.1	Beet curly top Iran virus-[Yazd]	2844	DNA	No
EU273817.1	Beet curly top Iran virus-[Sh2]	2844	DNA	No
EU273818.1	Beet curly top Iran virus-[K]	2845	DNA	No
EU277647.1	Bandicoot papillomatosis carcinomatosis virus type 2	7277	DNA	No
EU280314.1	Tomato leaf curl Bangalore virus-[Ban5] satellite DNA beta	1361	DNA	No
EU293110.1	Lagos bat virus	12006	RNA	No
EU293117.1	Mokola virus	11949	RNA	No
EU293119.1	Duvenhage virus	11976	RNA	No
EU293537.2	Caprine arthritis encephalitis virus Roccaverano	8418	DNA	No
EU309041.1	Orgyia leucostigma NPV	156179	DNA	No
EU338239.1	Potato Virus P (PVP)	8392	RNA	No
EU338414.1	Avian paramyxovirus 2 (APMV-2)	14904	RNA	No
EU344893.1	Grapevine leafroll-associated virus 3 (GLRaV-3)	17919	RNA	No
EU350361.2	Abalone shriveling syndrome-associated virus	34952	DNA	No
EU360723.1	Bovine papillomavirus BAA5-Japan	7271	DNA	No
EU365686.1	Tomato yellow leaf curl China virus-Dali198	2738	DNA	No
EU365687.1	Tomato yellow leaf curl China virus satellite DNA beta-Dali198	1351	DNA	No
EU371559.1	SARS coronavirus ZJ02	29731	RNA	No
EU371560.1	SARS coronavirus BJ182a	29731	RNA	No
EU371561.1	SARS coronavirus BJ182b	29602	RNA	No
EU371562.1	SARS coronavirus BJ182-4	29602	RNA	No
EU371563.1	SARS coronavirus BJ182-8	29602	RNA	No
EU371564.1	SARS coronavirus BJ182-12	29512	RNA	No
EU373657.1	Cocal virus	11003	RNA	No
EU373658.1	Vesicular stomatitis Alagoas virus (VSAV)	11070	RNA	No
EU375803.1	Merkel cell polyomavirus	5387	DNA	No
EU376394.1	Human TMEV-like cardiovirus	7961	RNA	No
EU377539.1	Emilia yellow vein virus-[Fz1]	2725	DNA	No
EU403085.1	Avian paramyxovirus 3 (APMV-3)	16272	RNA	No
EU410304.1	Vaccinia virus GLV-1h68	203057	DNA	No
EU410347.1	Human papillomavirus FA75/KI88-03	7401	DNA	No
EU410348.1	Human papillomavirus type 110	7423	DNA	No
EU410349.1	Human papillomavirus type 111	7384	DNA	No
EU410442.1	Algerian watermelon mosaic virus	9842	RNA	No
EU420137.1	Bat coronavirus 1B	28476	RNA	No
EU420138.1	Bat coronavirus 1A	28326	RNA	No
EU420139.1	Miniopterus bat coronavirus HKU8	28773	RNA	No
EU439428.2	Swine parainfluenza virus 3	15480	RNA	No
EU445695.1	Urochloa streak virus	2736	DNA	No
EU487031.1	Squash leaf curl China virus	2739	DNA	No
EU487037.2	Tomato leaf curl Philippines virus	2754	DNA	No
EU487044.1	Tomato leaf curl Cebu virus	2722	DNA	No
EU487046.1	Tomato leaf curl Mindanao virus	2761	DNA	No
EU487048.2	Tomato leaf curl Cotabato virus	2750	DNA	No
EU487200.1	Yellow head virus	26662	RNA	No
EU489641.1	Lolium latent virus	7674	RNA	No
EU490515.1	Macaca fascicularis papillomavirus type 10	7920	DNA	No
EU490516.1	Macaca fascicularis papillomavirus type 9	7988	DNA	No
EU493091.1	Chelonia mydas papillomavirus 1	6953	DNA	No
EU493092.1	Caretta caretta papillomavirus 1	7020	DNA	No
EU503122.1	Equine papillomavirus 2	7802	DNA	No
EU522111.1	Musca domestica salivary gland hypertrophy virus	124279	DNA	No
EU523109.1	Porcine endogenous retrovirus	8801	DNA	No
EU541441.1	Human papillomavirus type 109	7346	DNA	No
EU541442.1	Human papillomavirus type 112	7227	DNA	No
EU543649.1	Powassan virus	10415	RNA	No
EU547739.1	Diplodia scrobiculata RNA virus 1	5018	RNA	No
EU563512.1	Potato virus Y strain C	9699	RNA	No
EU564817.1	Verbena virus Y	9742	RNA	No
EU569831.1	Eupatorium vein clearing virus	8463	DNA	No
EU571218.1	Youcai mosaic virus	6301	RNA	No
EU579859.1	Muromegalovirus G4	230227	DNA	No
EU579860.1	Muromegalovirus WP15B	230118	DNA	No
EU579861.1	Muromegalovirus C4A	230111	DNA	No
EU582020.1	Chilli leaf curl betasatellite	1380	DNA	No
EU585781.1	Pepper leaf curl Yunnan virus-[YN323]	2747	DNA	No
EU585782.1	Pepper leaf curl Yunnan virus satellite DNA beta	1196	DNA	No
EU591746.1	Adoxophyes orana nucleopolyhedrovirus	111724	DNA	No
EU606015.1	Sputnik virophage	18343	DNA	No
EU627010.1	Soft-shelled turtle iridovirus	105890	DNA	No
EU627591.1	Human parainfluenza virus 4b	17361	RNA	No
EU627611.1	Flexal virus	7038	RNA	No
EU627612.1	Latino virus	7174	RNA	No
EU627613.1	Parana virus	7088	RNA	No
EU635776.1	Tomato yellow leaf curl virus (TYLCV)	2770	DNA	No
EU636990.1	Beet western yellows virus	5668	RNA	No
EU678671.1	Pseudaletia unipuncta granulovirus	176677	DNA	No
EU684972.1	Bagaza virus	10284	RNA	No
EU707555.1	Wesselsbron virus	10814	RNA	No
EU715328.1	Armigeres subalbatus virus SaX06-AK20	7510	RNA	No
EU716175.1	Human parechovirus 8	7353	RNA	No
EU730893.1	Helicoverpa armigera multiple nucleopolyhedrovirus	154196	DNA	No
EU734831.1	TYLCAxV-Sic1-[IT:Sic2/2:04]	2771	DNA	No
EU747721.1	Oryctes rhinoceros nudivirus	127615	DNA	No
EU755009.1	Duck hepatitis virus G	7786	RNA	No
EU779803.2	Tomato yellow blotch virus	6679	RNA	No
EU780426.1	Spodoptera litura nucleopolyhedrovirus II	148634	DNA	No
EU815052.1	Rat theilovirus 1 (RTV1)	7996	RNA	No
EU835513.1	Murine adenovirus 3	30570	DNA	No
EU839578.2	Ipomoea yellow vein virus	2783	DNA	No
EU839579.2	Sweet potato leaf curl Lanzarote virus	2814	DNA	No
EU839994.1	Agrotis ipsilon multiple nucleopolyhedrovirus	155122	DNA	No
EU853709.1	Cycad leaf necrosis virus	9205	DNA	No
EU854589.1	Norovirus mouse/Hannover1/2007/DEU	7383	RNA	No
EU856365.2	Sweet potato leaf curl Canary virus	2807	DNA	No
EU856366.2	Sweet potato leaf curl virus-Spain	2828	DNA	No
EU857540.1	Citrus leaf blotch virus	8747	RNA	No
EU867817.1	Sea turtle tornovirus 1	1775	DNA	No
EU868609.1	Infectious flacherie virus	9665	RNA	No
EU871724.1	Soybean mosaic virus	9585	RNA	No
EU877976.1	Avian paramyxovirus 4 (APMV-4)	15054	RNA	No
EU910942.1	Avian paramyxovirus 9	15438	RNA	No
EU918736.1	Human bocavirus 3 (HBoV3)	5242	DNA	No
EU918769.1	Human papillomavirus type 68	7834	DNA	No
FJ007373.1	Enterovirus J	7355	RNA	No
FJ009367.1	Dweet mottle virus	8747	RNA	No
FJ025899.1	Simian adenovirus 44	37711	DNA	No
FJ025900.1	Simian adenovirus 43	37188	DNA	No
FJ025901.1	Simian adenovirus 45	37152	DNA	No
FJ025902.1	Simian adenovirus 42.2	37820	DNA	No
FJ025903.1	Simian adenovirus 42.1	37786	DNA	No
FJ025904.1	Simian adenovirus 31.2	37860	DNA	No
FJ025905.1	Simian adenovirus 34	37799	DNA	No
FJ025906.1	Simian adenovirus 31.1	37828	DNA	No
FJ025907.1	Simian adenovirus 40.1	37718	DNA	No
FJ025908.1	Simian adenovirus 33	35694	DNA	No
FJ025909.1	Simian adenovirus 27.1	35592	DNA	No
FJ025910.1	Simian adenovirus 35.2	35620	DNA	No
FJ025911.1	Simian adenovirus 32	35588	DNA	No
FJ025912.1	Simian adenovirus 35.1	35606	DNA	No
FJ025913.1	Simian adenovirus 41.1	35100	DNA	No
FJ025914.1	Simian adenovirus 28.1	35610	DNA	No
FJ025915.1	Simian adenovirus 28.2	35612	DNA	No
FJ025916.1	Simian adenovirus 29	35646	DNA	No
FJ025917.1	Simian adenovirus 36	36556	DNA	No
FJ025918.1	Simian adenovirus 25.2	36629	DNA	No
FJ025919.1	Simian adenovirus 37.2	36632	DNA	No
FJ025920.1	Simian adenovirus 30	36621	DNA	No
FJ025921.1	Simian adenovirus 37.1	36635	DNA	No
FJ025922.1	Simian adenovirus 38 (SAdV-38)	36494	DNA	No
FJ025923.1	Simian adenovirus 26	36628	DNA	No
FJ025924.1	Simian adenovirus 39 (SAdV-39)	36553	DNA	No
FJ025925.1	Simian adenovirus 42.3	37820	DNA	No
[truncated: 1,652 more rows]
