# Supplementary material for: Lifespan of restriction-modification systems critically affects avoidance of their recognition sites in host genomes
Source: BMC Genomics. 2015 Dec 21;16:1084. doi: 10.1186/s12864-015-2288-4 (PMC4687349; doi:10.1186/s12864-015-2288-4)
Supplement: Additional file 4: — The actual pairs dataset. Tab-delimited table of site-genome pairs where site is the recognition site of one of R-M systems encoded in the genome. (TSV 435 kb) [file 12864_2015_2288_MOESM4_ESM.tsv]

# Additional file 4. The actual pairs dataset.
#
# GenBank AC - GenBank accession number with version.
# Genome ID - a number, that is unique for the analysed prokaryotic genomes (missed in case of viruses).
# Organism name - organism name as it is in the NCBI list of prokaryotic genomes (or in the GenBank entry, in case of viruses).
# Site - R-M system recognition site, forward strain.
# Complementary site - R-M system recognition site, backward strain (or "palindrome").
# Domain - domain of the organism: Bacteria, Archaea or Viruses.
# RE types - a comma separated list of R-M system types.
# RE names - a comma separated list of REBASE RE names.
# Ke - expected number of sites.
# Ke for complementary - expected number of complementary site.
# Kr - Kr value for site.
# Kr for complementary - Kr value for complementary site.
# REBASE gold standard - are there RE in REBASE gold standard with the recognition site.
# Methylomes - is the site methylated in the genome ('-' means no data).
#
GenBank AC	Genome ID	Organism name	Site	Complementary site	Domain	RE types	RE names	Ke	Ke for complementary	Kr	Kr for complementary	REBASE Gold Standard	Methylated
AE000511.1	562	Helicobacter pylori 26695	ACANNNNNNNNTAG	CTANNNNNNNNTGT	Bacteria	Type I	HpyAXIIIP	161.29	191.51	0.88	0.98	No	Yes
AE000511.1	562	Helicobacter pylori 26695	ACGT	palindrome	Bacteria	Type II	HpyAORF483P	1782.30	1782.30	0.16	0.16	No	No
AE000511.1	562	Helicobacter pylori 26695	ACNGT	palindrome	Bacteria	Type II	HpyAORF481P	1719.90	1719.90	0.32	0.32	No	No
AE000511.1	562	Helicobacter pylori 26695	ATTAAT	palindrome	Bacteria	Type II	HpyAVIIP	557.30	557.30	0.87	0.87	No	Yes
AE000511.1	562	Helicobacter pylori 26695	CATG	palindrome	Bacteria	Type II	HpyAIP	7922.40	7922.40	0.93	0.93	No	Yes
AE000511.1	562	Helicobacter pylori 26695	CCGG	palindrome	Bacteria	Type II	HpyAORF263P	1216.20	1216.20	1.43	1.43	No	No
AE000511.1	562	Helicobacter pylori 26695	CCTC	GAGG	Bacteria	Type II	HpyAVIP	3368.80	3195.50	0.75	0.74	No	Yes
AE000511.1	562	Helicobacter pylori 26695	CCTTC	GAAGG	Bacteria	Type II	HpyAV	843.10	785.70	0.82	0.78	Yes	Yes
AE000511.1	562	Helicobacter pylori 26695	CTGA	TCAG	Bacteria	Type III	HpyAXVIIP	3078.30	3150.40	1.08	1.09	No	No
AE000511.1	562	Helicobacter pylori 26695	CTGC	GCAG	Bacteria	Type III	HpyAXIP	2465.60	2393.60	0.88	0.87	No	Yes
AE000511.1	562	Helicobacter pylori 26695	GAAGA	TCTTC	Bacteria	Type II	HpyAII	2356.00	2852.20	0.93	0.93	Yes	Yes
AE000511.1	562	Helicobacter pylori 26695	GANTC	palindrome	Bacteria	Type II	HpyAIV	3390.30	3390.30	0.82	0.82	Yes	Yes
AE000511.1	562	Helicobacter pylori 26695	GATC	palindrome	Bacteria	Type II	HpyAIII	6068.30	6068.30	0.89	0.89	Yes	Yes
AE000511.1	562	Helicobacter pylori 26695	GCGTA	TACGC	Bacteria	Type IIG	HpyAXIV	1109.50	1154.60	0.91	0.90	Yes	Yes
AE000511.1	562	Helicobacter pylori 26695	GTAC	palindrome	Bacteria	Type II	HpyAORF503P	776.80	776.80	0.16	0.16	No	No
AE000511.1	562	Helicobacter pylori 26695	GTNNAC	palindrome	Bacteria	Type II	HpyAIXP	1232.00	1232.00	0.30	0.30	No	No
AE000511.1	562	Helicobacter pylori 26695	TCNNGA	palindrome	Bacteria	Type II	HpyAORF369P	3134.00	3134.00	0.65	0.65	No	No
AE000511.1	562	Helicobacter pylori 26695	TGCA	palindrome	Bacteria	Type II	HpyAORF1537P	5878.60	5878.60	0.98	0.98	No	-
AE000512.1	1541	Thermotoga maritima MSB8	CGCG	palindrome	Bacteria	Type II	TmaI	3105.30	3105.30	0.93	0.93	Yes	-
AE000513.1	1508	Deinococcus radiodurans R1	CAAGNAC	GTNCTTG	Bacteria	Type IIG	DraRI	816.70	728.50	1.02	0.97	Yes	-
AE001437.1	1510	Clostridium acetobutylicum ATCC 824	GCNGC	palindrome	Bacteria	Type II	Cac824I, Cac824ORFP	6568.10	6568.10	1.05	1.05	Yes	-
AE001438.3	1510	Clostridium acetobutylicum ATCC 824	GCNGC	palindrome	Bacteria	Type II	Cac824I, Cac824ORFP	351.40	351.40	1.04	1.04	Yes	-
AE001439.1	563	Helicobacter pylori J99	AAANNNNNNTGG	CCANNNNNNTTT	Bacteria	Type I	Hpy99XXP	1140.70	1050.22	1.01	1.01	No	No
AE001439.1	563	Helicobacter pylori J99	AAGNNNNNCTT	palindrome	Bacteria	Type I	Hpy99XVP	806.46	806.46	0.98	0.98	No	Yes
AE001439.1	563	Helicobacter pylori J99	ACGT	palindrome	Bacteria	Type II	Hpy99XIP	1871.30	1871.30	0.27	0.27	No	Yes
AE001439.1	563	Helicobacter pylori J99	ACNGT	palindrome	Bacteria	Type II	Hpy99ORF433P	1729.40	1729.40	0.34	0.34	No	No
AE001439.1	563	Helicobacter pylori J99	CCGG	palindrome	Bacteria	Type II	Hpy99VIIIP	1219.20	1219.20	1.49	1.49	No	Yes
AE001439.1	563	Helicobacter pylori J99	CCNNGG	palindrome	Bacteria	Type II	Hpy99IV	1692.20	1692.20	0.71	0.71	Yes	Yes
AE001439.1	563	Helicobacter pylori J99	CGWCG	palindrome	Bacteria	Type II	Hpy99I	389.20	389.20	0.69	0.69	Yes	Yes
AE001439.1	563	Helicobacter pylori J99	CYANNNNNNTGA	TCANNNNNNTRG	Bacteria	Type IIG	Hpy99XXII	1019.68	986.01	0.99	0.99	Yes	No
AE001439.1	563	Helicobacter pylori J99	GAAGA	TCTTC	Bacteria	Type II	Hpy99ORF1442P	2393.20	2625.30	0.93	0.92	No	-
AE001439.1	563	Helicobacter pylori J99	GANTC	palindrome	Bacteria	Type II	Hpy99IXP	3393.80	3393.80	0.81	0.81	No	Yes
AE001439.1	563	Helicobacter pylori J99	GATC	palindrome	Bacteria	Type II	Hpy99VIP	6045.90	6045.90	0.91	0.91	No	Yes
AE001439.1	563	Helicobacter pylori J99	GCCTA	TAGGC	Bacteria	Type IIG	Hpy99XIII	1581.10	1555.50	0.99	0.99	Yes	Yes
AE001439.1	563	Helicobacter pylori J99	GCGC	palindrome	Bacteria	Type II	Hpy99III	9293.00	9293.00	0.69	0.69	Yes	Yes
AE001439.1	563	Helicobacter pylori J99	GGWTAA	TTAWCC	Bacteria	Type IIG	Hpy99XIV	1235.40	1425.50	1.01	1.00	Yes	Yes
AE001439.1	563	Helicobacter pylori J99	GTAC	palindrome	Bacteria	Type II	Hpy99XIIP	785.90	785.90	0.23	0.23	No	Yes
AE001439.1	563	Helicobacter pylori J99	GTNNAC	palindrome	Bacteria	Type II	Hpy99ORF846P	1250.00	1250.00	0.26	0.26	No	No
AE001439.1	563	Helicobacter pylori J99	GTSAC	palindrome	Bacteria	Type II	Hpy99II	595.20	595.20	0.18	0.18	Yes	Yes
AE001439.1	563	Helicobacter pylori J99	GWCAY	RTGWC	Bacteria	Type III	Hpy99XXIP	2583.90	2715.80	0.95	0.97	No	No
AE001439.1	563	Helicobacter pylori J99	RTAYNNNNNRTAY	palindrome	Bacteria	Type I	Hpy99XVI	182.37	182.37	1.01	1.01	Yes	Yes
AE001439.1	563	Helicobacter pylori J99	TCNNGA	palindrome	Bacteria	Type II	Hpy99XVIIIP	3097.80	3097.80	0.63	0.63	No	Yes
AE001825.1	1508	Deinococcus radiodurans R1	CAAGNAC	GTNCTTG	Bacteria	Type IIG	DraRI	100.70	87.40	1.00	0.93	Yes	-
AE001826.1	1508	Deinococcus radiodurans R1	CAAGNAC	GTNCTTG	Bacteria	Type IIG	DraRI	43.40	31.10	1.01	1.06	Yes	-
AE001827.1	1508	Deinococcus radiodurans R1	CAAGNAC	GTNCTTG	Bacteria	Type IIG	DraRI	17.30	10.50	0.98	1.05	Yes	-
AE002098.2	644	Neisseria meningitidis MC58	CCWGG	palindrome	Bacteria	Type II	NmeBORF1290P	1705.30	1705.30	0.50	0.50	No	-
AE002098.2	644	Neisseria meningitidis MC58	GACGC	GCGTC	Bacteria	Type II	NmeBI	2248.30	2310.40	0.86	0.85	Yes	-
AE002098.2	644	Neisseria meningitidis MC58	GATC	palindrome	Bacteria	Type IIM	NmeBORF1896P	5274.50	5274.50	0.43	0.43	No	-
AE002098.2	644	Neisseria meningitidis MC58	GGNNCC	palindrome	Bacteria	Type II	NmeBORF1033P	3633.30	3633.30	0.52	0.52	No	-
AE003849.1	659	Xylella fastidiosa 9a5c	CGTACG	palindrome	Bacteria	Type II	XfaORF641P	444.50	444.50	0.79	0.79	No	-
AE003850.3	659	Xylella fastidiosa 9a5c	CGTACG	palindrome	Bacteria	Type II	XfaORF641P	0.00	0.00	-	-	No	-
AE003851.1	659	Xylella fastidiosa 9a5c	CGTACG	palindrome	Bacteria	Type II	XfaORF641P	4.00	4.00	0.00	0.00	No	-
AE004437.1	2817	Halobacterium sp. NRC-1	AGCANNNNNNCTG	CAGNNNNNNTGCT	Archaea	Type I	HspNIP	54.71	61.32	1.02	1.08	No	-
AE004438.1	2817	Halobacterium sp. NRC-1	AGCANNNNNNCTG	CAGNNNNNNTGCT	Archaea	Type I	HspNIP	17.10	25.26	0.88	0.91	No	-
AE004969.1	1385	Neisseria gonorrhoeae FA 1090	AGAAA	TTTCT	Bacteria	Type III	NgoAXIIP	2507.80	2580.60	1.00	1.01	No	-
AE004969.1	1385	Neisseria gonorrhoeae FA 1090	CCACC	GGTGG	Bacteria	Type III	NgoAX	1854.00	1940.30	0.87	0.88	Yes	-
AE004969.1	1385	Neisseria gonorrhoeae FA 1090	CCGCGG	palindrome	Bacteria	Type II	NgoAIII	484.70	484.70	0.45	0.45	Yes	-
AE004969.1	1385	Neisseria gonorrhoeae FA 1090	GACNNNNNTGA	TCANNNNNGTC	Bacteria	Type IIG	NgoAVIII	404.12	388.09	1.01	1.03	Yes	-
AE004969.1	1385	Neisseria gonorrhoeae FA 1090	GAGNNNNNTAC	GTANNNNNCTC	Bacteria	Type I	NgoAXVIIP	114.40	95.89	1.02	0.90	No	-
AE004969.1	1385	Neisseria gonorrhoeae FA 1090	GATC	palindrome	Bacteria	Type IIM	NgoAVIP	5023.20	5023.20	0.45	0.45	No	-
AE004969.1	1385	Neisseria gonorrhoeae FA 1090	GCANNNNNNNNTGC	palindrome	Bacteria	Type I	NgoAV	910.03	910.03	1.01	1.01	Yes	-
AE004969.1	1385	Neisseria gonorrhoeae FA 1090	GCCGC	GCGGC	Bacteria	Type II	NgoAVII	8497.30	8801.50	1.00	1.01	Yes	-
AE004969.1	1385	Neisseria gonorrhoeae FA 1090	GCCGGC	palindrome	Bacteria	Type II	NgoAIV	1798.00	1798.00	0.88	0.88	Yes	-
AE004969.1	1385	Neisseria gonorrhoeae FA 1090	GCWGC	palindrome	Bacteria	Type II	NgoAORF363P	8833.70	8833.70	0.91	0.91	No	-
AE004969.1	1385	Neisseria gonorrhoeae FA 1090	GGCC	palindrome	Bacteria	Type II	NgoAII	8614.40	8614.40	0.53	0.53	No	-
AE004969.1	1385	Neisseria gonorrhoeae FA 1090	GGNNCC	palindrome	Bacteria	Type II	NgoAXVP	3774.20	3774.20	0.50	0.50	No	-
AE004969.1	1385	Neisseria gonorrhoeae FA 1090	GGTGA	TCACC	Bacteria	Type II	NgoAXVIP	1191.20	1230.30	0.74	0.76	No	-
AE004969.1	1385	Neisseria gonorrhoeae FA 1090	RGCGCY	palindrome	Bacteria	Type II	NgoAI	1018.90	1018.90	0.46	0.46	Yes	-
AE005672.3	694	Streptococcus pneumoniae TIGR4	GATC	palindrome	Bacteria	Type IIM	SpnORF1850P	6519.00	6519.00	0.58	0.58	No	-
AE005672.3	694	Streptococcus pneumoniae TIGR4	TCTAGA	palindrome	Bacteria	Type II	SpnORF1431P	460.90	460.90	0.75	0.75	No	-
AE006468.1	90	Salmonella enterica subsp. enterica serovar Typhimurium str. LT2	CAGAG	CTCTG	Bacteria	Type III	StyLT2ORF357P	3247.10	3180.00	0.89	0.87	No	-
AE006470.1	1591	Chlorobium tepidum TLS	CCWGG	palindrome	Bacteria	Type II	CteTORF2122P	4241.90	4241.90	0.89	0.89	No	-
AE006471.1	90	Salmonella enterica subsp. enterica serovar Typhimurium str. LT2	CAGAG	CTCTG	Bacteria	Type III	StyLT2ORF357P	101.00	95.30	0.93	0.83	No	-
AE007317.1	693	Streptococcus pneumoniae R6	GATC	palindrome	Bacteria	Type IIM	SpnRORF1665P	6246.90	6246.90	0.57	0.57	No	-
AE007317.1	693	Streptococcus pneumoniae R6	TCTAGA	palindrome	Bacteria	Type II	SpnRORF1287P	423.70	423.70	0.76	0.76	No	-
AE008923.1	1089	Xanthomonas axonopodis pv. citri str. 306	GTCGAC	palindrome	Bacteria	Type II	XaxCORF2436P	1990.50	1990.50	0.93	0.93	No	-
AE008924.1	1089	Xanthomonas axonopodis pv. citri str. 306	GTCGAC	palindrome	Bacteria	Type II	XaxCORF2436P	5.20	5.20	0.00	0.00	No	-
AE008925.1	1089	Xanthomonas axonopodis pv. citri str. 306	GTCGAC	palindrome	Bacteria	Type II	XaxCORF2436P	17.50	17.50	0.40	0.40	No	-
AE009441.1	1544	Pyrobaculum aerophilum str. IM2	GCWGC	palindrome	Archaea	Type II	PaeIMORF3201P	2573.70	2573.70	0.51	0.51	No	-
AE009442.1	660	Xylella fastidiosa Temecula1	CCSGG	palindrome	Bacteria	Type II	XfaTORF1649P	2773.80	2773.80	0.95	0.95	No	-
AE009442.1	660	Xylella fastidiosa Temecula1	GTCGAC	palindrome	Bacteria	Type II	XfaTORF577P	462.40	462.40	0.87	0.87	No	-
AE009442.1	660	Xylella fastidiosa Temecula1	TTCGAA	palindrome	Bacteria	Type II	XfaTIP	431.80	431.80	0.87	0.87	No	-
AE009443.1	660	Xylella fastidiosa Temecula1	CCSGG	palindrome	Bacteria	Type II	XfaTORF1649P	2.90	2.90	1.37	1.37	No	-
AE009443.1	660	Xylella fastidiosa Temecula1	GTCGAC	palindrome	Bacteria	Type II	XfaTORF577P	-	-	-	-	No	-
AE009443.1	660	Xylella fastidiosa Temecula1	TTCGAA	palindrome	Bacteria	Type II	XfaTIP	-	-	-	-	No	-
AE013598.1	1093	Xanthomonas oryzae pv. oryzae KACC 10331	CGATCG	palindrome	Bacteria	Type II	XorKI	3966.50	3966.50	0.98	0.98	Yes	-
AE013598.1	1093	Xanthomonas oryzae pv. oryzae KACC 10331	CTGCAG	palindrome	Bacteria	Type II	XorKII	4579.40	4579.40	1.00	1.00	Yes	-
AE014075.1	496	Escherichia coli CFT073	CACAG	CTGTG	Bacteria	Type III	EcoCFTORF5372P	4190.20	4057.80	0.97	0.98	No	-
AE014075.1	496	Escherichia coli CFT073	GAGNNNNNNNGTCA	TGACNNNNNNNCTC	Bacteria	Type I	EcoCFTORF5424P	221.91	206.24	0.98	1.02	No	-
AE014133.2	1380	Streptococcus mutans UA159	GATC	palindrome	Bacteria	Type II	SmuUIP	6191.60	6191.60	0.78	0.78	No	-
AE014295.3	739	Bifidobacterium longum NCC2705	CCWGG	palindrome	Bacteria	Type II	BloNORF1473P	4841.00	4841.00	0.86	0.86	No	-
AE014295.3	739	Bifidobacterium longum NCC2705	GATC	palindrome	Bacteria	Type II	BloNORF564P	12978.90	12978.90	0.81	0.81	No	-
AE014299.2	1599	Shewanella oneidensis MR-1	ACNACNNNNNNGTA	TACNNNNNNGTNGT	Bacteria	Type I	SonIVP	148.10	146.39	1.05	1.06	No	-
AE014299.2	1599	Shewanella oneidensis MR-1	ATCGAT	palindrome	Bacteria	Type II	SonI	2453.60	2453.60	0.95	0.95	Yes	-
AE014299.2	1599	Shewanella oneidensis MR-1	GTCANNNNNNRTCA	TGAYNNNNNNTGAC	Bacteria	Type I	SonIIP	144.09	150.44	1.02	0.98	No	-
AE014300.1	1599	Shewanella oneidensis MR-1	ACNACNNNNNNGTA	TACNNNNNNGTNGT	Bacteria	Type I	SonIVP	8.23	8.64	0.97	1.16	No	-
AE014300.1	1599	Shewanella oneidensis MR-1	ATCGAT	palindrome	Bacteria	Type II	SonI	55.90	55.90	0.88	0.88	Yes	-
AE014300.1	1599	Shewanella oneidensis MR-1	GTCANNNNNNRTCA	TGAYNNNNNNTGAC	Bacteria	Type I	SonIIP	5.20	2.63	0.96	1.14	No	-
AE014613.1	92	Salmonella enterica subsp. enterica serovar Typhi str. Ty2	GAANNNNNNNNTCGC	GCGANNNNNNNNTTC	Bacteria	Type I	StyTORF4575P	491.17	525.09	1.03	1.03	No	-
AE015927.1	1619	Clostridium tetani E88	GATC	palindrome	Bacteria	Type II	CteEORF387P	4722.30	4722.30	0.76	0.76	No	-
AE015928.1	1614	Bacteroides thetaiotaomicron VPI-5482	CCGG	palindrome	Bacteria	Type II	BthVORF1149P	32325.80	32325.80	0.91	0.91	No	-
AE016822.1	1630	Leifsonia xyli subsp. xyli str. CTCB07	GTGCAC	palindrome	Bacteria	Type II	LxxORF110P	366.30	366.30	0.09	0.09	No	-
AE016877.1	371	Bacillus cereus ATCC 14579	GCWGC	palindrome	Bacteria	Type II	Bce14579IA, Bce14579IB	7836.40	7836.40	1.00	1.00	No	-
AE016878.2	371	Bacillus cereus ATCC 14579	GCWGC	palindrome	Bacteria	Type II	Bce14579IA, Bce14579IB	7.80	7.80	1.29	1.29	No	-
AE017125.1	1625	Helicobacter hepaticus ATCC 51449	CATG	palindrome	Bacteria	Type II	HheORF1050P	4222.90	4222.90	0.03	0.03	No	-
AE017125.1	1625	Helicobacter hepaticus ATCC 51449	GATATC	palindrome	Bacteria	Type II	HheORF238P	198.60	198.60	0.47	0.47	No	-
AE017194.1	372	Bacillus cereus ATCC 10987	ACGGC	GCCGT	Bacteria	Type II	BceSIII	1703.90	1695.70	0.97	0.97	Yes	No
AE017194.1	372	Bacillus cereus ATCC 10987	CCANNNNNNNCTTA	TAAGNNNNNNNTGG	Bacteria	Type I	BceSVIP	146.40	155.17	1.05	1.08	No	Yes
AE017194.1	372	Bacillus cereus ATCC 10987	CGAAG	CTTCG	Bacteria	Type III	BceSI	3431.30	3411.10	1.04	1.06	Yes	Yes
AE017194.1	372	Bacillus cereus ATCC 10987	GCAGC	GCTGC	Bacteria	Type II	R1.BceSIV, R2.BceSIV	3861.00	3733.40	1.00	1.03	Yes	No
AE017194.1	372	Bacillus cereus ATCC 10987	GCSGC	palindrome	Bacteria	Type II	BceSORF365AP	3184.90	3184.90	1.01	1.01	No	-
AE017194.1	372	Bacillus cereus ATCC 10987	GGWCC	palindrome	Bacteria	Type II	BceSII	2829.50	2829.50	0.96	0.96	Yes	No
AE017195.1	372	Bacillus cereus ATCC 10987	ACGGC	GCCGT	Bacteria	Type II	BceSIII	36.40	41.90	1.07	1.03	Yes	-
AE017195.1	372	Bacillus cereus ATCC 10987	CCANNNNNNNCTTA	TAAGNNNNNNNTGG	Bacteria	Type I	BceSVIP	8.30	7.18	0.72	1.11	No	-
AE017195.1	372	Bacillus cereus ATCC 10987	CGAAG	CTTCG	Bacteria	Type III	BceSI	103.40	95.50	0.95	0.92	Yes	-
AE017195.1	372	Bacillus cereus ATCC 10987	GCAGC	GCTGC	Bacteria	Type II	R1.BceSIV, R2.BceSIV	122.30	127.80	1.01	1.03	Yes	-
AE017195.1	372	Bacillus cereus ATCC 10987	GCSGC	palindrome	Bacteria	Type II	BceSORF365AP	53.10	53.10	0.94	0.94	No	-
AE017195.1	372	Bacillus cereus ATCC 10987	GGWCC	palindrome	Bacteria	Type II	BceSII	109.20	109.20	1.03	1.03	Yes	-
AE017220.1	95	Salmonella enterica subsp. enterica serovar Choleraesuis str. SC-B67	CAGAG	CTCTG	Bacteria	Type III	SenCORF398P	3217.40	3171.80	0.89	0.87	No	-
AE017221.1	890	Thermus thermophilus HB27	CAARCA	TGYTTG	Bacteria	Type IIG	TthHB27I	186.00	271.20	1.06	1.07	Yes	-
AE017222.1	890	Thermus thermophilus HB27	CAARCA	TGYTTG	Bacteria	Type IIG	TthHB27I	29.70	23.30	1.11	1.16	Yes	-
AE017226.1	1476	Treponema denticola ATCC 35405	CTCTTC	GAAGAG	Bacteria	Type II	TdeII	833.10	812.50	1.02	1.04	No	-
AE017226.1	1476	Treponema denticola ATCC 35405	GATC	palindrome	Bacteria	Type IIM	TdeI	7135.50	7135.50	0.62	0.62	No	-
AE017226.1	1476	Treponema denticola ATCC 35405	GGNCC	palindrome	Bacteria	Type II	TdeIII	3830.60	3830.60	0.76	0.76	No	-
AE017261.1	2011	Picrophilus torridus DSM 9790	CGCG	palindrome	Archaea	Type II	PtoORF585P	716.10	716.10	1.02	1.02	No	-
AE017262.2	388	Listeria monocytogenes serotype 4b str. F2365	GATC	palindrome	Bacteria	Type II	LmoFORF327P	7074.80	7074.80	0.65	0.65	No	-
AE017263.1	1675	Mesoplasma florum L1	GATC	palindrome	Bacteria	Type II	MflLORF308P	1583.40	1583.40	0.99	0.99	No	-
AE017282.2	1488	Methylococcus capsulatus str. Bath	GCGCGC	palindrome	Bacteria	Type II	McaTI	3114.40	3114.40	0.95	0.95	Yes	-
AE017285.1	1127	Desulfovibrio vulgaris str. Hildenborough	CACNCAC	GTGNGTG	Bacteria	Type IIG	DvuIII	1067.20	1004.20	1.01	1.02	No	-
AE017285.1	1127	Desulfovibrio vulgaris str. Hildenborough	CCWGG	palindrome	Bacteria	Type II	DvuORF2842P	6066.70	6066.70	0.31	0.31	No	-
AE017285.1	1127	Desulfovibrio vulgaris str. Hildenborough	CTCGAG	palindrome	Bacteria	Type II	DvuIIP	1245.10	1245.10	0.71	0.71	No	-
AE017285.1	1127	Desulfovibrio vulgaris str. Hildenborough	GAANNNNNNGTCA	TGACNNNNNNTTC	Bacteria	Type I	DvuI	233.44	260.11	1.00	1.00	Yes	-
AE017286.1	1127	Desulfovibrio vulgaris str. Hildenborough	CACNCAC	GTGNGTG	Bacteria	Type IIG	DvuIII	42.30	62.00	1.06	1.05	No	-
AE017286.1	1127	Desulfovibrio vulgaris str. Hildenborough	CCWGG	palindrome	Bacteria	Type II	DvuORF2842P	351.20	351.20	0.19	0.19	No	-
AE017286.1	1127	Desulfovibrio vulgaris str. Hildenborough	CTCGAG	palindrome	Bacteria	Type II	DvuIIP	81.30	81.30	0.80	0.80	No	-
AE017286.1	1127	Desulfovibrio vulgaris str. Hildenborough	GAANNNNNNGTCA	TGACNNNNNNTTC	Bacteria	Type I	DvuI	9.95	6.76	1.00	1.33	Yes	-
AE017308.1	2017	Mycoplasma mobile 163K	GATC	palindrome	Bacteria	Type II	MmoORF3450P	1806.70	1806.70	0.90	0.90	No	-
AE017308.1	2017	Mycoplasma mobile 163K	TGCA	palindrome	Bacteria	Type II	MmoORF950P	3398.90	3398.90	0.96	0.96	No	-
AE017340.1	2018	Idiomarina loihiensis L2TR	CCGG	palindrome	Bacteria	Type II	IloORF2528P	15178.00	15178.00	0.90	0.90	No	-
AE017354.1	847	Legionella pneumophila subsp. pneumophila str. Philadelphia 1	CCDG	CHGG	Bacteria	Type IIM	LpnPI, LpnPORF1234P	30670.70	31074.70	0.98	0.98	Yes	-
AE017354.1	847	Legionella pneumophila subsp. pneumophila str. Philadelphia 1	GGNCC	palindrome	Bacteria	Type II	LpnPORF1236P	3307.70	3307.70	0.93	0.93	No	-
AE017355.1	1010	Bacillus thuringiensis serovar konkukian str. 97-27	CCGG	palindrome	Bacteria	Type II	BthKORF840P	5116.10	5116.10	0.76	0.76	No	-
AF016485.1	2817	Halobacterium sp. NRC-1	AGCANNNNNNCTG	CAGNNNNNNTGCT	Archaea	Type I	HspNIP	10.37	12.40	0.68	0.89	No	-
AF401314.1	1000	Corynebacterium jeikeium K411	GCCGGC	palindrome	Bacteria	Type II	CjeKORF1858P	7.60	7.60	0.79	0.79	No	-
AF528097.1	1619	Clostridium tetani E88	GATC	palindrome	Bacteria	Type II	CteEORF387P	103.70	103.70	0.71	0.71	No	-
AF538868.1	740	Bifidobacterium longum DJO10A	CCWGG	palindrome	Bacteria	Type II	BloDORF356P	37.70	37.70	1.01	1.01	No	-
AF538868.1	740	Bifidobacterium longum DJO10A	GATC	palindrome	Bacteria	Type II	BloDORF1359P	56.60	56.60	0.74	0.74	No	-
AF538869.1	740	Bifidobacterium longum DJO10A	CCWGG	palindrome	Bacteria	Type II	BloDORF356P	9.30	9.30	0.86	0.86	No	-
AF538869.1	740	Bifidobacterium longum DJO10A	GATC	palindrome	Bacteria	Type II	BloDORF1359P	16.50	16.50	0.97	0.97	No	-
AF540971.1	739	Bifidobacterium longum NCC2705	CCWGG	palindrome	Bacteria	Type II	BloNORF1473P	19.90	19.90	1.16	1.16	No	-
AF540971.1	739	Bifidobacterium longum NCC2705	GATC	palindrome	Bacteria	Type II	BloNORF564P	18.60	18.60	0.97	0.97	No	-
AJ749949.2	1059	Francisella tularensis subsp. tularensis SCHU S4	CTGCAG	palindrome	Bacteria	Type III	FtuTORF1582P	360.50	360.50	0.93	0.93	No	-
AJ749949.2	1059	Francisella tularensis subsp. tularensis SCHU S4	GGCC	palindrome	Bacteria	Type II	FtuTORF10P	933.10	933.10	0.52	0.52	No	-
AJ938182.1	314	Staphylococcus aureus RF122	GCNGC	palindrome	Bacteria	Type II	SauRF122ORF2369P	3689.30	3689.30	0.99	0.99	No	-
AL009126.3	1134	Bacillus subtilis subsp. subtilis str. 168	CTCGAG	palindrome	Bacteria	Type II	BsuMIA, BsuMIB, BsuMIC	247.90	247.90	0.78	0.78	No	-
AL096836.1	26	Pyrococcus abyssi GE5	GTAC	palindrome	Archaea	Type II	PabI	3728.60	3728.60	1.21	1.21	Yes	-
AL111168.1	68	Campylobacter jejuni subsp. jejuni NCTC 11168 = ATCC 700819	ACNNNNNCTC	GAGNNNNNGT	Bacteria	Type IIG	CjeNII	557.87	527.11	0.97	1.00	Yes	Yes
AL111168.1	68	Campylobacter jejuni subsp. jejuni NCTC 11168 = ATCC 700819	CRTTMC	GKAAYG	Bacteria	Type IIG	CjeNIII	661.50	634.60	0.99	0.95	Yes	Yes
AL111168.1	68	Campylobacter jejuni subsp. jejuni NCTC 11168 = ATCC 700819	GCANNNNNRTTA	TAAYNNNNNTGC	Bacteria	Type I	CjeNIV	249.61	228.51	0.99	0.97	Yes	Yes
AL139299.1	1540	Thermoplasma acidophilum DSM 1728	CGCG	palindrome	Archaea	Type II	ThaI	2265.10	2265.10	0.96	0.96	Yes	-
AL157959.1	645	Neisseria meningitidis Z2491	CCGG	palindrome	Bacteria	Type II	NmeAIP	11514.20	11514.20	0.81	0.81	No	-
AL157959.1	645	Neisseria meningitidis Z2491	CCWGG	palindrome	Bacteria	Type II	NmeAORF1500P	1617.80	1617.80	0.51	0.51	No	-
AL157959.1	645	Neisseria meningitidis Z2491	CTCGGC	GCCGAG	Bacteria	Type IIG	NmeAIII	508.20	555.20	1.11	1.07	Yes	-
AL157959.1	645	Neisseria meningitidis Z2491	GATC	palindrome	Bacteria	Type IIM	NmeAII	5099.90	5099.90	0.43	0.43	Yes	-
AL157959.1	645	Neisseria meningitidis Z2491	GGNNCC	palindrome	Bacteria	Type II	NmeAORF1453P	3496.50	3496.50	0.52	0.52	No	-
AL513382.1	91	Salmonella enterica subsp. enterica serovar Typhi str. CT18	GAANNNNNNNNTCGC	GCGANNNNNNNNTTC	Bacteria	Type I	StyCORF4883P	474.86	545.57	1.02	1.04	No	-
AL513383.1	91	Salmonella enterica subsp. enterica serovar Typhi str. CT18	GAANNNNNNNNTCGC	GCGANNNNNNNNTTC	Bacteria	Type I	StyCORF4883P	16.05	10.56	1.00	1.04	No	-
AL513384.1	91	Salmonella enterica subsp. enterica serovar Typhi str. CT18	GAANNNNNNNNTCGC	GCGANNNNNNNNTTC	Bacteria	Type I	StyCORF4883P	11.70	12.11	1.03	1.07	No	-
AM039948.1	2332	Xanthomonas campestris pv. vesicatoria str. 85-10	CCCGGG	palindrome	Bacteria	Type II	XcaVORF1110P	0.00	0.00	-	-	No	-
AM039949.1	2332	Xanthomonas campestris pv. vesicatoria str. 85-10	CCCGGG	palindrome	Bacteria	Type II	XcaVORF1110P	5.80	5.80	1.03	1.03	No	-
AM039950.1	2332	Xanthomonas campestris pv. vesicatoria str. 85-10	CCCGGG	palindrome	Bacteria	Type II	XcaVORF1110P	4.70	4.70	0.43	0.43	No	-
AM039951.1	2332	Xanthomonas campestris pv. vesicatoria str. 85-10	CCCGGG	palindrome	Bacteria	Type II	XcaVORF1110P	39.80	39.80	1.03	1.03	No	-
AM039952.1	2332	Xanthomonas campestris pv. vesicatoria str. 85-10	CCCGGG	palindrome	Bacteria	Type II	XcaVORF1110P	1410.60	1410.60	0.93	0.93	No	-
AM114193.2	1975	Methanocella arvoryzae MRE50	GATC	palindrome	Archaea	Type II	Mar50ORF316P	21857.00	21857.00	1.03	1.03	No	-
AM180088.1	1920	Haloquadratum walsbyi DSM 16790	GGCC	palindrome	Archaea	Type II	HwaORF1970P	4536.40	4536.40	0.36	0.36	No	-
AM180089.1	1920	Haloquadratum walsbyi DSM 16790	GGCC	palindrome	Archaea	Type II	HwaORF1970P	53.80	53.80	0.33	0.33	No	-
AM180355.1	1101	Peptoclostridium difficile 630	CAAAAA	TTTTTG	Bacteria	Type IIG	Cdi630V	4000.20	3859.00	0.99	1.00	Yes	-
AM180356.1	1101	Peptoclostridium difficile 630	CAAAAA	TTTTTG	Bacteria	Type IIG	Cdi630V	4.20	11.30	0.72	0.97	Yes	-
AM233362.1	1061	Francisella tularensis subsp. holarctica LVS	GGCC	palindrome	Bacteria	Type II	FtuHORF1857P	933.80	933.80	0.52	0.52	No	-
AM260522.1	1924	Helicobacter acinonychis str. Sheeba	CATG	palindrome	Bacteria	Type II	HacSORF306P	7637.40	7637.40	0.91	0.91	No	-
AM260522.1	1924	Helicobacter acinonychis str. Sheeba	CCGG	palindrome	Bacteria	Type II	HacSORF520P	715.70	715.70	1.80	1.80	No	-
AM260522.1	1924	Helicobacter acinonychis str. Sheeba	GAAGA	TCTTC	Bacteria	Type II	HacSORF185P	2340.50	2220.40	0.93	0.93	No	-
AM260522.1	1924	Helicobacter acinonychis str. Sheeba	GGCC	palindrome	Bacteria	Type II	HacSORF1213P	1954.90	1954.90	0.45	0.45	No	-
AM260522.1	1924	Helicobacter acinonychis str. Sheeba	GTAC	palindrome	Bacteria	Type II	HacSORF823P	891.20	891.20	0.37	0.37	No	-
AM260522.1	1924	Helicobacter acinonychis str. Sheeba	GTNNAC	palindrome	Bacteria	Type II	HacSORF1296P	1226.40	1226.40	0.36	0.36	No	-
AM260522.1	1924	Helicobacter acinonychis str. Sheeba	TCNNGA	palindrome	Bacteria	Type II	HacSORF494P	2814.30	2814.30	0.64	0.64	No	-
AM260522.1	1924	Helicobacter acinonychis str. Sheeba	TGCA	palindrome	Bacteria	Type II	HacSORF1782P	6823.70	6823.70	1.05	1.05	No	-
AM260523.1	1924	Helicobacter acinonychis str. Sheeba	CATG	palindrome	Bacteria	Type II	HacSORF306P	13.90	13.90	0.94	0.94	No	-
AM260523.1	1924	Helicobacter acinonychis str. Sheeba	CCGG	palindrome	Bacteria	Type II	HacSORF520P	0.60	0.60	1.80	1.80	No	-
AM260523.1	1924	Helicobacter acinonychis str. Sheeba	GAAGA	TCTTC	Bacteria	Type II	HacSORF185P	3.30	3.50	0.90	0.58	No	-
AM260523.1	1924	Helicobacter acinonychis str. Sheeba	GGCC	palindrome	Bacteria	Type II	HacSORF1213P	1.00	1.00	0.00	0.00	No	-
AM260523.1	1924	Helicobacter acinonychis str. Sheeba	GTAC	palindrome	Bacteria	Type II	HacSORF823P	0.80	0.80	0.00	0.00	No	-
AM260523.1	1924	Helicobacter acinonychis str. Sheeba	GTNNAC	palindrome	Bacteria	Type II	HacSORF1296P	3.70	3.70	0.81	0.81	No	-
AM260523.1	1924	Helicobacter acinonychis str. Sheeba	TCNNGA	palindrome	Bacteria	Type II	HacSORF494P	4.60	4.60	0.43	0.43	No	-
AM260523.1	1924	Helicobacter acinonychis str. Sheeba	TGCA	palindrome	Bacteria	Type II	HacSORF1782P	9.60	9.60	0.42	0.42	No	-
AM263198.1	1795	Listeria welshimeri serovar 6b str. SLCC5334	GTCGAC	palindrome	Bacteria	Type II	LweSORF291P	152.10	152.10	0.94	0.94	No	-
AM286280.1	1062	Francisella tularensis subsp. tularensis FSC198	GGCC	palindrome	Bacteria	Type II	FtuFORF10P	933.10	933.10	0.52	0.52	No	-
AM286690.1	2022	Alcanivorax borkumensis SK2	AGGCCT	palindrome	Bacteria	Type II	AboORF2079P	844.00	844.00	0.99	0.99	No	-
AM398681.2	1978	Flavobacterium psychrophilum JIP02/86	CCGG	palindrome	Bacteria	Type II	FpsJI	2388.70	2388.70	0.34	0.34	No	-
AM398681.2	1978	Flavobacterium psychrophilum JIP02/86	CCNGG	palindrome	Bacteria	Type II	FpsJVIP	2034.30	2034.30	0.79	0.79	No	-
AM398681.2	1978	Flavobacterium psychrophilum JIP02/86	CGCAG	CTGCG	Bacteria	Type III	FpsJIIP	629.10	673.50	1.01	1.06	No	-
AM398681.2	1978	Flavobacterium psychrophilum JIP02/86	CGCG	palindrome	Bacteria	Type II	FpsJVP	1414.30	1414.30	0.37	0.37	No	-
AM398681.2	1978	Flavobacterium psychrophilum JIP02/86	CTGAAG	CTTCAG	Bacteria	Type IIG	FpsJIIIP	501.90	505.90	0.99	1.03	No	-
AM406670.1	2874	Azoarcus sp. BH72	RGGWCCY	palindrome	Bacteria	Type II	AspBHII	800.20	800.20	1.01	1.01	No	-
AM406670.1	2874	Azoarcus sp. BH72	SNGSR	YSCNS	Bacteria	Type IIM	AspBHI	340733.30	343681.50	1.01	1.01	Yes	-
AM421808.1	646	Neisseria meningitidis FAM18	ACACC	GGTGT	Bacteria	Type III	Nme18IP	1750.70	1876.80	1.13	1.09	No	-
AM421808.1	646	Neisseria meningitidis FAM18	CCAGA	TCTGG	Bacteria	Type II	Nme18IIIP	987.90	979.60	0.79	0.81	No	-
AM421808.1	646	Neisseria meningitidis FAM18	CCGG	palindrome	Bacteria	Type II	Nme18IIP	11482.10	11482.10	0.81	0.81	No	-
AM421808.1	646	Neisseria meningitidis FAM18	CCTTC	GAAGG	Bacteria	Type II	Nme18IVP	2893.20	2916.90	0.78	0.79	No	-
AM421808.1	646	Neisseria meningitidis FAM18	GCGCGC	palindrome	Bacteria	Type II	Nme18VP	1800.20	1800.20	0.82	0.82	No	-
AM421808.1	646	Neisseria meningitidis FAM18	GGNNCC	palindrome	Bacteria	Type II	Nme18ORF1180P	3510.10	3510.10	0.52	0.52	No	-
AM421808.1	646	Neisseria meningitidis FAM18	RCCGGY	palindrome	Bacteria	Type II	Nme18VIP	4093.60	4093.60	0.96	0.96	No	-
AM711865.1	1275	Clavibacter michiganensis subsp. michiganensis NCPPB 382	GGCGCC	palindrome	Bacteria	Type II	CmiORF574P	43.10	43.10	1.02	1.02	No	-
AM711866.1	1275	Clavibacter michiganensis subsp. michiganensis NCPPB 382	GGCGCC	palindrome	Bacteria	Type II	CmiORF574P	85.90	85.90	1.02	1.02	No	-
AM711867.1	1275	Clavibacter michiganensis subsp. michiganensis NCPPB 382	GGCGCC	palindrome	Bacteria	Type II	CmiORF574P	5494.40	5494.40	1.04	1.04	No	-
AM747720.1	986	Burkholderia cenocepacia J2315	CACAG	CTGTG	Bacteria	Type III	BceJI	1473.60	1461.30	1.07	1.06	Yes	-
AM747721.1	986	Burkholderia cenocepacia J2315	CACAG	CTGTG	Bacteria	Type III	BceJI	1320.30	1280.20	1.12	1.09	Yes	-
AM747722.1	986	Burkholderia cenocepacia J2315	CACAG	CTGTG	Bacteria	Type III	BceJI	357.80	333.80	1.05	1.05	Yes	-
AM747723.1	986	Burkholderia cenocepacia J2315	CACAG	CTGTG	Bacteria	Type III	BceJI	60.00	54.20	0.95	1.14	Yes	-
AM774415.1	1568	Halobacterium salinarum R1	AGCANNNNNNCTG	CAGNNNNNNTGCT	Archaea	Type I	HsaR1ORF1177P	56.09	61.88	1.03	1.07	No	-
AM774416.1	1568	Halobacterium salinarum R1	AGCANNNNNNCTG	CAGNNNNNNTGCT	Archaea	Type I	HsaR1ORF1177P	5.57	7.84	0.72	1.02	No	-
AM774417.1	1568	Halobacterium salinarum R1	AGCANNNNNNCTG	CAGNNNNNNTGCT	Archaea	Type I	HsaR1ORF1177P	5.47	11.35	0.91	0.88	No	-
AM774418.1	1568	Halobacterium salinarum R1	AGCANNNNNNCTG	CAGNNNNNNTGCT	Archaea	Type I	HsaR1ORF1177P	16.24	17.67	1.05	1.02	No	-
AM774419.1	1568	Halobacterium salinarum R1	AGCANNNNNNCTG	CAGNNNNNNTGCT	Archaea	Type I	HsaR1ORF1177P	2.02	3.07	0.99	1.30	No	-
AM849034.1	1276	Clavibacter michiganensis subsp. sepedonicus	GGCGCC	palindrome	Bacteria	Type II	CmiSORF2990P	5322.90	5322.90	1.03	1.03	No	-
AM849035.1	1276	Clavibacter michiganensis subsp. sepedonicus	GGCGCC	palindrome	Bacteria	Type II	CmiSORF2990P	61.50	61.50	1.01	1.01	No	-
AM849036.1	1276	Clavibacter michiganensis subsp. sepedonicus	GGCGCC	palindrome	Bacteria	Type II	CmiSORF2990P	140.40	140.40	1.06	1.06	No	-
AM889136.1	649	Neisseria meningitidis alpha14	CCGG	palindrome	Bacteria	Type II	Ngo14ORF153P	11333.50	11333.50	0.80	0.80	No	-
AM889136.1	649	Neisseria meningitidis alpha14	CCNNGG	palindrome	Bacteria	Type II	Ngo14ORF616P	4885.80	4885.80	0.75	0.75	No	-
AM889136.1	649	Neisseria meningitidis alpha14	GCCGGC	palindrome	Bacteria	Type II	Ngo14ORF951P	1446.40	1446.40	0.84	0.84	No	-
AM889136.1	649	Neisseria meningitidis alpha14	GCGCGC	palindrome	Bacteria	Type II	Ngo14ORF1425P	1807.90	1807.90	0.82	0.82	No	-
AM889136.1	649	Neisseria meningitidis alpha14	RGCGCY	palindrome	Bacteria	Type II	Ngo14ORF82P	907.50	907.50	0.33	0.33	No	-
AM933172.1	96	Salmonella enterica subsp. enterica serovar Enteritidis str. P125109	CAGAG	CTCTG	Bacteria	Type III	SenEORF340P	3112.90	3094.20	0.88	0.89	No	-
AM933172.1	96	Salmonella enterica subsp. enterica serovar Enteritidis str. P125109	CGANNNNNNTACC	GGTANNNNNNTCG	Bacteria	Type I	SenEORF4286P	424.42	373.64	0.98	0.99	No	-
AM933173.1	97	Salmonella enterica subsp. enterica serovar Gallinarum str. 287/91	CAGAG	CTCTG	Bacteria	Type III	SenGORF368P	3154.90	3127.20	0.87	0.91	No	-
AM942759.1	1721	Proteus mirabilis HI4320	CATCGC	GCGATG	Bacteria	Type IIG	PmiHORF3142P	942.60	872.60	1.02	1.02	No	-
AM942760.1	1721	Proteus mirabilis HI4320	CATCGC	GCGATG	Bacteria	Type IIG	PmiHORF3142P	1.10	3.70	0.00	1.10	No	-
AM990992.1	315	Staphylococcus aureus subsp. aureus ST398	CCNGG	palindrome	Bacteria	Type II	SauSTORF2546P	1821.30	1821.30	0.98	0.98	No	-
AM990993.1	315	Staphylococcus aureus subsp. aureus ST398	CCNGG	palindrome	Bacteria	Type II	SauSTORF2546P	2.40	2.40	1.26	1.26	No	-
AM990994.1	315	Staphylococcus aureus subsp. aureus ST398	CCNGG	palindrome	Bacteria	Type II	SauSTORF2546P	1.20	1.20	0.81	0.81	No	-
AM990995.1	315	Staphylococcus aureus subsp. aureus ST398	CCNGG	palindrome	Bacteria	Type II	SauSTORF2546P	0.70	0.70	0.00	0.00	No	-
AP003602.1	2843	Nostoc sp. PCC 7120	ATGCAT	palindrome	Bacteria	Type II	AvaIII	22.30	22.30	0.40	0.40	Yes	-
AP003602.1	2843	Nostoc sp. PCC 7120	CTGCAG	palindrome	Bacteria	Type II	AvaORF3700P	27.60	27.60	0.00	0.00	No	-
AP003602.1	2843	Nostoc sp. PCC 7120	CYCGRG	palindrome	Bacteria	Type II	AvaI	21.20	21.20	0.00	0.00	Yes	-
AP003602.1	2843	Nostoc sp. PCC 7120	GCTNAGC	palindrome	Bacteria	Type II	AvaIVAP, AvaIVBP	11.80	11.80	0.08	0.08	No	-
AP003602.1	2843	Nostoc sp. PCC 7120	GGWCC	palindrome	Bacteria	Type II	AvaII	34.50	34.50	0.26	0.26	Yes	-
AP003603.1	2843	Nostoc sp. PCC 7120	ATGCAT	palindrome	Bacteria	Type II	AvaIII	10.10	10.10	0.20	0.20	Yes	-
AP003603.1	2843	Nostoc sp. PCC 7120	CTGCAG	palindrome	Bacteria	Type II	AvaORF3700P	12.10	12.10	0.00	0.00	No	-
AP003603.1	2843	Nostoc sp. PCC 7120	CYCGRG	palindrome	Bacteria	Type II	AvaI	10.10	10.10	0.00	0.00	Yes	-
AP003603.1	2843	Nostoc sp. PCC 7120	GCTNAGC	palindrome	Bacteria	Type II	AvaIVAP, AvaIVBP	6.30	6.30	0.00	0.00	No	-
AP003603.1	2843	Nostoc sp. PCC 7120	GGWCC	palindrome	Bacteria	Type II	AvaII	11.40	11.40	0.26	0.26	Yes	-
AP003604.1	2843	Nostoc sp. PCC 7120	ATGCAT	palindrome	Bacteria	Type II	AvaIII	5.70	5.70	0.00	0.00	Yes	-
AP003604.1	2843	Nostoc sp. PCC 7120	CTGCAG	palindrome	Bacteria	Type II	AvaORF3700P	7.50	7.50	0.00	0.00	No	-
AP003604.1	2843	Nostoc sp. PCC 7120	CYCGRG	palindrome	Bacteria	Type II	AvaI	4.00	4.00	0.00	0.00	Yes	-
AP003604.1	2843	Nostoc sp. PCC 7120	GCTNAGC	palindrome	Bacteria	Type II	AvaIVAP, AvaIVBP	5.20	5.20	0.00	0.00	No	-
AP003604.1	2843	Nostoc sp. PCC 7120	GGWCC	palindrome	Bacteria	Type II	AvaII	7.30	7.30	0.00	0.00	Yes	-
AP003605.1	2843	Nostoc sp. PCC 7120	ATGCAT	palindrome	Bacteria	Type II	AvaIII	3.20	3.20	0.00	0.00	Yes	-
AP003605.1	2843	Nostoc sp. PCC 7120	CTGCAG	palindrome	Bacteria	Type II	AvaORF3700P	3.90	3.90	0.00	0.00	No	-
AP003605.1	2843	Nostoc sp. PCC 7120	CYCGRG	palindrome	Bacteria	Type II	AvaI	3.50	3.50	0.00	0.00	Yes	-
AP003605.1	2843	Nostoc sp. PCC 7120	GCTNAGC	palindrome	Bacteria	Type II	AvaIVAP, AvaIVBP	3.00	3.00	0.00	0.00	No	-
AP003605.1	2843	Nostoc sp. PCC 7120	GGWCC	palindrome	Bacteria	Type II	AvaII	3.70	3.70	0.00	0.00	Yes	-
AP003606.1	2843	Nostoc sp. PCC 7120	ATGCAT	palindrome	Bacteria	Type II	AvaIII	0.80	0.80	0.00	0.00	Yes	-
AP003606.1	2843	Nostoc sp. PCC 7120	CTGCAG	palindrome	Bacteria	Type II	AvaORF3700P	0.30	0.30	0.00	0.00	No	-
AP003606.1	2843	Nostoc sp. PCC 7120	CYCGRG	palindrome	Bacteria	Type II	AvaI	0.00	0.00	-	-	Yes	-
AP003606.1	2843	Nostoc sp. PCC 7120	GCTNAGC	palindrome	Bacteria	Type II	AvaIVAP, AvaIVBP	0.10	0.10	0.00	0.00	No	-
AP003606.1	2843	Nostoc sp. PCC 7120	GGWCC	palindrome	Bacteria	Type II	AvaII	0.00	0.00	-	-	Yes	-
AP004310.1	2865	Synechocystis sp. PCC 6803	GAAGGC	GCCTTC	Bacteria	Type IIG	Ssp6803IV	18.80	22.10	1.12	0.99	Yes	-
AP004311.1	2865	Synechocystis sp. PCC 6803	GAAGGC	GCCTTC	Bacteria	Type IIG	Ssp6803IV	14.00	13.90	0.93	1.01	Yes	-
AP004312.1	2865	Synechocystis sp. PCC 6803	GAAGGC	GCCTTC	Bacteria	Type IIG	Ssp6803IV	11.70	12.20	1.11	1.23	Yes	-
AP005225.1	1592	Corynebacterium efficiens YS-314	CCANNNNNTGG	palindrome	Bacteria	Type II	CefORF1493P	12.96	12.96	1.08	1.08	No	-
AP005226.1	1592	Corynebacterium efficiens YS-314	CCANNNNNTGG	palindrome	Bacteria	Type II	CefORF1493P	21.47	21.47	1.12	1.12	No	-
AP006520.1	2026	Geobacillus kaustophilus HTA426	GATCC	GGATC	Bacteria	Type II	GkaORF8P	58.10	65.20	0.98	0.90	No	-
AP006585.1	2865	Synechocystis sp. PCC 6803	GAAGGC	GCCTTC	Bacteria	Type IIG	Ssp6803IV	23.90	13.60	1.05	0.81	Yes	-
AP006627.1	1760	Bacillus clausii KSM-K16	TCTAGA	palindrome	Bacteria	Type II	BclKORF822P	418.00	418.00	0.88	0.88	No	-
AP006716.1	1699	Staphylococcus haemolyticus JCSC1435	GATC	palindrome	Bacteria	Type II	ShaJORF581P	5954.40	5954.40	0.81	0.81	No	-
AP006717.1	1699	Staphylococcus haemolyticus JCSC1435	GATC	palindrome	Bacteria	Type II	ShaJORF581P	2.40	2.40	0.41	0.41	No	-
AP006718.1	1699	Staphylococcus haemolyticus JCSC1435	GATC	palindrome	Bacteria	Type II	ShaJORF581P	5.90	5.90	0.51	0.51	No	-
AP006719.1	1699	Staphylococcus haemolyticus JCSC1435	GATC	palindrome	Bacteria	Type II	ShaJORF581P	17.40	17.40	0.80	0.80	No	-
AP006840.1	2021	Symbiobacterium thermophilum IAM 14863	CCCGGG	palindrome	Bacteria	Type II	StpORF334P	5997.60	5997.60	0.96	0.96	No	-
AP006841.1	843	Bacteroides fragilis YCH46	CCGG	palindrome	Bacteria	Type II	BfrYORF2023P	31476.70	31476.70	0.93	0.93	No	-
AP006841.1	843	Bacteroides fragilis YCH46	CCWGG	palindrome	Bacteria	Type II	BfrYORF3681P	5863.80	5863.80	0.91	0.91	No	-
AP006842.1	843	Bacteroides fragilis YCH46	CCGG	palindrome	Bacteria	Type II	BfrYORF2023P	42.40	42.40	0.75	0.75	No	-
AP006842.1	843	Bacteroides fragilis YCH46	CCWGG	palindrome	Bacteria	Type II	BfrYORF3681P	13.40	13.40	0.74	0.74	No	-
AP008226.1	889	Thermus thermophilus HB8	TCGA	palindrome	Bacteria	Type II	TthHB8I	4644.60	4644.60	0.44	0.44	Yes	-
AP008227.1	889	Thermus thermophilus HB8	TCGA	palindrome	Bacteria	Type II	TthHB8I	550.10	550.10	0.51	0.51	Yes	-
AP008228.1	889	Thermus thermophilus HB8	TCGA	palindrome	Bacteria	Type II	TthHB8I	14.20	14.20	0.77	0.77	Yes	-
AP008229.1	1094	Xanthomonas oryzae pv. oryzae MAFF 311018	CTGCAG	palindrome	Bacteria	Type II	XorMORF3729P	4569.50	4569.50	1.00	1.00	No	-
AP008230.1	1110	Desulfitobacterium hafniense Y51	GATC	palindrome	Bacteria	Type II	DhaYORF234P	28635.60	28635.60	0.90	0.90	No	-
AP008231.1	868	Synechococcus elongatus PCC 6301	CCWGG	palindrome	Bacteria	Type II	SelBORF1644P	4044.10	4044.10	0.87	0.87	No	-
AP008232.1	1098	Sodalis glossinidius str. 'morsitans'	TTCGAA	palindrome	Bacteria	Type II	SglORF2120P	243.60	243.60	0.31	0.31	No	-
AP008233.1	1098	Sodalis glossinidius str. 'morsitans'	TTCGAA	palindrome	Bacteria	Type II	SglORF2120P	5.70	5.70	0.35	0.35	No	-
AP008234.1	1098	Sodalis glossinidius str. 'morsitans'	TTCGAA	palindrome	Bacteria	Type II	SglORF2120P	2.10	2.10	0.00	0.00	No	-
AP008235.1	1098	Sodalis glossinidius str. 'morsitans'	TTCGAA	palindrome	Bacteria	Type II	SglORF2120P	1.20	1.20	0.83	0.83	No	-
AP008971.1	1960	Finegoldia magna ATCC 29328	GCNGC	palindrome	Bacteria	Type II	Fma29328ORF143P	1817.80	1817.80	1.10	1.10	No	-
AP008972.1	1960	Finegoldia magna ATCC 29328	GCNGC	palindrome	Bacteria	Type II	Fma29328ORF143P	87.30	87.30	1.21	1.21	No	-
AP009048.1	498	Escherichia coli str. K-12 substr. W3110	AACNNNNNNGTGC	GCACNNNNNNGTT	Bacteria	Type I	EcoW3110ORF4339P	310.18	290.82	0.99	1.00	No	-
AP009048.1	498	Escherichia coli str. K-12 substr. W3110	YCGR	palindrome	Bacteria	Type IV	EcoW3110McrAP	73871.10	73871.10	0.97	0.97	No	-
AP009049.1	1203	Clostridium kluyveri NBRC 12016	CCGG	palindrome	Bacteria	Type II	CklAORF2367P	4204.80	4204.80	0.88	0.88	No	-
AP009050.1	1203	Clostridium kluyveri NBRC 12016	CCGG	palindrome	Bacteria	Type II	CklAORF2367P	43.80	43.80	1.17	1.17	No	-
AP009153.1	1997	Gemmatimonas aurantiaca T-27	CCTGCGCG	CGCGCAGG	Bacteria	Type IIG	GauT27I, GauT27ORF1330P	562.90	541.40	1.00	1.00	Yes	-
AP009256.1	1172	Bifidobacterium adolescentis ATCC 15703	CCNGG	palindrome	Bacteria	Type II	BadAORF1283P	9255.70	9255.70	0.83	0.83	No	-
AP009256.1	1172	Bifidobacterium adolescentis ATCC 15703	GATC	palindrome	Bacteria	Type II	R1.BadAIP, R2.BadAIP	12807.60	12807.60	0.86	0.86	No	-
AP009351.1	0	Staphylococcus aureus subsp. aureus str. Newman	SCNGS	palindrome	Bacteria	Type IV	SauNewI	12068.30	12068.30	0.97	0.97	Yes	-
AP009378.1	500	Escherichia coli SE15	GAGACC	GGTCTC	Bacteria	Type II	Eco15ORF4216P	264.40	282.70	0.58	0.54	No	-
AP009379.1	500	Escherichia coli SE15	GAGACC	GGTCTC	Bacteria	Type II	Eco15ORF4216P	12.20	15.00	0.82	0.80	No	-
AP009380.1	1205	Porphyromonas gingivalis ATCC 33277	GAATTC	palindrome	Bacteria	Type II	PgiCORF1426P	593.10	593.10	0.74	0.74	No	-
AP009380.1	1205	Porphyromonas gingivalis ATCC 33277	GATC	palindrome	Bacteria	Type II	PgiCORF1903AP, PgiCORF1903BP	12928.70	12928.70	0.96	0.96	No	-
AP009389.1	1961	Pelotomaculum thermopropionicum SI	CCCGGG	palindrome	Bacteria	Type II	PthSORF2667P	1723.10	1723.10	0.91	0.91	No	-
AP009389.1	1961	Pelotomaculum thermopropionicum SI	GGNCC	palindrome	Bacteria	Type II	PthSORF1123P	16129.50	16129.50	0.97	0.97	No	-
AP009484.1	1987	Macrococcus caseolyticus JCSC5402	CCATC	GATGG	Bacteria	Type II	Mca5402ORF25P	2227.20	2451.90	0.99	0.97	No	-
AP009484.1	1987	Macrococcus caseolyticus JCSC5402	GATC	palindrome	Bacteria	Type II	Mca5402ORF1477P	6841.40	6841.40	0.84	0.84	No	-
AP009485.1	1987	Macrococcus caseolyticus JCSC5402	CCATC	GATGG	Bacteria	Type II	Mca5402ORF25P	13.90	6.00	0.94	0.66	No	-
AP009485.1	1987	Macrococcus caseolyticus JCSC5402	GATC	palindrome	Bacteria	Type II	Mca5402ORF1477P	36.30	36.30	0.80	0.80	No	-
AP009486.1	1987	Macrococcus caseolyticus JCSC5402	CCATC	GATGG	Bacteria	Type II	Mca5402ORF25P	39.10	96.00	1.00	1.00	No	-
AP009486.1	1987	Macrococcus caseolyticus JCSC5402	GATC	palindrome	Bacteria	Type II	Mca5402ORF1477P	205.60	205.60	0.80	0.80	No	-
AP009487.1	1987	Macrococcus caseolyticus JCSC5402	CCATC	GATGG	Bacteria	Type II	Mca5402ORF25P	0.40	3.10	0.00	0.97	No	-
AP009487.1	1987	Macrococcus caseolyticus JCSC5402	GATC	palindrome	Bacteria	Type II	Mca5402ORF1477P	5.80	5.80	0.69	0.69	No	-
AP009488.1	1987	Macrococcus caseolyticus JCSC5402	CCATC	GATGG	Bacteria	Type II	Mca5402ORF25P	3.10	0.00	0.96	-	No	-
AP009488.1	1987	Macrococcus caseolyticus JCSC5402	GATC	palindrome	Bacteria	Type II	Mca5402ORF1477P	12.30	12.30	0.41	0.41	No	-
AP009489.1	1987	Macrococcus caseolyticus JCSC5402	CCATC	GATGG	Bacteria	Type II	Mca5402ORF25P	2.20	0.00	1.39	-	No	-
AP009489.1	1987	Macrococcus caseolyticus JCSC5402	GATC	palindrome	Bacteria	Type II	Mca5402ORF1477P	7.00	7.00	0.43	0.43	No	-
AP009490.1	1987	Macrococcus caseolyticus JCSC5402	CCATC	GATGG	Bacteria	Type II	Mca5402ORF25P	0.80	2.30	1.23	0.44	No	-
AP009490.1	1987	Macrococcus caseolyticus JCSC5402	GATC	palindrome	Bacteria	Type II	Mca5402ORF1477P	9.10	9.10	0.44	0.44	No	-
AP009491.1	1987	Macrococcus caseolyticus JCSC5402	CCATC	GATGG	Bacteria	Type II	Mca5402ORF25P	2.00	0.60	1.02	1.66	No	-
AP009491.1	1987	Macrococcus caseolyticus JCSC5402	GATC	palindrome	Bacteria	Type II	Mca5402ORF1477P	9.90	9.90	0.61	0.61	No	-
AP009492.1	1987	Macrococcus caseolyticus JCSC5402	CCATC	GATGG	Bacteria	Type II	Mca5402ORF25P	0.80	2.60	1.23	0.78	No	-
AP009492.1	1987	Macrococcus caseolyticus JCSC5402	GATC	palindrome	Bacteria	Type II	Mca5402ORF1477P	10.40	10.40	0.67	0.67	No	-
AP009493.1	2251	Streptomyces griseus subsp. griseus NBRC 13350	GAGCTC	palindrome	Bacteria	Type II	Sgr13350I	3867.20	3867.20	0.78	0.78	Yes	-
AP009510.1	14	uncultured Termite group 1 bacterium phylotype Rs-D17	CCATC	GATGG	Bacteria	Type II	UtbRsORFBP	519.20	611.10	0.93	1.00	No	-
AP009510.1	14	uncultured Termite group 1 bacterium phylotype Rs-D17	CCNNGG	palindrome	Bacteria	Type II	UtbRsORFDP	724.30	724.30	0.73	0.73	No	-
AP009510.1	14	uncultured Termite group 1 bacterium phylotype Rs-D17	CYCGRG	palindrome	Bacteria	Type II	UtbRsORFJP	132.90	132.90	0.89	0.89	No	-
AP009510.1	14	uncultured Termite group 1 bacterium phylotype Rs-D17	GANTC	palindrome	Bacteria	Type II	UtbRsORFLP	2619.40	2619.40	0.92	0.92	No	-
AP009510.1	14	uncultured Termite group 1 bacterium phylotype Rs-D17	GATC	palindrome	Bacteria	Type II	UtbRsORF745P	2193.40	2193.40	0.75	0.75	No	-
AP009510.1	14	uncultured Termite group 1 bacterium phylotype Rs-D17	GGCC	palindrome	Bacteria	Type II	UtbRsORFMP	802.50	802.50	0.34	0.34	No	-
AP009510.1	14	uncultured Termite group 1 bacterium phylotype Rs-D17	GGNCC	palindrome	Bacteria	Type II	UtbRsORF41P	606.80	606.80	0.82	0.82	No	-
AP009511.1	14	uncultured Termite group 1 bacterium phylotype Rs-D17	CCATC	GATGG	Bacteria	Type II	UtbRsORFBP	11.60	5.90	1.29	1.02	No	-
AP009511.1	14	uncultured Termite group 1 bacterium phylotype Rs-D17	CCNNGG	palindrome	Bacteria	Type II	UtbRsORFDP	1.90	1.90	0.00	0.00	No	-
AP009511.1	14	uncultured Termite group 1 bacterium phylotype Rs-D17	CYCGRG	palindrome	Bacteria	Type II	UtbRsORFJP	-	-	-	-	No	-
AP009511.1	14	uncultured Termite group 1 bacterium phylotype Rs-D17	GANTC	palindrome	Bacteria	Type II	UtbRsORFLP	17.30	17.30	0.12	0.12	No	-
AP009511.1	14	uncultured Termite group 1 bacterium phylotype Rs-D17	GATC	palindrome	Bacteria	Type II	UtbRsORF745P	19.90	19.90	0.15	0.15	No	-
AP009511.1	14	uncultured Termite group 1 bacterium phylotype Rs-D17	GGCC	palindrome	Bacteria	Type II	UtbRsORFMP	4.00	4.00	0.25	0.25	No	-
AP009511.1	14	uncultured Termite group 1 bacterium phylotype Rs-D17	GGNCC	palindrome	Bacteria	Type II	UtbRsORF41P	2.90	2.90	0.00	0.00	No	-
AP009512.1	14	uncultured Termite group 1 bacterium phylotype Rs-D17	CCATC	GATGG	Bacteria	Type II	UtbRsORFBP	2.70	3.40	0.74	0.87	No	-
AP009512.1	14	uncultured Termite group 1 bacterium phylotype Rs-D17	CCNNGG	palindrome	Bacteria	Type II	UtbRsORFDP	1.10	1.10	0.00	0.00	No	-
AP009512.1	14	uncultured Termite group 1 bacterium phylotype Rs-D17	CYCGRG	palindrome	Bacteria	Type II	UtbRsORFJP	0.00	0.00	-	-	No	-
AP009512.1	14	uncultured Termite group 1 bacterium phylotype Rs-D17	GANTC	palindrome	Bacteria	Type II	UtbRsORFLP	12.30	12.30	0.73	0.73	No	-
AP009512.1	14	uncultured Termite group 1 bacterium phylotype Rs-D17	GATC	palindrome	Bacteria	Type II	UtbRsORF745P	14.60	14.60	0.21	0.21	No	-
AP009512.1	14	uncultured Termite group 1 bacterium phylotype Rs-D17	GGCC	palindrome	Bacteria	Type II	UtbRsORFMP	2.00	2.00	0.00	0.00	No	-
AP009512.1	14	uncultured Termite group 1 bacterium phylotype Rs-D17	GGNCC	palindrome	Bacteria	Type II	UtbRsORF41P	1.40	1.40	0.72	0.72	No	-
AP009513.1	14	uncultured Termite group 1 bacterium phylotype Rs-D17	CCATC	GATGG	Bacteria	Type II	UtbRsORFBP	0.70	2.30	0.00	1.28	No	-
AP009513.1	14	uncultured Termite group 1 bacterium phylotype Rs-D17	CCNNGG	palindrome	Bacteria	Type II	UtbRsORFDP	1.40	1.40	0.00	0.00	No	-
AP009513.1	14	uncultured Termite group 1 bacterium phylotype Rs-D17	CYCGRG	palindrome	Bacteria	Type II	UtbRsORFJP	0.00	0.00	-	-	No	-
AP009513.1	14	uncultured Termite group 1 bacterium phylotype Rs-D17	GANTC	palindrome	Bacteria	Type II	UtbRsORFLP	8.20	8.20	0.12	0.12	No	-
AP009513.1	14	uncultured Termite group 1 bacterium phylotype Rs-D17	GATC	palindrome	Bacteria	Type II	UtbRsORF745P	9.50	9.50	0.11	0.11	No	-
AP009513.1	14	uncultured Termite group 1 bacterium phylotype Rs-D17	GGCC	palindrome	Bacteria	Type II	UtbRsORFMP	2.80	2.80	0.35	0.35	No	-
AP009513.1	14	uncultured Termite group 1 bacterium phylotype Rs-D17	GGNCC	palindrome	Bacteria	Type II	UtbRsORF41P	2.20	2.20	0.00	0.00	No	-
AP009552.1	1314	Microcystis aeruginosa NIES-843	ACRYGT	palindrome	Bacteria	Type II	Mae843ORF30120P	562.90	562.90	0.33	0.33	No	-
AP009552.1	1314	Microcystis aeruginosa NIES-843	ATGCAT	palindrome	Bacteria	Type II	Mae843ORF58710P	356.60	356.60	0.08	0.08	No	-
AP009552.1	1314	Microcystis aeruginosa NIES-843	CMGCKG	palindrome	Bacteria	Type II	Mae843ORF14980P	2563.60	2563.60	0.78	0.78	No	-
AP009552.1	1314	Microcystis aeruginosa NIES-843	CYCGRG	palindrome	Bacteria	Type II	Mae843ORF52720P	2104.80	2104.80	0.79	0.79	No	-
AP009552.1	1314	Microcystis aeruginosa NIES-843	GAATTC	palindrome	Bacteria	Type II	Mae843ORF8670P	1691.30	1691.30	0.82	0.82	No	-
AP009552.1	1314	Microcystis aeruginosa NIES-843	GATATC	palindrome	Bacteria	Type II	Mae843ORF51360P	1795.60	1795.60	0.89	0.89	No	-
AP009552.1	1314	Microcystis aeruginosa NIES-843	GATC	palindrome	Bacteria	Type II	Mae843ORF18940P	24710.70	24710.70	0.97	0.97	No	-
AP009552.1	1314	Microcystis aeruginosa NIES-843	GCTAGC	palindrome	Bacteria	Type II	Mae843ORF34630AP, Mae843ORF34630BP, Mae843ORF34630CP	388.00	388.00	0.05	0.05	No	-
AP009552.1	1314	Microcystis aeruginosa NIES-843	RCATGY	palindrome	Bacteria	Type II	Mae843ORF4470P	651.50	651.50	0.04	0.04	No	-
AP009552.1	1314	Microcystis aeruginosa NIES-843	TGCGCA	palindrome	Bacteria	Type II	Mae843ORF750AP, Mae843ORF750BP	361.30	361.30	0.11	0.11	No	-
AP009552.1	1314	Microcystis aeruginosa NIES-843	TTCGAA	palindrome	Bacteria	Type II	Mae843ORF60330AP, Mae843ORF60330BP	555.00	555.00	0.05	0.05	No	-
AP009608.1	1784	Mycoplasma fermentans PG18	GATC	palindrome	Bacteria	Type II	Mfe18ORF192P	1828.60	1828.60	1.03	1.03	No	-
AP010655.1	1381	Streptococcus mutans NN2025	GATC	palindrome	Bacteria	Type II	Smu2025ORF1467P	6128.90	6128.90	0.78	0.78	No	-
AP010889.1	747	Bifidobacterium longum subsp. infantis ATCC 15697 = JCM 1222 = DSM 20088	CTGCAG	palindrome	Bacteria	Type II	Blo1222ORFAP	1073.80	1073.80	0.96	0.96	No	-
AP010889.1	747	Bifidobacterium longum subsp. infantis ATCC 15697 = JCM 1222 = DSM 20088	GAGGAC	GTCCTC	Bacteria	Type IIG	Blo1222ORF1369P	719.30	739.20	1.02	1.02	No	-
AP010889.1	747	Bifidobacterium longum subsp. infantis ATCC 15697 = JCM 1222 = DSM 20088	GGCGCC	palindrome	Bacteria	Type II	Blo1222ORF91P	1726.00	1726.00	0.86	0.86	No	-
AP010889.1	747	Bifidobacterium longum subsp. infantis ATCC 15697 = JCM 1222 = DSM 20088	GTCGAC	palindrome	Bacteria	Type II	Blo1222ORF1171P	1268.30	1268.30	0.92	0.92	No	-
AP010890.1	745	Bifidobacterium longum subsp. infantis 157F	CTCGAG	palindrome	Bacteria	Type II	Blo157ORF1153P	563.00	563.00	0.80	0.80	No	-
AP010891.1	745	Bifidobacterium longum subsp. infantis 157F	CTCGAG	palindrome	Bacteria	Type II	Blo157ORF1153P	0.50	0.50	0.00	0.00	No	-
AP010892.1	745	Bifidobacterium longum subsp. infantis 157F	CTCGAG	palindrome	Bacteria	Type II	Blo157ORF1153P	1.10	1.10	0.89	0.89	No	-
AP010904.1	1845	Desulfovibrio magneticus RS-1	CTCGAG	palindrome	Bacteria	Type II	Dma1ORF14640P	905.80	905.80	0.28	0.28	No	-
AP010905.1	1845	Desulfovibrio magneticus RS-1	CTCGAG	palindrome	Bacteria	Type II	Dma1ORF14640P	7.00	7.00	0.29	0.29	No	-
AP010906.1	1845	Desulfovibrio magneticus RS-1	CTCGAG	palindrome	Bacteria	Type II	Dma1ORF14640P	0.20	0.20	0.00	0.00	No	-
AP010935.1	1316	Streptococcus dysgalactiae subsp. equisimilis GGS_124	GAATTC	palindrome	Bacteria	Type II	SdyGORF954P	431.70	431.70	0.85	0.85	No	-
AP010935.1	1316	Streptococcus dysgalactiae subsp. equisimilis GGS_124	GATC	palindrome	Bacteria	Type II	SdyGORF299P	6292.80	6292.80	0.70	0.70	No	-
AP010946.1	2954	Azospirillum sp. B510	GGCCGGCC	palindrome	Bacteria	Type II	AspB510ORF14690P	524.40	524.40	0.86	0.86	No	-
AP010947.1	2954	Azospirillum sp. B510	GGCCGGCC	palindrome	Bacteria	Type II	AspB510ORF14690P	266.50	266.50	0.90	0.90	No	-
AP010948.1	2954	Azospirillum sp. B510	GGCCGGCC	palindrome	Bacteria	Type II	AspB510ORF14690P	104.00	104.00	0.78	0.78	No	-
AP010949.1	2954	Azospirillum sp. B510	GGCCGGCC	palindrome	Bacteria	Type II	AspB510ORF14690P	113.60	113.60	0.89	0.89	No	-
AP010950.1	2954	Azospirillum sp. B510	GGCCGGCC	palindrome	Bacteria	Type II	AspB510ORF14690P	111.00	111.00	0.85	0.85	No	-
AP010951.1	2954	Azospirillum sp. B510	GGCCGGCC	palindrome	Bacteria	Type II	AspB510ORF14690P	93.90	93.90	0.91	0.91	No	-
AP010952.1	2954	Azospirillum sp. B510	GGCCGGCC	palindrome	Bacteria	Type II	AspB510ORF14690P	52.10	52.10	0.98	0.98	No	-
AP010953.1	525	Escherichia coli O26:H11 str. 11368	CCWWGG	palindrome	Bacteria	Type II	EcoO26ORF5P	1833.80	1833.80	0.69	0.69	No	-
AP010954.1	525	Escherichia coli O26:H11 str. 11368	CCWWGG	palindrome	Bacteria	Type II	EcoO26ORF5P	20.10	20.10	0.85	0.85	No	-
AP010955.1	525	Escherichia coli O26:H11 str. 11368	CCWWGG	palindrome	Bacteria	Type II	EcoO26ORF5P	9.60	9.60	0.21	0.21	No	-
AP010956.1	525	Escherichia coli O26:H11 str. 11368	CCWWGG	palindrome	Bacteria	Type II	EcoO26ORF5P	1.70	1.70	0.59	0.59	No	-
AP010957.1	525	Escherichia coli O26:H11 str. 11368	CCWWGG	palindrome	Bacteria	Type II	EcoO26ORF5P	2.70	2.70	1.12	1.12	No	-
AP010958.1	501	Escherichia coli O103:H2 str. 12009	CTGCAG	palindrome	Bacteria	Type II	Eco103ORF2855BP	1681.70	1681.70	0.80	0.80	No	-
AP010958.1	501	Escherichia coli O103:H2 str. 12009	GGTNACC	palindrome	Bacteria	Type II	Eco103ORF856P	1641.80	1641.80	0.96	0.96	No	-
AP010959.1	501	Escherichia coli O103:H2 str. 12009	CTGCAG	palindrome	Bacteria	Type II	Eco103ORF2855BP	54.10	54.10	0.96	0.96	No	-
AP010959.1	501	Escherichia coli O103:H2 str. 12009	GGTNACC	palindrome	Bacteria	Type II	Eco103ORF856P	21.60	21.60	0.97	0.97	No	-
AP010960.1	502	Escherichia coli O111:H- str. 11128	GCCGGC	palindrome	Bacteria	Type II	Eco111ORF318P	1485.90	1485.90	0.27	0.27	No	-
AP010960.1	502	Escherichia coli O111:H- str. 11128	GGTNACC	palindrome	Bacteria	Type II	Eco111ORF881P	1624.80	1624.80	0.96	0.96	No	-
AP010961.1	502	Escherichia coli O111:H- str. 11128	GCCGGC	palindrome	Bacteria	Type II	Eco111ORF318P	40.40	40.40	0.40	0.40	No	-
AP010961.1	502	Escherichia coli O111:H- str. 11128	GGTNACC	palindrome	Bacteria	Type II	Eco111ORF881P	46.20	46.20	0.95	0.95	No	-
AP010962.1	502	Escherichia coli O111:H- str. 11128	GCCGGC	palindrome	Bacteria	Type II	Eco111ORF318P	15.60	15.60	0.00	0.00	No	-
AP010962.1	502	Escherichia coli O111:H- str. 11128	GGTNACC	palindrome	Bacteria	Type II	Eco111ORF881P	22.40	22.40	1.03	1.03	No	-
AP010963.1	502	Escherichia coli O111:H- str. 11128	GCCGGC	palindrome	Bacteria	Type II	Eco111ORF318P	36.30	36.30	0.86	0.86	No	-
AP010963.1	502	Escherichia coli O111:H- str. 11128	GGTNACC	palindrome	Bacteria	Type II	Eco111ORF881P	23.10	23.10	1.04	1.04	No	-
AP010964.1	502	Escherichia coli O111:H- str. 11128	GCCGGC	palindrome	Bacteria	Type II	Eco111ORF318P	1.00	1.00	1.96	1.96	No	-
AP010964.1	502	Escherichia coli O111:H- str. 11128	GGTNACC	palindrome	Bacteria	Type II	Eco111ORF881P	1.00	1.00	0.97	0.97	No	-
AP010965.1	502	Escherichia coli O111:H- str. 11128	GCCGGC	palindrome	Bacteria	Type II	Eco111ORF318P	0.60	0.60	0.00	0.00	No	-
AP010965.1	502	Escherichia coli O111:H- str. 11128	GGTNACC	palindrome	Bacteria	Type II	Eco111ORF881P	0.20	0.20	0.00	0.00	No	-
AP010968.1	2695	Kitasatospora setae KM-6054	CCGCGG	palindrome	Bacteria	Type II	KseKMORF37920P, KseKMORF37940P, KseKMORF37960P	16797.60	16797.60	0.90	0.90	No	-
AP010968.1	2695	Kitasatospora setae KM-6054	CCGG	palindrome	Bacteria	Type II	KseKMORF35540P	208462.50	208462.50	0.92	0.92	No	-
AP010968.1	2695	Kitasatospora setae KM-6054	GCCGGC	palindrome	Bacteria	Type II	KseKMORF57860P	27637.40	27637.40	0.94	0.94	No	-
AP010968.1	2695	Kitasatospora setae KM-6054	GCSGC	palindrome	Bacteria	Type II	KseKMORF35700P	148318.60	148318.60	1.03	1.03	No	-
AP011112.1	2189	Hydrogenobacter thermophilus TK-6	CCGG	palindrome	Bacteria	Type II	HthTKORF223P	3589.40	3589.40	0.66	0.66	No	-
AP011115.1	2104	Rhodococcus opacus B4	GCCGGC	palindrome	Bacteria	Type II	RopB4ORF60P	11909.10	11909.10	0.96	0.96	No	-
AP011116.1	2104	Rhodococcus opacus B4	GCCGGC	palindrome	Bacteria	Type II	RopB4ORF60P	855.30	855.30	0.98	0.98	No	-
AP011117.1	2104	Rhodococcus opacus B4	GCCGGC	palindrome	Bacteria	Type II	RopB4ORF60P	334.50	334.50	0.99	0.99	No	-
AP011118.1	2104	Rhodococcus opacus B4	GCCGGC	palindrome	Bacteria	Type II	RopB4ORF60P	146.90	146.90	0.97	0.97	No	-
AP011119.1	2104	Rhodococcus opacus B4	GCCGGC	palindrome	Bacteria	Type II	RopB4ORF60P	8.60	8.60	1.04	1.04	No	-
AP011120.1	2104	Rhodococcus opacus B4	GCCGGC	palindrome	Bacteria	Type II	RopB4ORF60P	8.90	8.90	0.79	0.79	No	-
AP011540.1	2132	Rothia mucilaginosa DY-18	GATC	palindrome	Bacteria	Type II	RmuORF1030P	6904.50	6904.50	0.62	0.62	No	-
AP011940.1	592	Helicobacter pylori F16	ACNGT	palindrome	Bacteria	Type II	HpyFORF479P	1621.80	1621.80	0.33	0.33	No	No
AP011940.1	592	Helicobacter pylori F16	ATTAAT	palindrome	Bacteria	Type II	HpyFVIIP	533.10	533.10	0.83	0.83	No	Yes
AP011940.1	592	Helicobacter pylori F16	CATG	palindrome	Bacteria	Type II	HpyFIP	7557.90	7557.90	0.94	0.94	No	Yes
AP011940.1	592	Helicobacter pylori F16	CCATC	GATGG	Bacteria	Type II	HpyFXIIIP	1084.40	1007.30	1.05	1.09	No	Yes
AP011940.1	592	Helicobacter pylori F16	CCGG	palindrome	Bacteria	Type II	HpyFVP	1169.30	1169.30	1.44	1.44	No	Yes
AP011940.1	592	Helicobacter pylori F16	CCNNGG	palindrome	Bacteria	Type II	HpyFXP	1539.40	1539.40	0.73	0.73	No	Yes
AP011940.1	592	Helicobacter pylori F16	CTNAG	palindrome	Bacteria	Type II	HpyFXIP	3682.10	3682.10	0.74	0.74	No	Yes
AP011940.1	592	Helicobacter pylori F16	GANTC	palindrome	Bacteria	Type II	HpyFIVP	3225.40	3225.40	0.83	0.83	No	Yes
AP011940.1	592	Helicobacter pylori F16	GATC	palindrome	Bacteria	Type II	HpyFIIIP	5609.70	5609.70	0.89	0.89	No	Yes
AP011940.1	592	Helicobacter pylori F16	GTAC	palindrome	Bacteria	Type II	HpyFXIIP	729.90	729.90	0.14	0.14	No	Yes
AP011940.1	592	Helicobacter pylori F16	GTNNAC	palindrome	Bacteria	Type II	HpyFIXP	1135.80	1135.80	0.23	0.23	No	Yes
AP011940.1	592	Helicobacter pylori F16	TCNNGA	palindrome	Bacteria	Type II	HpyFVIIIP	2971.20	2971.20	0.64	0.64	No	Yes
AP011940.1	592	Helicobacter pylori F16	TGCA	palindrome	Bacteria	Type II	HpyFVIP	5689.00	5689.00	0.98	0.98	No	Yes
AP011941.1	593	Helicobacter pylori F30	ACGT	palindrome	Bacteria	Type II	Hpy30ORF838P	1562.00	1562.00	0.06	0.06	No	No
AP011941.1	593	Helicobacter pylori F30	ACNGT	palindrome	Bacteria	Type II	Hpy30ORF840P	1620.40	1620.40	0.33	0.33	No	No
AP011941.1	593	Helicobacter pylori F30	ATTAAT	palindrome	Bacteria	Type II	Hpy30VIIP	516.10	516.10	0.82	0.82	No	Yes
AP011941.1	593	Helicobacter pylori F30	CATG	palindrome	Bacteria	Type II	Hpy30IP	7562.40	7562.40	0.94	0.94	No	Yes
AP011941.1	593	Helicobacter pylori F30	CCATC	GATGG	Bacteria	Type II	Hpy30XI	1089.20	1000.40	1.05	1.08	No	Yes
AP011941.1	593	Helicobacter pylori F30	CCGG	palindrome	Bacteria	Type II	Hpy30VP	1150.80	1150.80	1.46	1.46	No	No
AP011941.1	593	Helicobacter pylori F30	CCTC	GAGG	Bacteria	Type II	Hpy30XIIP	3094.00	3077.70	0.73	0.73	No	Yes
AP011941.1	593	Helicobacter pylori F30	CTNAG	palindrome	Bacteria	Type II	Hpy30XP	3670.10	3670.10	0.75	0.75	No	Yes
AP011941.1	593	Helicobacter pylori F30	GAATTC	palindrome	Bacteria	Type II	Hpy30IVP	347.60	347.60	0.45	0.45	No	Yes
AP011941.1	593	Helicobacter pylori F30	GATC	palindrome	Bacteria	Type II	Hpy30IIIP	5618.60	5618.60	0.90	0.90	No	Yes
AP011941.1	593	Helicobacter pylori F30	GGCC	palindrome	Bacteria	Type II	Hpy30ORF482P	2233.10	2233.10	0.65	0.65	No	No
AP011941.1	593	Helicobacter pylori F30	GTNNAC	palindrome	Bacteria	Type II	Hpy30IXP	1125.50	1125.50	0.23	0.23	No	Yes
AP011941.1	593	Helicobacter pylori F30	TCNNGA	palindrome	Bacteria	Type II	Hpy30VIIIP	2973.00	2973.00	0.65	0.65	No	Yes
AP011941.1	593	Helicobacter pylori F30	TGCA	palindrome	Bacteria	Type II	Hpy30VIP	5701.40	5701.40	0.98	0.98	No	Yes
AP011942.1	593	Helicobacter pylori F30	ACGT	palindrome	Bacteria	Type II	Hpy30ORF838P	7.40	7.40	0.00	0.00	No	-
AP011942.1	593	Helicobacter pylori F30	ACNGT	palindrome	Bacteria	Type II	Hpy30ORF840P	13.30	13.30	0.75	0.75	No	-
AP011942.1	593	Helicobacter pylori F30	ATTAAT	palindrome	Bacteria	Type II	Hpy30VIIP	4.20	4.20	0.71	0.71	No	-
AP011942.1	593	Helicobacter pylori F30	CATG	palindrome	Bacteria	Type II	Hpy30IP	42.10	42.10	0.95	0.95	No	-
AP011942.1	593	Helicobacter pylori F30	CCATC	GATGG	Bacteria	Type II	Hpy30XI	4.10	4.90	1.47	0.82	No	-
AP011942.1	593	Helicobacter pylori F30	CCGG	palindrome	Bacteria	Type II	Hpy30VP	1.00	1.00	2.06	2.06	No	-
AP011942.1	593	Helicobacter pylori F30	CCTC	GAGG	Bacteria	Type II	Hpy30XIIP	12.70	10.80	0.47	0.46	No	-
AP011942.1	593	Helicobacter pylori F30	CTNAG	palindrome	Bacteria	Type II	Hpy30XP	22.00	22.00	0.91	0.91	No	-
AP011942.1	593	Helicobacter pylori F30	GAATTC	palindrome	Bacteria	Type II	Hpy30IVP	2.50	2.50	0.81	0.81	No	-
AP011942.1	593	Helicobacter pylori F30	GATC	palindrome	Bacteria	Type II	Hpy30IIIP	31.00	31.00	0.68	0.68	No	-
AP011942.1	593	Helicobacter pylori F30	GGCC	palindrome	Bacteria	Type II	Hpy30ORF482P	4.30	4.30	0.00	0.00	No	-
AP011942.1	593	Helicobacter pylori F30	GTNNAC	palindrome	Bacteria	Type II	Hpy30IXP	9.80	9.80	0.51	0.51	No	-
AP011942.1	593	Helicobacter pylori F30	TCNNGA	palindrome	Bacteria	Type II	Hpy30VIIIP	18.50	18.50	0.86	0.86	No	-
AP011942.1	593	Helicobacter pylori F30	TGCA	palindrome	Bacteria	Type II	Hpy30VIP	34.70	34.70	0.89	0.89	No	-
AP011943.1	594	Helicobacter pylori F32	ACGT	palindrome	Bacteria	Type II	Hpy32ORF850P	1575.70	1575.70	0.04	0.04	No	No
AP011943.1	594	Helicobacter pylori F32	ATTAAT	palindrome	Bacteria	Type II	Hpy32ORF852P	498.80	498.80	0.81	0.81	No	Yes
AP011943.1	594	Helicobacter pylori F32	CATG	palindrome	Bacteria	Type II	Hpy32IP	7608.40	7608.40	0.93	0.93	No	Yes
AP011943.1	594	Helicobacter pylori F32	CCATC	GATGG	Bacteria	Type II	Hpy32XIIIP	1056.90	1003.90	1.06	1.08	No	Yes
AP011943.1	594	Helicobacter pylori F32	CCGG	palindrome	Bacteria	Type II	Hpy32XIP	1157.00	1157.00	1.44	1.44	No	Yes
AP011943.1	594	Helicobacter pylori F32	GANTC	palindrome	Bacteria	Type II	Hpy32IVP	3167.00	3167.00	0.82	0.82	No	Yes
AP011943.1	594	Helicobacter pylori F32	GATC	palindrome	Bacteria	Type II	Hpy32IIIP	5623.30	5623.30	0.89	0.89	No	Yes
AP011943.1	594	Helicobacter pylori F32	GGCC	palindrome	Bacteria	Type II	Hpy32ORF816P	2261.90	2261.90	0.64	0.64	No	No
AP011943.1	594	Helicobacter pylori F32	GRRGA	TCYYC	Bacteria	Type II	Hpy32IIP	4321.60	4700.80	0.98	0.98	No	Yes
AP011943.1	594	Helicobacter pylori F32	GTAC	palindrome	Bacteria	Type II	Hpy32XIIP	729.60	729.60	0.13	0.13	No	Yes
AP011943.1	594	Helicobacter pylori F32	GTNNAC	palindrome	Bacteria	Type II	Hpy32IXP	1127.30	1127.30	0.23	0.23	No	Yes
AP011943.1	594	Helicobacter pylori F32	TCNNGA	palindrome	Bacteria	Type II	Hpy32VIIIP	2957.30	2957.30	0.64	0.64	No	Yes
AP011943.1	594	Helicobacter pylori F32	TGCA	palindrome	Bacteria	Type II	Hpy32VP	5682.20	5682.20	0.99	0.99	No	Yes
AP011944.1	594	Helicobacter pylori F32	ACGT	palindrome	Bacteria	Type II	Hpy32ORF850P	3.30	3.30	0.00	0.00	No	-
AP011944.1	594	Helicobacter pylori F32	ATTAAT	palindrome	Bacteria	Type II	Hpy32ORF852P	0.00	0.00	-	-	No	-
AP011944.1	594	Helicobacter pylori F32	CATG	palindrome	Bacteria	Type II	Hpy32IP	12.80	12.80	0.86	0.86	No	-
AP011944.1	594	Helicobacter pylori F32	CCATC	GATGG	Bacteria	Type II	Hpy32XIIIP	1.50	0.30	1.35	2.95	No	-
AP011944.1	594	Helicobacter pylori F32	CCGG	palindrome	Bacteria	Type II	Hpy32XIP	0.20	0.20	0.00	0.00	No	-
AP011944.1	594	Helicobacter pylori F32	GANTC	palindrome	Bacteria	Type II	Hpy32IVP	3.50	3.50	0.00	0.00	No	-
AP011944.1	594	Helicobacter pylori F32	GATC	palindrome	Bacteria	Type II	Hpy32IIIP	15.50	15.50	0.97	0.97	No	-
AP011944.1	594	Helicobacter pylori F32	GGCC	palindrome	Bacteria	Type II	Hpy32ORF816P	0.80	0.80	0.00	0.00	No	-
AP011944.1	594	Helicobacter pylori F32	GRRGA	TCYYC	Bacteria	Type II	Hpy32IIP	10.10	4.40	0.99	1.38	No	-
AP011944.1	594	Helicobacter pylori F32	GTAC	palindrome	Bacteria	Type II	Hpy32XIIP	2.00	2.00	0.00	0.00	No	-
AP011944.1	594	Helicobacter pylori F32	GTNNAC	palindrome	Bacteria	Type II	Hpy32IXP	3.50	3.50	0.57	0.57	No	-
AP011944.1	594	Helicobacter pylori F32	TCNNGA	palindrome	Bacteria	Type II	Hpy32VIIIP	4.30	4.30	0.92	0.92	No	-
AP011944.1	594	Helicobacter pylori F32	TGCA	palindrome	Bacteria	Type II	Hpy32VP	14.00	14.00	0.71	0.71	No	-
AP011945.1	595	Helicobacter pylori F57	ACGT	palindrome	Bacteria	Type II	Hpy57ORF513P	1606.90	1606.90	0.07	0.07	No	No
AP011945.1	595	Helicobacter pylori F57	ACNGT	palindrome	Bacteria	Type II	Hpy57ORF510P	1652.00	1652.00	0.33	0.33	No	No
AP011945.1	595	Helicobacter pylori F57	ATTAAT	palindrome	Bacteria	Type II	Hpy57VIIP	526.80	526.80	0.82	0.82	No	Yes
AP011945.1	595	Helicobacter pylori F57	CATG	palindrome	Bacteria	Type II	Hpy57IP	7625.60	7625.60	0.94	0.94	No	Yes
AP011945.1	595	Helicobacter pylori F57	CCGG	palindrome	Bacteria	Type II	Hpy57VP	1162.70	1162.70	1.44	1.44	No	Yes
AP011945.1	595	Helicobacter pylori F57	CTNAG	palindrome	Bacteria	Type II	Hpy57VIIIP	3799.70	3799.70	0.74	0.74	No	Yes
AP011945.1	595	Helicobacter pylori F57	CTRYAG	palindrome	Bacteria	Type II	Hpy57XP	685.60	685.60	0.93	0.93	No	-
AP011945.1	595	Helicobacter pylori F57	GANTC	palindrome	Bacteria	Type II	Hpy57IVP	3267.10	3267.10	0.83	0.83	No	Yes
AP011945.1	595	Helicobacter pylori F57	GGNNCC	palindrome	Bacteria	Type II	Hpy57ORF711P	1168.00	1168.00	0.56	0.56	No	No
AP011945.1	595	Helicobacter pylori F57	GTAC	palindrome	Bacteria	Type II	Hpy57XIP	753.50	753.50	0.13	0.13	No	Yes
AP011945.1	595	Helicobacter pylori F57	GTNNAC	palindrome	Bacteria	Type II	Hpy57IXP	1154.20	1154.20	0.21	0.21	No	No
AP011945.1	595	Helicobacter pylori F57	TCNNGA	palindrome	Bacteria	Type II	Hpy57IIIP	3025.20	3025.20	0.65	0.65	No	Yes
AP011945.1	595	Helicobacter pylori F57	TGCA	palindrome	Bacteria	Type II	Hpy57IIP	5810.20	5810.20	0.98	0.98	No	Yes
AP012029.1	2497	Anaerolinea thermophila UNI-1	CAGCTG	palindrome	Bacteria	Type II	AthUNI1ORF30P	74.20	74.20	1.09	1.09	No	-
AP012029.1	2497	Anaerolinea thermophila UNI-1	CCSGG	palindrome	Bacteria	Type II	AthUNI1ORF1290P	8700.30	8700.30	1.12	1.12	No	-
AP012029.1	2497	Anaerolinea thermophila UNI-1	CTNAG	palindrome	Bacteria	Type II	AthUNI1ORF4840P	7311.30	7311.30	0.93	0.93	No	-
AP012029.1	2497	Anaerolinea thermophila UNI-1	GATC	palindrome	Bacteria	Type IIM	AthUNI1ORF7640P	12420.30	12420.30	0.75	0.75	No	-
AP012029.1	2497	Anaerolinea thermophila UNI-1	GCCGGC	palindrome	Bacteria	Type II	AthUNI1ORF28870P	1557.10	1557.10	0.70	0.70	No	-
AP012029.1	2497	Anaerolinea thermophila UNI-1	GGCC	palindrome	Bacteria	Type II	AthUNI1ORF430P	10674.80	10674.80	0.24	0.24	No	-
AP012030.1	541	Escherichia coli DH1	AACNNNNNNGTGC	GCACNNNNNNGTT	Bacteria	Type I	EcoDH1JORF4207P	311.66	289.83	0.99	1.00	No	-
AP012030.1	541	Escherichia coli DH1	YCGR	palindrome	Bacteria	Type IV	EcoDH1JMcrAP	73591.70	73591.70	0.97	0.97	No	-
AP012035.1	2574	Acidiphilium multivorum AIU301	AGGCCT	palindrome	Bacteria	Type II	Amu301ORF380P	973.40	973.40	0.97	0.97	No	-
AP012035.1	2574	Acidiphilium multivorum AIU301	GACGTC	palindrome	Bacteria	Type II	Amu301ORF160P	1025.10	1025.10	0.96	0.96	No	-
AP012036.1	2574	Acidiphilium multivorum AIU301	AGGCCT	palindrome	Bacteria	Type II	Amu301ORF380P	60.10	60.10	0.77	0.77	No	-
AP012036.1	2574	Acidiphilium multivorum AIU301	GACGTC	palindrome	Bacteria	Type II	Amu301ORF160P	63.30	63.30	1.04	1.04	No	-
AP012037.1	2574	Acidiphilium multivorum AIU301	AGGCCT	palindrome	Bacteria	Type II	Amu301ORF380P	10.80	10.80	0.00	0.00	No	-
AP012037.1	2574	Acidiphilium multivorum AIU301	GACGTC	palindrome	Bacteria	Type II	Amu301ORF160P	8.30	8.30	0.72	0.72	No	-
AP012038.1	2574	Acidiphilium multivorum AIU301	AGGCCT	palindrome	Bacteria	Type II	Amu301ORF380P	6.00	6.00	0.34	0.34	No	-
AP012038.1	2574	Acidiphilium multivorum AIU301	GACGTC	palindrome	Bacteria	Type II	Amu301ORF160P	12.00	12.00	1.17	1.17	No	-
AP012039.1	2574	Acidiphilium multivorum AIU301	AGGCCT	palindrome	Bacteria	Type II	Amu301ORF380P	8.60	8.60	0.93	0.93	No	-
AP012039.1	2574	Acidiphilium multivorum AIU301	GACGTC	palindrome	Bacteria	Type II	Amu301ORF160P	9.70	9.70	1.34	1.34	No	-
AP012040.1	2574	Acidiphilium multivorum AIU301	AGGCCT	palindrome	Bacteria	Type II	Amu301ORF380P	3.00	3.00	1.02	1.02	No	-
AP012040.1	2574	Acidiphilium multivorum AIU301	GACGTC	palindrome	Bacteria	Type II	Amu301ORF160P	1.70	1.70	0.60	0.60	No	-
AP012041.1	2574	Acidiphilium multivorum AIU301	AGGCCT	palindrome	Bacteria	Type II	Amu301ORF380P	1.20	1.20	0.81	0.81	No	-
AP012041.1	2574	Acidiphilium multivorum AIU301	GACGTC	palindrome	Bacteria	Type II	Amu301ORF160P	1.30	1.30	0.00	0.00	No	-
AP012042.1	2574	Acidiphilium multivorum AIU301	AGGCCT	palindrome	Bacteria	Type II	Amu301ORF380P	0.10	0.10	0.00	0.00	No	-
AP012042.1	2574	Acidiphilium multivorum AIU301	GACGTC	palindrome	Bacteria	Type II	Amu301ORF160P	0.00	0.00	-	-	No	-
AP012043.1	2574	Acidiphilium multivorum AIU301	AGGCCT	palindrome	Bacteria	Type II	Amu301ORF380P	0.00	0.00	-	-	No	-
AP012043.1	2574	Acidiphilium multivorum AIU301	GACGTC	palindrome	Bacteria	Type II	Amu301ORF160P	0.00	0.00	-	-	No	-
AP012044.1	2674	Oscillibacter valericigenes Sjm18-20	GGATCC	palindrome	Bacteria	Type II	Ova1820ORF30340P	629.50	629.50	0.55	0.55	No	-
AP012044.1	2674	Oscillibacter valericigenes Sjm18-20	GGGAC	GTCCC	Bacteria	Type IIG	Ova1820ORF43050P	4459.50	4443.70	0.94	0.95	No	-
AP012045.1	2674	Oscillibacter valericigenes Sjm18-20	GGATCC	palindrome	Bacteria	Type II	Ova1820ORF30340P	0.00	0.00	-	-	No	-
AP012045.1	2674	Oscillibacter valericigenes Sjm18-20	GGGAC	GTCCC	Bacteria	Type IIG	Ova1820ORF43050P	46.30	24.30	0.97	0.74	No	-
AP012048.1	2887	Arcobacter sp. L	GAATTC	palindrome	Bacteria	Type II	AspLJORF1426P	414.00	414.00	0.73	0.73	No	-
AP012049.1	2887	Arcobacter sp. L	GAATTC	palindrome	Bacteria	Type II	AspLJORF1426P	0.00	0.00	-	-	No	-
AP012052.1	2564	Microbacterium testaceum StLB037	GTCGAC	palindrome	Bacteria	Type II	Mte37ORF245P	6609.60	6609.60	0.98	0.98	No	-
AP012054.1	2597	Streptococcus pasteurianus ATCC 43144	GATC	palindrome	Bacteria	Type II	Spa43144ORF1975P	4476.10	4476.10	0.40	0.40	No	-
AP012157.1	2765	Solibacillus silvestris StLB046	GCSGC	palindrome	Bacteria	Type II	Ssi46ORF803P	4011.60	4011.60	1.02	1.02	No	-
AP012158.1	2765	Solibacillus silvestris StLB046	GCSGC	palindrome	Bacteria	Type II	Ssi46ORF803P	7.70	7.70	0.78	0.78	No	-
AP012159.1	3109	Komagataeibacter medellinensis NBRC 3288	CCTNAGG	palindrome	Bacteria	Type II	Gxy3288ORF17100P	177.70	177.70	0.69	0.69	No	-
AP012160.1	3109	Komagataeibacter medellinensis NBRC 3288	CCTNAGG	palindrome	Bacteria	Type II	Gxy3288ORF17100P	32.20	32.20	0.81	0.81	No	-
AP012161.1	3109	Komagataeibacter medellinensis NBRC 3288	CCTNAGG	palindrome	Bacteria	Type II	Gxy3288ORF17100P	8.80	8.80	0.68	0.68	No	-
AP012162.1	3109	Komagataeibacter medellinensis NBRC 3288	CCTNAGG	palindrome	Bacteria	Type II	Gxy3288ORF17100P	3.40	3.40	1.17	1.17	No	-
AP012163.1	3109	Komagataeibacter medellinensis NBRC 3288	CCTNAGG	palindrome	Bacteria	Type II	Gxy3288ORF17100P	0.00	0.00	-	-	No	-
AP012164.1	3109	Komagataeibacter medellinensis NBRC 3288	CCTNAGG	palindrome	Bacteria	Type II	Gxy3288ORF17100P	0.40	0.40	0.00	0.00	No	-
AP012165.1	3109	Komagataeibacter medellinensis NBRC 3288	CCTNAGG	palindrome	Bacteria	Type II	Gxy3288ORF17100P	0.30	0.30	0.00	0.00	No	-
AP012166.1	3109	Komagataeibacter medellinensis NBRC 3288	CCTNAGG	palindrome	Bacteria	Type II	Gxy3288ORF17100P	0.00	0.00	-	-	No	-
AP012202.1	2897	Candidatus Arthromitus sp. SFB-mouse-Japan	CCGG	palindrome	Bacteria	Type II	AspSFBORF805P	512.30	512.30	0.66	0.66	No	-
AP012203.1	1206	Porphyromonas gingivalis TDC60	CTAG	palindrome	Bacteria	Type II	Pgi60ORF1575P	2241.10	2241.10	0.15	0.15	No	-
AP012204.1	2592	Microlunatus phosphovorus NM-1	GAGCTC	palindrome	Bacteria	Type II	MphNM1ORF11490P	2878.00	2878.00	0.95	0.95	No	-
AP012209.1	2899	Candidatus Arthromitus sp. SFB-mouse-Yit	CCGG	palindrome	Bacteria	Type II	AspmYitORF749P	488.10	488.10	0.64	0.64	No	-
AP012224.1	2976	Pseudogulbenkiania sp. NH8B	CCWGG	palindrome	Bacteria	Type II	Psp8BORF11P	21185.40	21185.40	0.95	0.95	No	-
AP012319.1	2795	Actinoplanes missouriensis 431	GGCGCC	palindrome	Bacteria	Type II	Ami431ORFAP	16843.70	16843.70	0.97	0.97	No	-
AP012337.1	2760	Caldilinea aerophila DSM 14535 = NBRC 104270	CYCGRG	palindrome	Bacteria	Type II	Cae14535ORF17590P	2325.60	2325.60	0.77	0.77	No	-
AP012344.1	2225	Helicobacter cinaedi PAGU611	ACNNNNNCTC	GAGNNNNNGT	Bacteria	Type IIG	Hci611ORFHP	949.05	994.29	0.98	0.97	No	-
AP012344.1	2225	Helicobacter cinaedi PAGU611	AGACC	GGTCT	Bacteria	Type III	Hci611ORFCP	274.70	320.90	0.88	0.90	No	-
AP012344.1	2225	Helicobacter cinaedi PAGU611	CATG	palindrome	Bacteria	Type II	Hci611ORFFP	4806.10	4806.10	0.05	0.05	No	-
AP012344.1	2225	Helicobacter cinaedi PAGU611	GAAGA	TCTTC	Bacteria	Type II	Hci611ORF1716P	2118.30	2337.50	0.87	0.90	No	-
AP012344.1	2225	Helicobacter cinaedi PAGU611	GATC	palindrome	Bacteria	Type II	Hci611ORF1174P, Hci611ORF1397P	4004.30	4004.30	0.40	0.40	No	-
AP012344.1	2225	Helicobacter cinaedi PAGU611	GCGC	palindrome	Bacteria	Type II	Hci611ORF451P	5630.60	5630.60	0.14	0.14	No	-
AP012344.1	2225	Helicobacter cinaedi PAGU611	GCNGC	palindrome	Bacteria	Type II	Hci611ORF1179P	4853.40	4853.40	0.76	0.76	No	-
AP012344.1	2225	Helicobacter cinaedi PAGU611	GCNNGC	palindrome	Bacteria	Type II	Hci611ORF1792P	4303.50	4303.50	0.30	0.30	No	-
AP012344.1	2225	Helicobacter cinaedi PAGU611	GTAC	palindrome	Bacteria	Type II	Hci611ORF1054P	2502.70	2502.70	0.10	0.10	No	-
AP012344.1	2225	Helicobacter cinaedi PAGU611	GTNNAC	palindrome	Bacteria	Type II	Hci611ORFDP	1909.80	1909.80	0.12	0.12	No	-
AP012344.1	2225	Helicobacter cinaedi PAGU611	GTSAC	palindrome	Bacteria	Type II	Hci611ORFBP	826.50	826.50	0.11	0.11	No	-
AP012344.1	2225	Helicobacter cinaedi PAGU611	TCNNGA	palindrome	Bacteria	Type II	Hci611ORF2014P	4327.00	4327.00	0.50	0.50	No	-
AP012345.1	2225	Helicobacter cinaedi PAGU611	ACNNNNNCTC	GAGNNNNNGT	Bacteria	Type IIG	Hci611ORFHP	7.08	15.89	0.85	0.76	No	-
AP012345.1	2225	Helicobacter cinaedi PAGU611	AGACC	GGTCT	Bacteria	Type III	Hci611ORFCP	1.90	7.50	0.51	0.80	No	-
AP012345.1	2225	Helicobacter cinaedi PAGU611	CATG	palindrome	Bacteria	Type II	Hci611ORFFP	46.20	46.20	0.39	0.39	No	-
AP012345.1	2225	Helicobacter cinaedi PAGU611	GAAGA	TCTTC	Bacteria	Type II	Hci611ORF1716P	10.40	25.70	0.58	0.78	No	-
AP012345.1	2225	Helicobacter cinaedi PAGU611	GATC	palindrome	Bacteria	Type II	Hci611ORF1174P, Hci611ORF1397P	26.70	26.70	0.22	0.22	No	-
AP012345.1	2225	Helicobacter cinaedi PAGU611	GCGC	palindrome	Bacteria	Type II	Hci611ORF451P	15.10	15.10	0.40	0.40	No	-
AP012345.1	2225	Helicobacter cinaedi PAGU611	GCNGC	palindrome	Bacteria	Type II	Hci611ORF1179P	19.60	19.60	0.77	0.77	No	-
AP012345.1	2225	Helicobacter cinaedi PAGU611	GCNNGC	palindrome	Bacteria	Type II	Hci611ORF1792P	21.50	21.50	0.19	0.19	No	-
AP012345.1	2225	Helicobacter cinaedi PAGU611	GTAC	palindrome	Bacteria	Type II	Hci611ORF1054P	26.60	26.60	0.04	0.04	No	-
AP012345.1	2225	Helicobacter cinaedi PAGU611	GTNNAC	palindrome	Bacteria	Type II	Hci611ORFDP	17.90	17.90	0.28	0.28	No	-
AP012345.1	2225	Helicobacter cinaedi PAGU611	GTSAC	palindrome	Bacteria	Type II	Hci611ORFBP	6.10	6.10	0.16	0.16	No	-
AP012345.1	2225	Helicobacter cinaedi PAGU611	TCNNGA	palindrome	Bacteria	Type II	Hci611ORF2014P	47.80	47.80	0.69	0.69	No	-
AP012492.1	2226	Helicobacter cinaedi ATCC BAA-847	ACNNNNNCTC	GAGNNNNNGT	Bacteria	Type IIG	Hci847ORF28P	1060.70	1111.91	0.97	0.99	No	-
AP012492.1	2226	Helicobacter cinaedi ATCC BAA-847	CATG	palindrome	Bacteria	Type II	Hci847ORF102P	5150.40	5150.40	0.07	0.07	No	-
AP012492.1	2226	Helicobacter cinaedi ATCC BAA-847	CGWCG	palindrome	Bacteria	Type II	Hci847ORF2196P	321.60	321.60	0.30	0.30	No	-
AP012492.1	2226	Helicobacter cinaedi ATCC BAA-847	GAAGA	TCTTC	Bacteria	Type II	Hci847ORF1953P	2369.00	2526.90	0.88	0.89	No	-
AP012492.1	2226	Helicobacter cinaedi ATCC BAA-847	GATC	palindrome	Bacteria	Type II	Hci847ORF1543P, Hci847ORF793P	4257.90	4257.90	0.39	0.39	No	-
AP012492.1	2226	Helicobacter cinaedi ATCC BAA-847	GCGC	palindrome	Bacteria	Type II	Hci847ORF474P	5868.00	5868.00	0.15	0.15	No	-
AP012492.1	2226	Helicobacter cinaedi ATCC BAA-847	GCNNGC	palindrome	Bacteria	Type II	Hci847ORF2076P	4540.40	4540.40	0.31	0.31	No	-
AP012492.1	2226	Helicobacter cinaedi ATCC BAA-847	GTAC	palindrome	Bacteria	Type II	Hci847ORF922P	2694.80	2694.80	0.10	0.10	No	-
AP012492.1	2226	Helicobacter cinaedi ATCC BAA-847	TCGA	palindrome	Bacteria	Type II	Hci847ORF741P	2657.80	2657.80	0.17	0.17	No	-
AP012492.1	2226	Helicobacter cinaedi ATCC BAA-847	TCNNGA	palindrome	Bacteria	Type II	Hci847ORF2273P	4703.50	4703.50	0.52	0.52	No	-
AY171301.1	1614	Bacteroides thetaiotaomicron VPI-5482	CCGG	palindrome	Bacteria	Type II	BthVORF1149P	288.50	288.50	0.98	0.98	No	-
AY509003.1	95	Salmonella enterica subsp. enterica serovar Choleraesuis str. SC-B67	CAGAG	CTCTG	Bacteria	Type III	SenCORF398P	61.10	61.90	0.88	0.94	No	-
AY509004.1	95	Salmonella enterica subsp. enterica serovar Choleraesuis str. SC-B67	CAGAG	CTCTG	Bacteria	Type III	SenCORF398P	113.10	120.60	0.95	1.01	No	-
AY596290.1	1604	Haloarcula marismortui ATCC 43049	CCGTCGA	TCGACGG	Archaea	Type II	HmaORF6185P	8.70	11.90	1.04	1.09	No	-
AY596291.1	1604	Haloarcula marismortui ATCC 43049	CCGTCGA	TCGACGG	Archaea	Type II	HmaORF6185P	8.00	8.80	1.13	1.03	No	-
AY596292.1	1604	Haloarcula marismortui ATCC 43049	CCGTCGA	TCGACGG	Archaea	Type II	HmaORF6185P	17.70	16.60	0.96	1.03	No	-
AY596293.1	1604	Haloarcula marismortui ATCC 43049	CCGTCGA	TCGACGG	Archaea	Type II	HmaORF6185P	22.00	11.00	0.86	1.09	No	-
AY596294.1	1604	Haloarcula marismortui ATCC 43049	CCGTCGA	TCGACGG	Archaea	Type II	HmaORF6185P	28.20	28.80	1.06	1.01	No	-
AY596295.1	1604	Haloarcula marismortui ATCC 43049	CCGTCGA	TCGACGG	Archaea	Type II	HmaORF6185P	70.90	50.50	0.99	0.99	No	-
AY596296.1	1604	Haloarcula marismortui ATCC 43049	CCGTCGA	TCGACGG	Archaea	Type II	HmaORF6185P	140.20	162.40	0.99	0.99	No	-
AY596297.1	1604	Haloarcula marismortui ATCC 43049	CCGTCGA	TCGACGG	Archaea	Type II	HmaORF6185P	1566.20	1641.40	0.99	1.00	No	-
AY596298.1	1604	Haloarcula marismortui ATCC 43049	CCGTCGA	TCGACGG	Archaea	Type II	HmaORF6185P	90.60	89.10	1.00	0.95	No	-
BA000001.2	1556	Pyrococcus horikoshii OT3	GGCC	palindrome	Archaea	Type II	PhoI	4324.80	4324.80	1.32	1.32	Yes	-
BA000002.3	1557	Aeropyrum pernix K1	GCWGC	palindrome	Archaea	Type II	ApeKI	5868.30	5868.30	0.99	0.99	Yes	-
BA000004.3	1571	Bacillus halodurans C-125	GATGC	GCATC	Bacteria	Type II	BhaI	4004.80	3777.70	1.02	1.00	Yes	-
BA000004.3	1571	Bacillus halodurans C-125	GGCC	palindrome	Bacteria	Type II	BhaII	8025.30	8025.30	0.95	0.95	Yes	-
BA000011.4	1555	Thermoplasma volcanium GSS1	CCSGG	palindrome	Archaea	Type II	TvoORF1413P	703.60	703.60	0.98	0.98	No	-
BA000011.4	1555	Thermoplasma volcanium GSS1	CCWGG	palindrome	Archaea	Type II	TvoORF1416P	2294.80	2294.80	0.99	0.99	No	-
BA000019.2	2843	Nostoc sp. PCC 7120	ATGCAT	palindrome	Bacteria	Type II	AvaIII	540.70	540.70	0.04	0.04	Yes	-
BA000019.2	2843	Nostoc sp. PCC 7120	CTGCAG	palindrome	Bacteria	Type II	AvaORF3700P	808.80	808.80	0.01	0.01	No	-
BA000019.2	2843	Nostoc sp. PCC 7120	CYCGRG	palindrome	Bacteria	Type II	AvaI	694.00	694.00	0.03	0.03	Yes	-
BA000019.2	2843	Nostoc sp. PCC 7120	GCTNAGC	palindrome	Bacteria	Type II	AvaIVAP, AvaIVBP	462.40	462.40	0.04	0.04	No	-
BA000019.2	2843	Nostoc sp. PCC 7120	GGWCC	palindrome	Bacteria	Type II	AvaII	1513.10	1513.10	0.14	0.14	Yes	-
BA000020.2	2843	Nostoc sp. PCC 7120	ATGCAT	palindrome	Bacteria	Type II	AvaIII	41.40	41.40	0.10	0.10	Yes	-
BA000020.2	2843	Nostoc sp. PCC 7120	CTGCAG	palindrome	Bacteria	Type II	AvaORF3700P	48.40	48.40	0.00	0.00	No	-
BA000020.2	2843	Nostoc sp. PCC 7120	CYCGRG	palindrome	Bacteria	Type II	AvaI	34.50	34.50	0.00	0.00	Yes	-
BA000020.2	2843	Nostoc sp. PCC 7120	GCTNAGC	palindrome	Bacteria	Type II	AvaIVAP, AvaIVBP	29.30	29.30	0.03	0.03	No	-
BA000020.2	2843	Nostoc sp. PCC 7120	GGWCC	palindrome	Bacteria	Type II	AvaII	60.00	60.00	0.05	0.05	Yes	-
BA000022.2	2865	Synechocystis sp. PCC 6803	GAAGGC	GCCTTC	Bacteria	Type IIG	Ssp6803IV	596.50	570.20	1.14	1.12	Yes	-
BA000026.2	1545	Mycoplasma penetrans HF-2	CCATC	GATGG	Bacteria	Type II	MpeORF1780P	903.10	868.50	0.91	0.96	No	-
BA000028.3	1583	Oceanobacillus iheyensis HTE831	GCNGC	palindrome	Bacteria	Type II	OihORF3333P	6494.60	6494.60	1.02	1.02	No	-
BA000035.2	1592	Corynebacterium efficiens YS-314	CCANNNNNTGG	palindrome	Bacteria	Type II	CefORF1493P	2076.17	2076.17	0.96	0.96	No	-
BA000036.3	893	Corynebacterium glutamicum ATCC 13032	ACGABGG	CCVTCGT	Bacteria	Type IIG	CglORF706P	685.80	721.20	1.00	0.99	No	-
BA000036.3	893	Corynebacterium glutamicum ATCC 13032	GCSGC	palindrome	Bacteria	Type II	CglI	9175.60	9175.60	0.91	0.91	Yes	-
BA000036.3	893	Corynebacterium glutamicum ATCC 13032	GGCGCA	TGCGCC	Bacteria	Type IIG	CglORF3009P	1350.80	1383.40	1.08	1.06	No	-
BA000043.1	2026	Geobacillus kaustophilus HTA426	GATCC	GGATC	Bacteria	Type II	GkaORF8P	3122.80	3005.60	1.03	1.03	No	-
BK006741.1	3159	Francisella tularensis subsp. holarctica OSU18	CTGCAG	palindrome	Bacteria	Type III	FtuOSUORF527P	358.90	358.90	0.92	0.92	No	-
BK006741.1	3159	Francisella tularensis subsp. holarctica OSU18	GGCC	palindrome	Bacteria	Type II	FtuOSUORF1788P	929.70	929.70	0.52	0.52	No	-
BX248353.1	1527	Corynebacterium diphtheriae NCTC 13129	CTCCGC	GCGGAG	Bacteria	Type IIG	CdpI	820.10	787.10	0.98	0.97	Yes	-
BX293980.2	1211	Mycoplasma mycoides subsp. mycoides SC str. PG1	CCTC	GAGG	Bacteria	Type II	MmySCORF950P	749.30	689.10	0.78	0.73	No	-
BX293980.2	1211	Mycoplasma mycoides subsp. mycoides SC str. PG1	GGNCC	palindrome	Bacteria	Type II	MmySCORF216P	344.00	344.00	0.94	0.94	No	-
BX293980.2	1211	Mycoplasma mycoides subsp. mycoides SC str. PG1	TCTAGA	palindrome	Bacteria	Type II	MmySCORF186P	332.00	332.00	0.95	0.95	No	-
BX470248.1	1494	Bordetella pertussis Tohama I	AAGCTT	palindrome	Bacteria	Type II	BpeTORF204P	158.10	158.10	0.12	0.12	No	-
BX470249.1	1493	Bordetella parapertussis 12822	AAGCTT	palindrome	Bacteria	Type II	BpaSORF304P	126.90	126.90	0.17	0.17	No	-
BX470251.1	1669	Photorhabdus luminescens subsp. laumondii TTO1	AGGCCT	palindrome	Bacteria	Type II	PluTORF1935P	289.90	289.90	0.32	0.32	No	-
BX470251.1	1669	Photorhabdus luminescens subsp. laumondii TTO1	CCWGG	palindrome	Bacteria	Type II	PluTORF338P	6817.60	6817.60	0.81	0.81	No	-
BX470251.1	1669	Photorhabdus luminescens subsp. laumondii TTO1	CTCGAG	palindrome	Bacteria	Type II	PluTORF2710P	164.00	164.00	0.09	0.09	No	-
BX470251.1	1669	Photorhabdus luminescens subsp. laumondii TTO1	GGCGCC	palindrome	Bacteria	Type II	PluTI	585.70	585.70	0.43	0.43	Yes	-
BX571963.1	1044	Rhodopseudomonas palustris CGA009	CTCCRAC	GTYGGAG	Bacteria	Type IIG	RpaI	818.70	843.10	0.94	0.96	Yes	-
BX571963.1	1044	Rhodopseudomonas palustris CGA009	CTGCAG	palindrome	Bacteria	Type II	RpaIIP	3691.20	3691.20	0.96	0.96	No	-
BX571964.1	1044	Rhodopseudomonas palustris CGA009	CTCCRAC	GTYGGAG	Bacteria	Type IIG	RpaI	-	0.00	-	-	Yes	-
BX571964.1	1044	Rhodopseudomonas palustris CGA009	CTGCAG	palindrome	Bacteria	Type II	RpaIIP	6.60	6.60	1.07	1.07	No	-
BX927147.1	899	Corynebacterium glutamicum ATCC 13032	ACGABGG	CCVTCGT	Bacteria	Type IIG	CglORF706P	680.70	715.90	1.00	0.99	No	-
BX927147.1	899	Corynebacterium glutamicum ATCC 13032	GCSGC	palindrome	Bacteria	Type II	CglI	9143.70	9143.70	0.91	0.91	Yes	-
BX927147.1	899	Corynebacterium glutamicum ATCC 13032	GGCGCA	TGCGCC	Bacteria	Type IIG	CglORF3009P	1348.70	1376.80	1.08	1.06	No	-
BX950851.1	1608	Pectobacterium atrosepticum SCRI1043	GAGNNNNNNNATGC	GCATNNNNNNNCTC	Bacteria	Type I	EcaAORF3121P	276.16	282.68	0.99	0.96	No	-
CP000003.1	680	Streptococcus pyogenes MGAS10394	CCNGG	palindrome	Bacteria	Type II	R1.Spy10394ORF1160P	2092.50	2092.50	0.78	0.78	No	-
CP000012.1	564	Helicobacter pylori 51	ACGT	palindrome	Bacteria	Type II	Hpy51ORF447P	1563.80	1563.80	0.04	0.04	No	-
CP000012.1	564	Helicobacter pylori 51	ACNGT	palindrome	Bacteria	Type II	Hpy51ORF445P	1639.80	1639.80	0.33	0.33	No	-
CP000012.1	564	Helicobacter pylori 51	ATTAAT	palindrome	Bacteria	Type II	Hpy51ORF442P	513.50	513.50	0.80	0.80	No	-
CP000012.1	564	Helicobacter pylori 51	CATG	palindrome	Bacteria	Type II	Hpy51ORF1104AP	7600.60	7600.60	0.94	0.94	No	-
CP000012.1	564	Helicobacter pylori 51	CCGG	palindrome	Bacteria	Type II	Hpy51ORF261P	1149.60	1149.60	1.46	1.46	No	-
CP000012.1	564	Helicobacter pylori 51	CCNNGG	palindrome	Bacteria	Type II	Hpy51ORF635P	1543.50	1543.50	0.72	0.72	No	-
CP000012.1	564	Helicobacter pylori 51	CCTC	GAGG	Bacteria	Type II	Hpy51ORF59P	3175.00	3035.00	0.73	0.72	No	-
CP000012.1	564	Helicobacter pylori 51	GAAGA	TCTTC	Bacteria	Type II	Hpy51ORF34P	2275.70	2647.20	0.94	0.91	No	-
CP000012.1	564	Helicobacter pylori 51	GANTC	palindrome	Bacteria	Type II	Hpy51ORF49P	3226.90	3226.90	0.83	0.83	No	-
CP000012.1	564	Helicobacter pylori 51	GATC	palindrome	Bacteria	Type II	Hpy51ORF96P	5635.50	5635.50	0.88	0.88	No	-
CP000012.1	564	Helicobacter pylori 51	GTAC	palindrome	Bacteria	Type II	Hpy51ORF814P	737.90	737.90	0.13	0.13	No	-
CP000012.1	564	Helicobacter pylori 51	GTNNAC	palindrome	Bacteria	Type II	Hpy51ORF850P	1126.50	1126.50	0.24	0.24	No	-
CP000012.1	564	Helicobacter pylori 51	GTSAC	palindrome	Bacteria	Type II	Hpy51I	503.00	503.00	0.13	0.13	Yes	-
CP000012.1	564	Helicobacter pylori 51	TCNGA	palindrome	Bacteria	Type II	Hpy51ORF1073P	1804.60	1804.60	0.71	0.71	No	-
CP000012.1	564	Helicobacter pylori 51	TCNNGA	palindrome	Bacteria	Type II	Hpy51ORF987P	2983.70	2983.70	0.65	0.65	No	-
CP000012.1	564	Helicobacter pylori 51	TGCA	palindrome	Bacteria	Type II	Hpy51ORF1404P	5725.70	5725.70	0.98	0.98	No	-
CP000024.1	861	Streptococcus thermophilus CNRZ1066	GGCC	palindrome	Bacteria	Type II	Sth1066ORF690P	2678.30	2678.30	0.82	0.82	No	-
CP000025.1	69	Campylobacter jejuni RM1221	ACNNNNNCTC	GAGNNNNNGT	Bacteria	Type IIG	Cje1221ORF1195P	586.56	560.70	0.99	0.99	No	-
CP000026.1	93	Salmonella enterica subsp. enterica serovar Paratyphi A str. ATCC 9150	CAGAG	CTCTG	Bacteria	Type III	SptAIIP	3033.20	3028.40	0.88	0.88	No	-
CP000026.1	93	Salmonella enterica subsp. enterica serovar Paratyphi A str. ATCC 9150	CAGCTG	palindrome	Bacteria	Type II	SptAIP	1222.40	1222.40	0.61	0.61	No	-
CP000026.1	93	Salmonella enterica subsp. enterica serovar Paratyphi A str. ATCC 9150	GAANNNNNNNNTCGC	GCGANNNNNNNNTTC	Bacteria	Type I	SptAIIIP	492.58	500.82	1.03	1.02	No	-
CP000031.2	1582	Ruegeria pomeroyi DSS-3	CGGCCG	palindrome	Bacteria	Type II	SpoDORF1049P	3916.20	3916.20	0.75	0.75	No	-
CP000031.2	1582	Ruegeria pomeroyi DSS-3	CTYCCGC	GCGGRAG	Bacteria	Type IIG	SpoDI	366.70	367.70	1.01	1.04	Yes	-
CP000032.1	1582	Ruegeria pomeroyi DSS-3	CGGCCG	palindrome	Bacteria	Type II	SpoDORF1049P	433.20	433.20	0.76	0.76	No	-
CP000032.1	1582	Ruegeria pomeroyi DSS-3	CTYCCGC	GCGGRAG	Bacteria	Type IIG	SpoDI	41.80	39.30	1.00	0.97	Yes	-
CP000034.1	846	Shigella dysenteriae Sd197	CTGCAG	palindrome	Bacteria	Type II	SdySORF1926P	1303.00	1303.00	0.75	0.75	No	-
CP000035.1	846	Shigella dysenteriae Sd197	CTGCAG	palindrome	Bacteria	Type II	SdySORF1926P	72.80	72.80	0.95	0.95	No	-
CP000038.1	859	Shigella sonnei Ss046	CTGCAG	palindrome	Bacteria	Type II	Sso46ORF1583P	1481.10	1481.10	0.78	0.78	No	-
CP000039.1	859	Shigella sonnei Ss046	CTGCAG	palindrome	Bacteria	Type II	Sso46ORF1583P	82.00	82.00	0.85	0.85	No	-
CP000045.2	321	Staphylococcus aureus subsp. aureus COL	SCNGS	palindrome	Bacteria	Type IV	SauCOLORF2499P	9.40	9.40	0.95	0.95	No	-
CP000046.1	321	Staphylococcus aureus subsp. aureus COL	SCNGS	palindrome	Bacteria	Type IV	SauCOLORF2499P	11848.20	11848.20	0.97	0.97	No	-
CP000047.1	1010	Bacillus thuringiensis serovar konkukian str. 97-27	CCGG	palindrome	Bacteria	Type II	BthKORF840P	41.50	41.50	0.58	0.58	No	-
CP000057.2	456	Haemophilus influenzae 86-028NP	CGCG	palindrome	Bacteria	Type II	Hin86ORF1460P	4037.80	4037.80	0.70	0.70	No	-
CP000057.2	456	Haemophilus influenzae 86-028NP	RGCGCY	palindrome	Bacteria	Type II	Hin86ORF1787P	362.70	362.70	0.56	0.56	No	-
CP000077.1	1832	Sulfolobus acidocaldarius DSM 639	GGCC	palindrome	Archaea	Type II	SuaI	2054.00	2054.00	0.28	0.28	Yes	-
CP000077.1	1832	Sulfolobus acidocaldarius DSM 639	RGATCY	palindrome	Archaea	Type II	SuaIIP	2156.20	2156.20	0.99	0.99	No	-
CP000082.1	1999	Psychrobacter arcticus 273-4	GATC	palindrome	Bacteria	Type IIM	ParAORF142P	8243.00	8243.00	0.64	0.64	No	-
CP000087.1	1132	Rickettsia bellii RML369-C	CGCG	palindrome	Bacteria	Type II	RbeRORF883P	595.30	595.30	0.19	0.19	No	-
CP000100.1	869	Synechococcus elongatus PCC 7942	CCWGG	palindrome	Bacteria	Type II	SelPI	4025.50	4025.50	0.87	0.87	No	-
CP000101.1	869	Synechococcus elongatus PCC 7942	CCWGG	palindrome	Bacteria	Type II	SelPI	52.20	52.20	0.90	0.90	No	-
CP000102.1	1837	Methanosphaera stadtmanae DSM 3091	GATC	palindrome	Archaea	Type II	MstDORF143P	3353.90	3353.90	0.87	0.87	No	-
CP000103.1	1827	Nitrosospira multiformis ATCC 25196	CTGCAG	palindrome	Bacteria	Type II	NmfORF2786P	1255.30	1255.30	0.92	0.92	No	-
CP000103.1	1827	Nitrosospira multiformis ATCC 25196	GATC	palindrome	Bacteria	Type II	NmfORF2607P	17049.80	17049.80	0.99	0.99	No	-
CP000104.1	1827	Nitrosospira multiformis ATCC 25196	CTGCAG	palindrome	Bacteria	Type II	NmfORF2786P	2.20	2.20	0.00	0.00	No	-
CP000104.1	1827	Nitrosospira multiformis ATCC 25196	GATC	palindrome	Bacteria	Type II	NmfORF2607P	63.00	63.00	0.81	0.81	No	-
CP000105.1	1827	Nitrosospira multiformis ATCC 25196	CTGCAG	palindrome	Bacteria	Type II	NmfORF2786P	3.00	3.00	0.67	0.67	No	-
CP000105.1	1827	Nitrosospira multiformis ATCC 25196	GATC	palindrome	Bacteria	Type II	NmfORF2607P	74.50	74.50	1.06	1.06	No	-
CP000106.1	1827	Nitrosospira multiformis ATCC 25196	CTGCAG	palindrome	Bacteria	Type II	NmfORF2786P	4.60	4.60	0.65	0.65	No	-
CP000106.1	1827	Nitrosospira multiformis ATCC 25196	GATC	palindrome	Bacteria	Type II	NmfORF2607P	75.20	75.20	0.96	0.96	No	-
CP000108.1	1831	Chlorobium chlorochromatii CaD3	CCCAAG	CTTGGG	Bacteria	Type IIG	CchIII, CchORF1309P	338.80	374.20	1.02	1.00	Yes	-
CP000108.1	1831	Chlorobium chlorochromatii CaD3	CCSGG	palindrome	Bacteria	Type II	CchORF1402P	593.70	593.70	1.64	1.64	No	-
CP000108.1	1831	Chlorobium chlorochromatii CaD3	CTAG	palindrome	Bacteria	Type II	CchI	2608.10	2608.10	0.07	0.07	Yes	-
CP000108.1	1831	Chlorobium chlorochromatii CaD3	GGARGA	TCYTCC	Bacteria	Type IIG	CchII, CchORF1196P	741.00	712.40	0.99	0.98	Yes	-
CP000108.1	1831	Chlorobium chlorochromatii CaD3	GGNCC	palindrome	Bacteria	Type II	CchORF332P	1486.00	1486.00	0.61	0.61	No	-
CP000108.1	1831	Chlorobium chlorochromatii CaD3	GTMKAC	palindrome	Bacteria	Type II	CchORF1609P	302.10	302.10	0.11	0.11	No	-
CP000108.1	1831	Chlorobium chlorochromatii CaD3	GTSAC	palindrome	Bacteria	Type II	CchORF1391P	1325.80	1325.80	0.32	0.32	No	-
CP000113.1	1666	Myxococcus xanthus DK 1622	GCSGC	palindrome	Bacteria	Type II	MxaDKORF3602P	103904.60	103904.60	1.00	1.00	No	-
CP000116.1	1747	Thiobacillus denitrificans ATCC 25259	ACCAGG	CCTGGT	Bacteria	Type IIG	TdeDII	996.00	888.00	0.99	0.99	Yes	-
CP000116.1	1747	Thiobacillus denitrificans ATCC 25259	ACGACC	GGTCGT	Bacteria	Type III	TdeDIIIP	1733.00	1753.70	0.97	0.98	No	-
CP000116.1	1747	Thiobacillus denitrificans ATCC 25259	GATGNNNNNNRTGC	GCAYNNNNNNCATC	Bacteria	Type I	TdeDIP	251.49	235.92	0.99	0.99	No	-
CP000117.1	2012	Anabaena variabilis ATCC 29413	CCTAGG	palindrome	Bacteria	Type II	AvaBORF4359P	360.80	360.80	0.02	0.02	No	-
CP000117.1	2012	Anabaena variabilis ATCC 29413	CYCGRG	palindrome	Bacteria	Type II	AvaBORF3181P	700.00	700.00	0.02	0.02	No	-
CP000119.1	2012	Anabaena variabilis ATCC 29413	CCTAGG	palindrome	Bacteria	Type II	AvaBORF4359P	15.40	15.40	0.00	0.00	No	-
CP000119.1	2012	Anabaena variabilis ATCC 29413	CYCGRG	palindrome	Bacteria	Type II	AvaBORF3181P	31.90	31.90	0.00	0.00	No	-
CP000120.1	2012	Anabaena variabilis ATCC 29413	CCTAGG	palindrome	Bacteria	Type II	AvaBORF4359P	2.40	2.40	0.41	0.41	No	-
CP000120.1	2012	Anabaena variabilis ATCC 29413	CYCGRG	palindrome	Bacteria	Type II	AvaBORF3181P	3.30	3.30	0.00	0.00	No	-
CP000121.1	2012	Anabaena variabilis ATCC 29413	CCTAGG	palindrome	Bacteria	Type II	AvaBORF4359P	15.10	15.10	0.33	0.33	No	-
CP000121.1	2012	Anabaena variabilis ATCC 29413	CYCGRG	palindrome	Bacteria	Type II	AvaBORF3181P	41.10	41.10	0.29	0.29	No	-
CP000123.1	1087	Mycoplasma capricolum subsp. capricolum ATCC 27343	CCATC	GATGG	Bacteria	Type II	McaCI	429.20	501.40	0.99	0.97	Yes	-
CP000126.1	1009	Nitrosococcus oceani ATCC 19707	AGGCCT	palindrome	Bacteria	Type II	NocAORF1367P	5.40	5.40	0.93	0.93	No	-
CP000126.1	1009	Nitrosococcus oceani ATCC 19707	GANTC	palindrome	Bacteria	Type II	NocAORF419P	121.10	121.10	0.97	0.97	No	-
CP000127.1	1009	Nitrosococcus oceani ATCC 19707	AGGCCT	palindrome	Bacteria	Type II	NocAORF1367P	483.30	483.30	0.51	0.51	No	-
CP000127.1	1009	Nitrosococcus oceani ATCC 19707	GANTC	palindrome	Bacteria	Type II	NocAORF419P	9774.60	9774.60	1.06	1.06	No	-
CP000139.1	1769	Bacteroides vulgatus ATCC 8482	CCGG	palindrome	Bacteria	Type II	Bvu8482ORF3992P	24112.30	24112.30	0.96	0.96	No	-
CP000140.1	1808	Parabacteroides distasonis ATCC 8503	CCGGNAG	CTNCCGG	Bacteria	Type IIG	Pdi8503III	2139.70	2201.60	1.01	0.99	No	-
CP000140.1	1808	Parabacteroides distasonis ATCC 8503	CCWGG	palindrome	Bacteria	Type II	Pdi8503IIP	3229.70	3229.70	0.25	0.25	No	-
CP000140.1	1808	Parabacteroides distasonis ATCC 8503	CGCG	palindrome	Bacteria	Type II	Pdi8503IP	10393.90	10393.90	0.39	0.39	No	-
CP000140.1	1808	Parabacteroides distasonis ATCC 8503	GAATTC	palindrome	Bacteria	Type II	Pdi8503IVP	1228.70	1228.70	0.89	0.89	No	-
CP000141.1	1576	Carboxydothermus hydrogenoformans Z-2901	GATC	palindrome	Bacteria	Type II	ChyZORF2212P	4834.00	4834.00	0.61	0.61	No	-
CP000142.2	1763	Pelobacter carbinolicus DSM 2380	CGCANNNNNNGGC	GCCNNNNNNTGCG	Bacteria	Type I	PcaIP	436.61	449.23	1.01	1.01	No	-
CP000142.2	1763	Pelobacter carbinolicus DSM 2380	CTCGTC	GACGAG	Bacteria	Type IIG	PcaII	652.50	601.90	1.04	0.99	Yes	-
CP000142.2	1763	Pelobacter carbinolicus DSM 2380	GAGCTC	palindrome	Bacteria	Type II	PcaORF419P	424.30	424.30	0.81	0.81	No	-
CP000143.2	1051	Rhodobacter sphaeroides 2.4.1	CGATCG	palindrome	Bacteria	Type II	RshI	2038.60	2038.60	0.79	0.79	Yes	-
CP000144.2	1051	Rhodobacter sphaeroides 2.4.1	CGATCG	palindrome	Bacteria	Type II	RshI	623.00	623.00	0.76	0.76	Yes	-
CP000145.2	1051	Rhodobacter sphaeroides 2.4.1	CGATCG	palindrome	Bacteria	Type II	RshI	64.90	64.90	0.72	0.72	Yes	-
CP000146.1	1051	Rhodobacter sphaeroides 2.4.1	CGATCG	palindrome	Bacteria	Type II	RshI	91.70	91.70	0.98	0.98	Yes	-
CP000147.2	1051	Rhodobacter sphaeroides 2.4.1	CGATCG	palindrome	Bacteria	Type II	RshI	69.40	69.40	0.91	0.91	Yes	-
CP000148.1	1546	Geobacter metallireducens GS-15	CCTGGA	TCCAGG	Bacteria	Type III	GmeII	3017.90	2845.30	0.99	1.00	Yes	Yes
CP000148.1	1546	Geobacter metallireducens GS-15	GATCC	GGATC	Bacteria	Type II	GmeIP	5837.80	5940.00	0.96	0.97	No	Yes
CP000149.1	1546	Geobacter metallireducens GS-15	CCTGGA	TCCAGG	Bacteria	Type III	GmeII	3.40	12.20	0.89	1.15	Yes	-
CP000149.1	1546	Geobacter metallireducens GS-15	GATCC	GGATC	Bacteria	Type II	GmeIP	16.70	23.90	0.90	0.88	No	-
CP000153.1	1746	Sulfurimonas denitrificans DSM 1251	CAGRAG	CTYCTG	Bacteria	Type IIG	SdeAI	1001.70	976.70	0.97	0.97	No	-
CP000153.1	1746	Sulfurimonas denitrificans DSM 1251	CCNGG	palindrome	Bacteria	Type II	SdeAII	1082.60	1082.60	0.70	0.70	No	-
CP000153.1	1746	Sulfurimonas denitrificans DSM 1251	GATC	palindrome	Bacteria	Type II	SdeAORF1854P	5219.00	5219.00	0.35	0.35	No	-
CP000153.1	1746	Sulfurimonas denitrificans DSM 1251	GTMKAC	palindrome	Bacteria	Type II	SdeAIVP	281.10	281.10	0.21	0.21	No	-
CP000154.1	1864	Paenibacillus polymyxa E681	GGWCC	palindrome	Bacteria	Type II	Ppo681ORF4693P	5338.50	5338.50	0.93	0.93	No	-
CP000155.1	1863	Hahella chejuensis KCTC 2396	GGATCC	palindrome	Bacteria	Type II	HchORF2488P	736.00	736.00	0.11	0.11	No	-
CP000156.1	1080	Lactobacillus delbrueckii subsp. bulgaricus 2038	GCSGC	palindrome	Bacteria	Type II	Lde2038ORF1698P	6144.50	6144.50	1.02	1.02	No	-
CP000156.1	1080	Lactobacillus delbrueckii subsp. bulgaricus 2038	GCWGC	palindrome	Bacteria	Type II	Lde2038ORF1700P	6536.10	6536.10	0.97	0.97	No	-
CP000157.1	1807	Erythrobacter litoralis HTCC2594	CTCCAG	CTGGAG	Bacteria	Type IIG	Eli2594ORF730P	746.10	794.30	1.10	1.11	No	-
CP000230.1	1504	Rhodospirillum rubrum ATCC 11170	CTGCAG	palindrome	Bacteria	Type II	RruMORF2488P	884.80	884.80	0.89	0.89	No	-
CP000231.1	1504	Rhodospirillum rubrum ATCC 11170	CTGCAG	palindrome	Bacteria	Type II	RruMORF2488P	28.90	28.90	0.94	0.94	No	-
CP000241.1	565	Helicobacter pylori HPAG1	ACNGT	palindrome	Bacteria	Type II	HpyHORF458P	1659.90	1659.90	0.32	0.32	No	-
CP000241.1	565	Helicobacter pylori HPAG1	CATG	palindrome	Bacteria	Type II	HpyHORF1149P	7675.00	7675.00	0.93	0.93	No	-
CP000241.1	565	Helicobacter pylori HPAG1	CCATC	GATGG	Bacteria	Type II	HpyHORF1413P	1028.40	1045.80	1.07	1.08	No	-
CP000241.1	565	Helicobacter pylori HPAG1	CCGG	palindrome	Bacteria	Type II	HpyHORF264P	1209.10	1209.10	1.44	1.44	No	-
CP000241.1	565	Helicobacter pylori HPAG1	CCNNGG	palindrome	Bacteria	Type II	HpyHORF672P	1587.60	1587.60	0.71	0.71	No	-
CP000241.1	565	Helicobacter pylori HPAG1	CTNAG	palindrome	Bacteria	Type II	HpyHI	3833.20	3833.20	0.75	0.75	Yes	-
CP000241.1	565	Helicobacter pylori HPAG1	GANTC	palindrome	Bacteria	Type II	HpyHORF1300P	3276.50	3276.50	0.81	0.81	No	-
CP000241.1	565	Helicobacter pylori HPAG1	GTAC	palindrome	Bacteria	Type II	HpyHII	742.00	742.00	0.15	0.15	No	-
CP000241.1	565	Helicobacter pylori HPAG1	GTNNAC	palindrome	Bacteria	Type II	HpyHORF892P	1187.60	1187.60	0.28	0.28	No	-
CP000241.1	565	Helicobacter pylori HPAG1	GTSAC	palindrome	Bacteria	Type II	HpyHORF48P	537.50	537.50	0.13	0.13	No	-
CP000241.1	565	Helicobacter pylori HPAG1	TCNNGA	palindrome	Bacteria	Type II	HpyHORF1023P	2984.00	2984.00	0.63	0.63	No	-
CP000241.1	565	Helicobacter pylori HPAG1	TGCA	palindrome	Bacteria	Type II	HpyHORF1485P	5643.00	5643.00	0.98	0.98	No	-
CP000242.1	565	Helicobacter pylori HPAG1	ACNGT	palindrome	Bacteria	Type II	HpyHORF458P	9.30	9.30	0.21	0.21	No	-
CP000242.1	565	Helicobacter pylori HPAG1	CATG	palindrome	Bacteria	Type II	HpyHORF1149P	48.00	48.00	0.94	0.94	No	-
CP000242.1	565	Helicobacter pylori HPAG1	CCATC	GATGG	Bacteria	Type II	HpyHORF1413P	3.70	3.50	1.07	0.57	No	-
CP000242.1	565	Helicobacter pylori HPAG1	CCGG	palindrome	Bacteria	Type II	HpyHORF264P	0.50	0.50	2.09	2.09	No	-
CP000242.1	565	Helicobacter pylori HPAG1	CCNNGG	palindrome	Bacteria	Type II	HpyHORF672P	7.00	7.00	0.00	0.00	No	-
CP000242.1	565	Helicobacter pylori HPAG1	CTNAG	palindrome	Bacteria	Type II	HpyHI	28.60	28.60	0.77	0.77	Yes	-
CP000242.1	565	Helicobacter pylori HPAG1	GANTC	palindrome	Bacteria	Type II	HpyHORF1300P	19.50	19.50	0.31	0.31	No	-
CP000242.1	565	Helicobacter pylori HPAG1	GTAC	palindrome	Bacteria	Type II	HpyHII	7.80	7.80	0.00	0.00	No	-
CP000242.1	565	Helicobacter pylori HPAG1	GTNNAC	palindrome	Bacteria	Type II	HpyHORF892P	7.60	7.60	0.13	0.13	No	-
CP000242.1	565	Helicobacter pylori HPAG1	GTSAC	palindrome	Bacteria	Type II	HpyHORF48P	1.50	1.50	0.00	0.00	No	-
CP000242.1	565	Helicobacter pylori HPAG1	TCNNGA	palindrome	Bacteria	Type II	HpyHORF1023P	17.30	17.30	0.75	0.75	No	-
CP000242.1	565	Helicobacter pylori HPAG1	TGCA	palindrome	Bacteria	Type II	HpyHORF1485P	31.60	31.60	0.76	0.76	No	-
CP000245.1	1880	Ramlibacter tataouinensis TTB310	GATC	palindrome	Bacteria	Type II	Rta310ORF36635P	18248.80	18248.80	1.11	1.11	No	-
CP000246.1	385	Clostridium perfringens ATCC 13124	ATGTCB	VGACAT	Bacteria	Type III	CpeAVP	1077.40	1107.90	0.98	0.96	No	-
CP000246.1	385	Clostridium perfringens ATCC 13124	CACNNNNNRTAAA	TTTAYNNNNNGTG	Bacteria	Type I	CpeAIP	147.71	131.56	1.01	0.99	No	-
CP000246.1	385	Clostridium perfringens ATCC 13124	GATC	palindrome	Bacteria	Type II	CpeAIIIP	5392.20	5392.20	0.79	0.79	No	-
CP000246.1	385	Clostridium perfringens ATCC 13124	GGWCC	palindrome	Bacteria	Type II	CpeAIIP	1240.80	1240.80	0.91	0.91	No	-
CP000252.1	1879	Syntrophus aciditrophicus SB	CAGCTG	palindrome	Bacteria	Type II	SacSBORF2042P	633.20	633.20	0.75	0.75	No	-
CP000253.1	312	Staphylococcus aureus subsp. aureus NCTC 8325	SCNGS	palindrome	Bacteria	Type IV	Sau8325ORF2790P	11924.10	11924.10	0.97	0.97	No	-
CP000254.1	1744	Methanospirillum hungatei JF-1	CCCGGG	palindrome	Archaea	Type II	MhuORF2537P	797.70	797.70	0.92	0.92	No	-
CP000255.1	322	Staphylococcus aureus subsp. aureus USA300_FPR3757	SCNGS	palindrome	Bacteria	Type IV	SauUSI	11979.60	11979.60	0.97	0.97	Yes	-
CP000256.1	322	Staphylococcus aureus subsp. aureus USA300_FPR3757	SCNGS	palindrome	Bacteria	Type IV	SauUSI	5.40	5.40	0.93	0.93	Yes	-
CP000257.1	322	Staphylococcus aureus subsp. aureus USA300_FPR3757	SCNGS	palindrome	Bacteria	Type IV	SauUSI	9.50	9.50	0.95	0.95	Yes	-
CP000258.1	322	Staphylococcus aureus subsp. aureus USA300_FPR3757	SCNGS	palindrome	Bacteria	Type IV	SauUSI	72.30	72.30	1.02	1.02	Yes	-
CP000264.1	2903	Jannaschia sp. CCS1	CGGCCG	palindrome	Bacteria	Type II	JspCORF2889P	2779.30	2779.30	0.61	0.61	No	-
CP000265.1	2903	Jannaschia sp. CCS1	CGGCCG	palindrome	Bacteria	Type II	JspCORF2889P	44.00	44.00	0.84	0.84	No	-
CP000269.1	2918	Janthinobacterium sp. Marseille	GGCGCC	palindrome	Bacteria	Type II	JspMORF8P	1597.80	1597.80	0.79	0.79	No	-
CP000270.1	1577	Burkholderia xenovorans LB400	CCATGG	palindrome	Bacteria	Type II	BxeORF1234P	745.60	745.60	0.39	0.39	No	-
CP000271.1	1577	Burkholderia xenovorans LB400	CCATGG	palindrome	Bacteria	Type II	BxeORF1234P	484.30	484.30	0.23	0.23	No	-
CP000272.1	1577	Burkholderia xenovorans LB400	CCATGG	palindrome	Bacteria	Type II	BxeORF1234P	365.90	365.90	0.81	0.81	No	-
CP000283.1	1046	Rhodopseudomonas palustris BisB5	CGRGGAC	GTCCYCG	Bacteria	Type IIG	RpaB5I	1002.00	957.30	1.01	0.99	Yes	-
CP000285.1	1324	Chromohalobacter salexigens DSM 3043	CCACNNNNNNCTC	GAGNNNNNNGTGG	Bacteria	Type I	CsaIP	369.55	406.33	1.01	1.01	No	Yes
CP000301.1	1047	Rhodopseudomonas palustris BisB18	CCCGCAG	CTGCGGG	Bacteria	Type IIG	RpaBI	676.10	670.60	1.00	0.99	Yes	-
CP000301.1	1047	Rhodopseudomonas palustris BisB18	GTCGAC	palindrome	Bacteria	Type II	RpaBORF4309P	4394.70	4394.70	0.98	0.98	No	-
CP000302.1	1778	Shewanella denitrificans OS217	CTCCTC	GAGGAG	Bacteria	Type IIG	SdeOSORF309P	295.80	269.50	1.09	1.06	No	-
CP000302.1	1778	Shewanella denitrificans OS217	GACNNNNRTGA	TCAYNNNNGTC	Bacteria	Type IIG	SdeOSI	501.71	511.61	0.99	1.01	No	-
CP000303.1	1810	Bifidobacterium breve UCC2003	CTGCAG	palindrome	Bacteria	Type II	BbrUIII	1051.00	1051.00	0.95	0.95	Yes	-
CP000303.1	1810	Bifidobacterium breve UCC2003	GGCGCC	palindrome	Bacteria	Type II	R1.BbrUI, R2.BbrUIP	1301.80	1301.80	0.93	0.93	Yes	-
CP000303.1	1810	Bifidobacterium breve UCC2003	GTCGAC	palindrome	Bacteria	Type II	BbrUII	977.40	977.40	0.93	0.93	Yes	-
CP000319.1	1804	Nitrobacter hamburgensis X14	CAAGRAG	CTYCTTG	Bacteria	Type IIG	NhaXI	733.30	718.40	0.97	0.97	Yes	-
CP000320.1	1804	Nitrobacter hamburgensis X14	CAAGRAG	CTYCTTG	Bacteria	Type IIG	NhaXI	49.70	44.10	1.03	1.00	Yes	-
CP000321.1	1804	Nitrobacter hamburgensis X14	CAAGRAG	CTYCTTG	Bacteria	Type IIG	NhaXI	45.10	22.50	0.98	0.98	Yes	-
CP000322.1	1804	Nitrobacter hamburgensis X14	CAAGRAG	CTYCTTG	Bacteria	Type IIG	NhaXI	28.20	21.80	1.03	0.96	Yes	-
CP000323.1	1830	Psychrobacter cryohalolentis K5	CTGCAG	palindrome	Bacteria	Type II	PcrKORF2496P	558.00	558.00	0.81	0.81	No	-
CP000323.1	1830	Psychrobacter cryohalolentis K5	GATC	palindrome	Bacteria	Type IIM	PcrKORF153P	10059.00	10059.00	0.67	0.67	No	-
CP000324.1	1830	Psychrobacter cryohalolentis K5	CTGCAG	palindrome	Bacteria	Type II	PcrKORF2496P	4.70	4.70	0.86	0.86	No	-
CP000324.1	1830	Psychrobacter cryohalolentis K5	GATC	palindrome	Bacteria	Type IIM	PcrKORF153P	129.90	129.90	0.89	0.89	No	-
CP000356.1	1825	Sphingopyxis alaskensis RB2256	RGATCY	palindrome	Bacteria	Type II	SalRBORF2300P	1926.30	1926.30	0.90	0.90	No	-
CP000357.1	1825	Sphingopyxis alaskensis RB2256	RGATCY	palindrome	Bacteria	Type II	SalRBORF2300P	19.70	19.70	0.86	0.86	No	-
CP000360.1	1862	Candidatus Koribacter versatilis Ellin345	GCCGGC	palindrome	Bacteria	Type II	KveORF1127P	4892.70	4892.70	0.96	0.96	No	-
CP000360.1	1862	Candidatus Koribacter versatilis Ellin345	GCSGC	palindrome	Bacteria	Type II	KveORF4264P	37085.80	37085.80	0.99	0.99	No	-
CP000361.1	2037	Arcobacter butzleri RM4018	CCNGG	palindrome	Bacteria	Type II	Abu4018ORF1481P	1240.30	1240.30	0.70	0.70	No	-
CP000362.1	1108	Roseobacter denitrificans OCh 114	GGCGCC	palindrome	Bacteria	Type II	RdeORF14P	2288.30	2288.30	0.65	0.65	No	-
CP000381.1	647	Neisseria meningitidis 053442	CCWGG	palindrome	Bacteria	Type II	Nme53442ORF1202P	1576.40	1576.40	0.50	0.50	No	-
CP000381.1	647	Neisseria meningitidis 053442	GATC	palindrome	Bacteria	Type IIM	Nme53442ORF325P	5035.80	5035.80	0.42	0.42	No	-
CP000381.1	647	Neisseria meningitidis 053442	GCSGC	palindrome	Bacteria	Type II	Nme53442ORF747P	15019.80	15019.80	1.05	1.05	No	-
CP000381.1	647	Neisseria meningitidis 053442	GGNNCC	palindrome	Bacteria	Type II	Nme53442ORF1162P	3436.90	3436.90	0.52	0.52	No	-
CP000386.1	1677	Rubrobacter xylanophilus DSM 9941	GAGACC	GGTCTC	Bacteria	Type II	RxyORF2232P	1694.00	1703.70	0.99	0.97	No	-
CP000387.1	1836	Streptococcus sanguinis SK36	GATC	palindrome	Bacteria	Type II	SsaSKORF1717P	8309.10	8309.10	0.58	0.58	No	-
CP000389.1	2902	Chelativorans sp. BNC1	ACTGGG	CCCAGT	Bacteria	Type II	MspBNCORF3798P	49.80	41.10	0.94	1.07	No	-
CP000390.1	2902	Chelativorans sp. BNC1	ACTGGG	CCCAGT	Bacteria	Type II	MspBNCORF3798P	595.50	545.00	0.95	0.95	No	-
CP000391.1	2902	Chelativorans sp. BNC1	ACTGGG	CCCAGT	Bacteria	Type II	MspBNCORF3798P	22.20	12.30	1.08	1.14	No	-
CP000392.1	2902	Chelativorans sp. BNC1	ACTGGG	CCCAGT	Bacteria	Type II	MspBNCORF3798P	6.00	6.40	1.33	0.94	No	-
CP000393.1	1598	Trichodesmium erythraeum IMS101	CTGCAG	palindrome	Bacteria	Type II	TerORF4525P	1308.90	1308.90	0.80	0.80	No	-
CP000393.1	1598	Trichodesmium erythraeum IMS101	GATC	palindrome	Bacteria	Type II	TerORF3905P	17278.50	17278.50	0.91	0.91	No	-
CP000393.1	1598	Trichodesmium erythraeum IMS101	GCSGC	palindrome	Bacteria	Type II	TerORF4810P	2175.10	2175.10	0.89	0.89	No	-
CP000410.1	695	Streptococcus pneumoniae D39	GATC	palindrome	Bacteria	Type IIM	SpnD39ORF1631P	6272.70	6272.70	0.57	0.57	No	-
CP000410.1	695	Streptococcus pneumoniae D39	TCTAGA	palindrome	Bacteria	Type II	SpnD39ORF1260P	424.90	424.90	0.76	0.76	No	-
CP000412.1	1078	Lactobacillus delbrueckii subsp. bulgaricus ATCC BAA-365	GCSGC	palindrome	Bacteria	Type II	LdeBBORF1142P	6134.20	6134.20	1.02	1.02	No	-
CP000412.1	1078	Lactobacillus delbrueckii subsp. bulgaricus ATCC BAA-365	GCWGC	palindrome	Bacteria	Type II	LdeBBORF1144P	6469.90	6469.90	0.98	0.98	No	-
CP000416.1	1647	Lactobacillus brevis ATCC 367	GATC	palindrome	Bacteria	Type II	Lbr367IP	10003.10	10003.10	0.89	0.89	No	-
CP000417.1	1647	Lactobacillus brevis ATCC 367	GATC	palindrome	Bacteria	Type II	Lbr367IP	52.70	52.70	1.06	1.06	No	-
CP000418.1	1647	Lactobacillus brevis ATCC 367	GATC	palindrome	Bacteria	Type II	Lbr367IP	170.90	170.90	0.94	0.94	No	-
CP000419.1	863	Streptococcus thermophilus LMD-9	GCSGC	palindrome	Bacteria	Type II	SthLMDORF731P	719.60	719.60	1.07	1.07	No	-
CP000420.1	863	Streptococcus thermophilus LMD-9	GCSGC	palindrome	Bacteria	Type II	SthLMDORF731P	0.20	0.20	0.00	0.00	No	-
CP000421.1	863	Streptococcus thermophilus LMD-9	GCSGC	palindrome	Bacteria	Type II	SthLMDORF731P	0.00	0.00	-	-	No	-
CP000422.1	1645	Pediococcus pentosaceus ATCC 25745	GATC	palindrome	Bacteria	Type II	PpeAORF532P	6480.60	6480.60	0.83	0.83	No	-
CP000437.1	1063	Francisella tularensis subsp. holarctica OSU18	CTGCAG	palindrome	Bacteria	Type III	FtuOSUORF527P	358.80	358.80	0.93	0.93	No	-
CP000437.1	1063	Francisella tularensis subsp. holarctica OSU18	GGCC	palindrome	Bacteria	Type II	FtuOSUORF1788P	929.60	929.60	0.52	0.52	No	-
CP000439.1	1060	Francisella tularensis subsp. novicida U112	GATC	palindrome	Bacteria	Type IIM	FtnUIV	5213.80	5213.80	0.85	0.85	Yes	-
CP000449.1	1925	Maricaulis maris MCS10	CCWGG	palindrome	Bacteria	Type II	Mma10ORF3057P	15705.90	15705.90	0.95	0.95	No	-
CP000458.1	985	Burkholderia cenocepacia HI2424	CACAG	CTGTG	Bacteria	Type III	BceHORF28P	1303.90	1324.20	1.06	1.06	No	-
CP000459.1	985	Burkholderia cenocepacia HI2424	CACAG	CTGTG	Bacteria	Type III	BceHORF28P	1243.30	1208.10	1.12	1.08	No	-
CP000460.1	985	Burkholderia cenocepacia HI2424	CACAG	CTGTG	Bacteria	Type III	BceHORF28P	383.90	422.60	1.12	1.14	No	-
CP000461.1	985	Burkholderia cenocepacia HI2424	CACAG	CTGTG	Bacteria	Type III	BceHORF28P	74.80	99.00	1.00	0.75	No	-
CP000463.1	1048	Rhodopseudomonas palustris BisA53	CTGGAWG	CWTCCAG	Bacteria	Type IIG	RpaB53ORF1481P	1231.90	1180.50	1.01	1.02	No	-
CP000464.1	1108	Roseobacter denitrificans OCh 114	GGCGCC	palindrome	Bacteria	Type II	RdeORF14P	32.00	32.00	0.41	0.41	No	-
CP000465.1	1108	Roseobacter denitrificans OCh 114	GGCGCC	palindrome	Bacteria	Type II	RdeORF14P	44.40	44.40	0.72	0.72	No	-
CP000466.1	1108	Roseobacter denitrificans OCh 114	GGCGCC	palindrome	Bacteria	Type II	RdeORF14P	5.20	5.20	0.58	0.58	No	-
CP000467.1	1108	Roseobacter denitrificans OCh 114	GGCGCC	palindrome	Bacteria	Type II	RdeORF14P	0.80	0.80	1.33	1.33	No	-
CP000472.1	1942	Shewanella piezotolerans WP3	GGNCC	palindrome	Bacteria	Type II	SpiWPORF8P	5717.10	5717.10	0.80	0.80	No	-
CP000472.1	1942	Shewanella piezotolerans WP3	GGWCC	palindrome	Bacteria	Type II	SpiWPORF839P	2067.20	2067.20	0.93	0.93	No	-
CP000473.1	1728	Candidatus Solibacter usitatus Ellin6076	RCCGGY	palindrome	Bacteria	Type II	SusEORF1689P	37422.40	37422.40	0.99	0.99	No	-
CP000478.1	1742	Syntrophobacter fumaroxidans MPOB	CTGCAG	palindrome	Bacteria	Type II	SfuMORF2532P	1841.20	1841.20	0.94	0.94	No	-
CP000478.1	1742	Syntrophobacter fumaroxidans MPOB	GTCGAC	palindrome	Bacteria	Type II	SfuMORF3853P	1887.80	1887.80	0.92	0.92	No	-
CP000482.1	1776	Pelobacter propionicus DSM 2379	GCGCGC	palindrome	Bacteria	Type II	PprDORF3855P	1762.30	1762.30	0.92	0.92	No	-
CP000483.1	1776	Pelobacter propionicus DSM 2379	GCGCGC	palindrome	Bacteria	Type II	PprDORF3855P	14.20	14.20	0.85	0.85	No	-
CP000484.1	1776	Pelobacter propionicus DSM 2379	GCGCGC	palindrome	Bacteria	Type II	PprDORF3855P	33.00	33.00	1.03	1.03	No	-
CP000489.1	2025	Paracoccus denitrificans PD1222	CATCAG	CTGATG	Bacteria	Type III	Pde1222ORF3324P	1384.50	1256.40	1.02	1.01	No	-
CP000490.1	2025	Paracoccus denitrificans PD1222	CATCAG	CTGATG	Bacteria	Type III	Pde1222ORF3324P	796.10	766.50	1.01	1.02	No	-
CP000491.1	2025	Paracoccus denitrificans PD1222	CATCAG	CTGATG	Bacteria	Type III	Pde1222ORF3324P	288.80	297.40	1.03	1.03	No	-
CP000492.1	817	Chlorobium phaeobacteroides DSM 266	CAGCTG	palindrome	Bacteria	Type II	CphORF1518P	514.50	514.50	0.36	0.36	No	-
CP000492.1	817	Chlorobium phaeobacteroides DSM 266	CCCGGG	palindrome	Bacteria	Type II	CphORF2524P	434.40	434.40	0.74	0.74	No	-
CP000492.1	817	Chlorobium phaeobacteroides DSM 266	CCWGG	palindrome	Bacteria	Type II	CphORF83P	4498.10	4498.10	0.93	0.93	No	-
CP000492.1	817	Chlorobium phaeobacteroides DSM 266	CTCGAG	palindrome	Bacteria	Type II	CphORF1909P	380.70	380.70	0.68	0.68	No	-
CP000492.1	817	Chlorobium phaeobacteroides DSM 266	GTCGAC	palindrome	Bacteria	Type II	CphORF1501P	421.40	421.40	0.75	0.75	No	-
CP000503.1	2851	Shewanella sp. W3-18-1	CTGCAG	palindrome	Bacteria	Type II	SspW3ORF4074P	1210.30	1210.30	0.91	0.91	No	-
CP000507.1	1777	Shewanella amazonensis SB2B	GCSGC	palindrome	Bacteria	Type II	SamORF281P	19487.30	19487.30	0.99	0.99	No	-
CP000511.1	1856	Mycobacterium vanbaalenii PYR-1	CTYRAG	palindrome	Bacteria	Type II	MvaPORF5446P	4793.50	4793.50	0.95	0.95	No	-
CP000514.1	1754	Marinobacter hydrocarbonoclasticus VT8	CRTTGAC	GTCAAYG	Bacteria	Type IIG	MaqI	522.70	482.80	0.99	0.98	Yes	-
CP000514.1	1754	Marinobacter hydrocarbonoclasticus VT8	GGCGCC	palindrome	Bacteria	Type II	MaqORF1714P	3341.40	3341.40	0.99	0.99	No	-
CP000515.1	1754	Marinobacter hydrocarbonoclasticus VT8	CRTTGAC	GTCAAYG	Bacteria	Type IIG	MaqI	34.10	25.80	0.97	1.04	Yes	-
CP000515.1	1754	Marinobacter hydrocarbonoclasticus VT8	GGCGCC	palindrome	Bacteria	Type II	MaqORF1714P	120.10	120.10	1.11	1.11	No	-
CP000516.1	1754	Marinobacter hydrocarbonoclasticus VT8	CRTTGAC	GTCAAYG	Bacteria	Type IIG	MaqI	29.30	23.30	0.92	1.07	Yes	-
CP000516.1	1754	Marinobacter hydrocarbonoclasticus VT8	GGCGCC	palindrome	Bacteria	Type II	MaqORF1714P	81.10	81.10	0.84	0.84	No	-
CP000538.1	70	Campylobacter jejuni subsp. jejuni 81-176	AGTNNNNNNRTTG	CAAYNNNNNNACT	Bacteria	Type I	CjeFII	163.42	155.39	0.97	0.97	No	Yes
CP000538.1	70	Campylobacter jejuni subsp. jejuni 81-176	CCTTGC	GCAAGG	Bacteria	Type IIG	CjeFIII	347.70	344.30	1.02	1.00	Yes	Yes
CP000538.1	70	Campylobacter jejuni subsp. jejuni 81-176	GCANNNNNRTTA	TAAYNNNNNTGC	Bacteria	Type I	CjeFIV	231.36	233.15	1.00	0.98	Yes	Yes
CP000538.1	70	Campylobacter jejuni subsp. jejuni 81-176	GGRCA	TGYCC	Bacteria	Type IIG	CjeFV	1019.90	947.60	0.93	0.95	Yes	Yes
CP000539.1	2910	Acidovorax sp. JS42	GCCGGC	palindrome	Bacteria	Type II	AspJSORF4252P	7833.80	7833.80	0.97	0.97	No	-
CP000539.1	2910	Acidovorax sp. JS42	GTCGAC	palindrome	Bacteria	Type II	AspJSORF2202P	970.50	970.50	0.60	0.60	No	-
CP000540.1	2910	Acidovorax sp. JS42	GCCGGC	palindrome	Bacteria	Type II	AspJSORF4252P	185.60	185.60	0.93	0.93	No	-
CP000540.1	2910	Acidovorax sp. JS42	GTCGAC	palindrome	Bacteria	Type II	AspJSORF2202P	6.90	6.90	0.15	0.15	No	-
CP000541.1	2910	Acidovorax sp. JS42	GCCGGC	palindrome	Bacteria	Type II	AspJSORF4252P	194.90	194.90	0.95	0.95	No	-
CP000541.1	2910	Acidovorax sp. JS42	GTCGAC	palindrome	Bacteria	Type II	AspJSORF2202P	13.70	13.70	0.66	0.66	No	-
CP000542.1	1922	Verminephrobacter eiseniae EF01-2	AGGCCT	palindrome	Bacteria	Type II	VeiORF1948P	1234.10	1234.10	0.62	0.62	No	-
CP000542.1	1922	Verminephrobacter eiseniae EF01-2	CAGCTG	palindrome	Bacteria	Type II	VeiORF3519P, VeiORF627P	1055.80	1055.80	0.30	0.30	No	-
CP000542.1	1922	Verminephrobacter eiseniae EF01-2	CTCGAG	palindrome	Bacteria	Type II	VeiORF523P	1317.60	1317.60	0.53	0.53	No	-
CP000542.1	1922	Verminephrobacter eiseniae EF01-2	GTCGAC	palindrome	Bacteria	Type II	VeiORF1182P	2349.80	2349.80	0.95	0.95	No	-
CP000543.1	1922	Verminephrobacter eiseniae EF01-2	AGGCCT	palindrome	Bacteria	Type II	VeiORF1948P	6.30	6.30	0.32	0.32	No	-
CP000543.1	1922	Verminephrobacter eiseniae EF01-2	CAGCTG	palindrome	Bacteria	Type II	VeiORF3519P, VeiORF627P	5.60	5.60	0.00	0.00	No	-
CP000543.1	1922	Verminephrobacter eiseniae EF01-2	CTCGAG	palindrome	Bacteria	Type II	VeiORF523P	5.30	5.30	0.19	0.19	No	-
CP000543.1	1922	Verminephrobacter eiseniae EF01-2	GTCGAC	palindrome	Bacteria	Type II	VeiORF1182P	3.70	3.70	0.00	0.00	No	-
CP000544.1	1859	Halorhodospira halophila SL1	CCWGG	palindrome	Bacteria	Type II	HhaSLORF414P	17982.50	17982.50	1.00	1.00	No	-
CP000549.1	70	Campylobacter jejuni subsp. jejuni 81-176	AGTNNNNNNRTTG	CAAYNNNNNNACT	Bacteria	Type I	CjeFII	5.39	3.18	0.74	0.94	No	-
CP000549.1	70	Campylobacter jejuni subsp. jejuni 81-176	CCTTGC	GCAAGG	Bacteria	Type IIG	CjeFIII	4.90	9.40	1.02	1.06	Yes	-
CP000549.1	70	Campylobacter jejuni subsp. jejuni 81-176	GCANNNNNRTTA	TAAYNNNNNTGC	Bacteria	Type I	CjeFIV	8.06	11.18	0.99	1.07	Yes	-
CP000549.1	70	Campylobacter jejuni subsp. jejuni 81-176	GGRCA	TGYCC	Bacteria	Type IIG	CjeFV	48.60	15.20	0.84	1.05	Yes	-
CP000550.1	70	Campylobacter jejuni subsp. jejuni 81-176	AGTNNNNNNRTTG	CAAYNNNNNNACT	Bacteria	Type I	CjeFII	3.30	4.56	0.61	1.10	No	-
CP000550.1	70	Campylobacter jejuni subsp. jejuni 81-176	CCTTGC	GCAAGG	Bacteria	Type IIG	CjeFIII	0.80	6.10	1.22	1.32	Yes	-
CP000550.1	70	Campylobacter jejuni subsp. jejuni 81-176	GCANNNNNRTTA	TAAYNNNNNTGC	Bacteria	Type I	CjeFIV	6.90	3.97	1.02	1.01	Yes	-
CP000550.1	70	Campylobacter jejuni subsp. jejuni 81-176	GGRCA	TGYCC	Bacteria	Type IIG	CjeFV	32.10	10.40	0.84	1.06	Yes	-
CP000553.1	450	Prochlorococcus marinus str. NATL1A	CCNGG	palindrome	Bacteria	Type II	PmaNATORF371P	2057.20	2057.20	0.91	0.91	No	-
CP000557.1	1958	Geobacillus thermodenitrificans NG80-2	GATC	palindrome	Bacteria	Type II	GthNGORF2051P	16347.40	16347.40	0.93	0.93	No	-
CP000558.1	1958	Geobacillus thermodenitrificans NG80-2	GATC	palindrome	Bacteria	Type II	GthNGORF2051P	259.60	259.60	0.96	0.96	No	-
CP000559.1	1947	Methanocorpusculum labreanum Z	ACCNNNNNNRTGA	TCAYNNNNNNGGT	Archaea	Type I	MlaZIP	296.25	297.50	0.98	0.99	No	-
CP000559.1	1947	Methanocorpusculum labreanum Z	CTSAG	palindrome	Archaea	Type III	MlaZIIP	2194.10	2194.10	1.06	1.06	No	-
CP000563.1	870	Shewanella baltica OS155	GCTAGC	palindrome	Bacteria	Type II	SbaOSORF3617P	891.10	891.10	0.91	0.91	No	-
CP000564.1	870	Shewanella baltica OS155	GCTAGC	palindrome	Bacteria	Type II	SbaOSORF3617P	17.10	17.10	1.11	1.11	No	-
CP000565.1	870	Shewanella baltica OS155	GCTAGC	palindrome	Bacteria	Type II	SbaOSORF3617P	7.00	7.00	0.72	0.72	No	-
CP000566.1	870	Shewanella baltica OS155	GCTAGC	palindrome	Bacteria	Type II	SbaOSORF3617P	2.00	2.00	1.02	1.02	No	-
CP000567.1	870	Shewanella baltica OS155	GCTAGC	palindrome	Bacteria	Type II	SbaOSORF3617P	0.60	0.60	0.00	0.00	No	-
CP000568.1	1327	Ruminiclostridium thermocellum ATCC 27405	ATGAC	GTCAT	Bacteria	Type III	CthIIIP	3494.30	3408.10	1.02	0.99	No	-
CP000568.1	1327	Ruminiclostridium thermocellum ATCC 27405	GATC	palindrome	Bacteria	Type II	CthORF1513P, CthORF2470P	7001.70	7001.70	0.59	0.59	No	-
CP000568.1	1327	Ruminiclostridium thermocellum ATCC 27405	GCWGC	palindrome	Bacteria	Type II	CthORF1749P	6463.60	6463.60	0.97	0.97	No	-
CP000568.1	1327	Ruminiclostridium thermocellum ATCC 27405	GGCC	palindrome	Bacteria	Type II	CthORF2320P	6724.40	6724.40	0.91	0.91	No	-
CP000569.1	440	Actinobacillus pleuropneumoniae serovar 5b str. L20	CCGG	palindrome	Bacteria	Type II	AplL20ORF1202P	9642.60	9642.60	1.06	1.06	No	-
CP000570.1	991	Burkholderia pseudomallei 668	CACAG	CTGTG	Bacteria	Type III	Bps668ORF46P	1194.90	1114.60	1.02	1.02	No	-
CP000571.1	991	Burkholderia pseudomallei 668	CACAG	CTGTG	Bacteria	Type III	Bps668ORF46P	988.40	987.80	1.02	1.00	No	-
CP000575.1	1935	Staphylothermus marinus F1	CAYNNNNNNTCA	TGANNNNNNRTG	Archaea	Type I	SmaF1IP	713.23	771.69	1.00	1.01	No	-
CP000577.1	1052	Rhodobacter sphaeroides ATCC 17029	CCWGG	palindrome	Bacteria	Type II	Rsp17029ORF3387P	7737.00	7737.00	0.65	0.65	No	-
CP000578.1	1052	Rhodobacter sphaeroides ATCC 17029	CCWGG	palindrome	Bacteria	Type II	Rsp17029ORF3387P	3046.50	3046.50	0.68	0.68	No	-
CP000579.1	1052	Rhodobacter sphaeroides ATCC 17029	CCWGG	palindrome	Bacteria	Type II	Rsp17029ORF3387P	367.10	367.10	0.75	0.75	No	-
CP000580.1	2879	Mycobacterium sp. JLS	CNNR	YNNG	Bacteria	Type IIM	MspJI	1034358.20	1032882.80	0.92	0.92	Yes	-
CP000605.1	740	Bifidobacterium longum DJO10A	CCWGG	palindrome	Bacteria	Type II	BloDORF356P	5120.70	5120.70	0.86	0.86	No	-
CP000605.1	740	Bifidobacterium longum DJO10A	GATC	palindrome	Bacteria	Type II	BloDORF1359P	13656.20	13656.20	0.81	0.81	No	-
CP000606.1	1824	Shewanella loihica PV-4	CTGCAG	palindrome	Bacteria	Type II	SloPVORF933P	2010.60	2010.60	1.00	1.00	No	-
CP000607.1	1717	Chlorobium phaeovibrioides DSM 265	ACGT	palindrome	Bacteria	Type II	PviORF62P	2203.00	2203.00	0.10	0.10	No	-
CP000608.1	1064	Francisella tularensis subsp. tularensis WY96-3418	GGCC	palindrome	Bacteria	Type II	FtuWORF79P	943.40	943.40	0.52	0.52	No	-
CP000612.1	1789	Desulfotomaculum reducens MI-1	CCCGGG	palindrome	Bacteria	Type II	DreMORF864P	1158.40	1158.40	0.91	0.91	No	-
CP000613.2	1955	Rhodospirillum centenum SW	CATCGAC	GTCGATG	Bacteria	Type IIG	RceI	1097.90	1075.80	1.01	1.02	Yes	-
CP000614.1	1686	Burkholderia vietnamiensis G4	CTGCAG	palindrome	Bacteria	Type II	BviG4ORF174P	2322.60	2322.60	0.98	0.98	No	-
CP000615.1	1686	Burkholderia vietnamiensis G4	CTGCAG	palindrome	Bacteria	Type II	BviG4ORF174P	1485.60	1485.60	0.97	0.97	No	-
CP000616.1	1686	Burkholderia vietnamiensis G4	CTGCAG	palindrome	Bacteria	Type II	BviG4ORF174P	742.30	742.30	0.99	0.99	No	-
CP000617.1	1686	Burkholderia vietnamiensis G4	CTGCAG	palindrome	Bacteria	Type II	BviG4ORF174P	97.20	97.20	0.71	0.71	No	-
CP000618.1	1686	Burkholderia vietnamiensis G4	CTGCAG	palindrome	Bacteria	Type II	BviG4ORF174P	150.20	150.20	0.96	0.96	No	-
CP000619.1	1686	Burkholderia vietnamiensis G4	CTGCAG	palindrome	Bacteria	Type II	BviG4ORF174P	110.40	110.40	1.05	1.05	No	-
CP000620.1	1686	Burkholderia vietnamiensis G4	CTGCAG	palindrome	Bacteria	Type II	BviG4ORF174P	45.50	45.50	1.01	1.01	No	-
CP000621.1	1686	Burkholderia vietnamiensis G4	CTGCAG	palindrome	Bacteria	Type II	BviG4ORF174P	22.90	22.90	0.31	0.31	No	-
CP000640.1	846	Shigella dysenteriae Sd197	CTGCAG	palindrome	Bacteria	Type II	SdySORF1926P	1.10	1.10	0.91	0.91	No	-
CP000641.1	859	Shigella sonnei Ss046	CTGCAG	palindrome	Bacteria	Type II	Sso46ORF1583P	2.30	2.30	0.86	0.86	No	-
CP000642.1	859	Shigella sonnei Ss046	CTGCAG	palindrome	Bacteria	Type II	Sso46ORF1583P	1.00	1.00	1.00	1.00	No	-
CP000643.1	859	Shigella sonnei Ss046	CTGCAG	palindrome	Bacteria	Type II	Sso46ORF1583P	0.30	0.30	0.00	0.00	No	-
CP000647.1	1302	Klebsiella pneumoniae subsp. pneumoniae MGH 78578	ACGNNNNNNCTG	CAGNNNNNNCGT	Bacteria	Type I	KpnMORF7086P, KpnMORF958P	1649.00	1634.48	0.99	1.00	No	-
CP000648.1	1302	Klebsiella pneumoniae subsp. pneumoniae MGH 78578	ACGNNNNNNCTG	CAGNNNNNNCGT	Bacteria	Type I	KpnMORF7086P, KpnMORF958P	66.31	56.62	1.07	0.99	No	-
CP000649.1	1302	Klebsiella pneumoniae subsp. pneumoniae MGH 78578	ACGNNNNNNCTG	CAGNNNNNNCGT	Bacteria	Type I	KpnMORF7086P, KpnMORF958P	32.47	45.24	1.08	1.15	No	-
CP000650.1	1302	Klebsiella pneumoniae subsp. pneumoniae MGH 78578	ACGNNNNNNCTG	CAGNNNNNNCGT	Bacteria	Type I	KpnMORF7086P, KpnMORF958P	42.97	53.95	0.91	0.93	No	-
CP000651.1	1302	Klebsiella pneumoniae subsp. pneumoniae MGH 78578	ACGNNNNNNCTG	CAGNNNNNNCGT	Bacteria	Type I	KpnMORF7086P, KpnMORF958P	0.55	0.61	1.81	1.64	No	-
CP000652.1	1302	Klebsiella pneumoniae subsp. pneumoniae MGH 78578	ACGNNNNNNCTG	CAGNNNNNNCGT	Bacteria	Type I	KpnMORF7086P, KpnMORF958P	0.16	1.08	0.00	0.92	No	-
CP000656.1	3117	Mycobacterium gilvum PYR-GCK	CTYRAG	palindrome	Bacteria	Type II	MgiORF1344P	3910.90	3910.90	0.95	0.95	No	-
CP000657.1	3117	Mycobacterium gilvum PYR-GCK	CTYRAG	palindrome	Bacteria	Type II	MgiORF1344P	179.90	179.90	0.92	0.92	No	-
CP000658.1	3117	Mycobacterium gilvum PYR-GCK	CTYRAG	palindrome	Bacteria	Type II	MgiORF1344P	13.50	13.50	0.89	0.89	No	-
CP000659.1	3117	Mycobacterium gilvum PYR-GCK	CTYRAG	palindrome	Bacteria	Type II	MgiORF1344P	9.90	9.90	0.91	0.91	No	-
CP000667.1	1099	Salinispora tropica CNB-440	CTGCAG	palindrome	Bacteria	Type II	StrCORF104P	1157.70	1157.70	0.62	0.62	No	-
CP000671.1	457	Haemophilus influenzae PittEE	CGCG	palindrome	Bacteria	Type II	HinEEORF5555P	3835.70	3835.70	0.71	0.71	No	-
CP000672.1	458	Haemophilus influenzae PittGG	RGCGCY	palindrome	Bacteria	Type II	HinGGORF545P	351.00	351.00	0.56	0.56	No	-
CP000673.1	1202	Clostridium kluyveri DSM 555	CCGG	palindrome	Bacteria	Type II	CklORF2671P	4256.50	4256.50	0.88	0.88	No	-
CP000674.1	1202	Clostridium kluyveri DSM 555	CCGG	palindrome	Bacteria	Type II	CklORF2671P	43.80	43.80	1.17	1.17	No	-
CP000679.1	1800	Caldicellulosiruptor saccharolyticus DSM 8903	GASTC	palindrome	Bacteria	Type II	CsaDORF2754P	2045.80	2045.80	0.99	0.99	No	-
CP000685.1	1871	Flavobacterium johnsoniae UW101	GCNGC	palindrome	Bacteria	Type II	FjoUWORF652P	16474.70	16474.70	0.91	0.91	No	-
CP000686.1	2914	Roseiflexus sp. RS-1	CTGCAG	palindrome	Bacteria	Type II	RspRSORF2227P	1688.40	1688.40	0.51	0.51	No	-
CP000686.1	2914	Roseiflexus sp. RS-1	CYCGRG	palindrome	Bacteria	Type II	RspRSORF2824P	2639.30	2639.30	0.56	0.56	No	-
CP000686.1	2914	Roseiflexus sp. RS-1	GACGTC	palindrome	Bacteria	Type II	RspRSORF4284P	1319.50	1319.50	0.80	0.80	No	-
CP000686.1	2914	Roseiflexus sp. RS-1	GCCNNNNNGGC	palindrome	Bacteria	Type II	RspRSI	2452.94	2452.94	0.81	0.81	No	-
CP000686.1	2914	Roseiflexus sp. RS-1	GGCC	palindrome	Bacteria	Type II	RspRSORF3042P	16293.70	16293.70	0.34	0.34	No	-
CP000686.1	2914	Roseiflexus sp. RS-1	GGCGCC	palindrome	Bacteria	Type II	RspRSORF4109P	6908.30	6908.30	1.03	1.03	No	-
CP000686.1	2914	Roseiflexus sp. RS-1	GTCGAC	palindrome	Bacteria	Type II	RspRSORF1243P	1458.70	1458.70	0.45	0.45	No	-
CP000686.1	2914	Roseiflexus sp. RS-1	TCGCGA	palindrome	Bacteria	Type II	RspRSORF4066P	1368.60	1368.60	0.58	0.58	No	-
CP000686.1	2914	Roseiflexus sp. RS-1	TTAA	palindrome	Bacteria	Type II	RspRSORF124P	2839.60	2839.60	0.79	0.79	No	-
CP000688.1	1560	Dehalococcoides mccartyi BAV1	GGCC	palindrome	Bacteria	Type II	DspBAVORF79P	6134.50	6134.50	0.77	0.77	No	-
CP000689.1	1861	Acidiphilium cryptum JF-5	CCWGG	palindrome	Bacteria	Type II	AcrJFORF3583P	685.70	685.70	0.95	0.95	No	-
CP000689.1	1861	Acidiphilium cryptum JF-5	CTGCAG	palindrome	Bacteria	Type II	AcrJFORF792P	71.60	71.60	0.92	0.92	No	-
CP000690.1	1861	Acidiphilium cryptum JF-5	CCWGG	palindrome	Bacteria	Type II	AcrJFORF3583P	642.40	642.40	0.96	0.96	No	-
CP000690.1	1861	Acidiphilium cryptum JF-5	CTGCAG	palindrome	Bacteria	Type II	AcrJFORF792P	68.40	68.40	0.94	0.94	No	-
CP000691.1	1861	Acidiphilium cryptum JF-5	CCWGG	palindrome	Bacteria	Type II	AcrJFORF3583P	323.20	323.20	0.96	0.96	No	-
CP000691.1	1861	Acidiphilium cryptum JF-5	CTGCAG	palindrome	Bacteria	Type II	AcrJFORF792P	23.10	23.10	0.95	0.95	No	-
CP000692.1	1861	Acidiphilium cryptum JF-5	CCWGG	palindrome	Bacteria	Type II	AcrJFORF3583P	129.70	129.70	0.95	0.95	No	-
CP000692.1	1861	Acidiphilium cryptum JF-5	CTGCAG	palindrome	Bacteria	Type II	AcrJFORF792P	12.80	12.80	1.17	1.17	No	-
CP000693.1	1861	Acidiphilium cryptum JF-5	CCWGG	palindrome	Bacteria	Type II	AcrJFORF3583P	146.70	146.70	0.98	0.98	No	-
CP000693.1	1861	Acidiphilium cryptum JF-5	CTGCAG	palindrome	Bacteria	Type II	AcrJFORF792P	10.00	10.00	1.10	1.10	No	-
CP000694.1	1861	Acidiphilium cryptum JF-5	CCWGG	palindrome	Bacteria	Type II	AcrJFORF3583P	35.10	35.10	1.14	1.14	No	-
CP000694.1	1861	Acidiphilium cryptum JF-5	CTGCAG	palindrome	Bacteria	Type II	AcrJFORF792P	1.10	1.10	0.00	0.00	No	-
CP000695.1	1861	Acidiphilium cryptum JF-5	CCWGG	palindrome	Bacteria	Type II	AcrJFORF3583P	21.30	21.30	0.80	0.80	No	-
CP000695.1	1861	Acidiphilium cryptum JF-5	CTGCAG	palindrome	Bacteria	Type II	AcrJFORF792P	0.40	0.40	0.00	0.00	No	-
CP000696.1	1861	Acidiphilium cryptum JF-5	CCWGG	palindrome	Bacteria	Type II	AcrJFORF3583P	14.80	14.80	0.88	0.88	No	-
CP000696.1	1861	Acidiphilium cryptum JF-5	CTGCAG	palindrome	Bacteria	Type II	AcrJFORF792P	1.10	1.10	0.93	0.93	No	-
CP000697.1	1861	Acidiphilium cryptum JF-5	CCWGG	palindrome	Bacteria	Type II	AcrJFORF3583P	11187.20	11187.20	0.93	0.93	No	-
CP000697.1	1861	Acidiphilium cryptum JF-5	CTGCAG	palindrome	Bacteria	Type II	AcrJFORF792P	1341.40	1341.40	0.84	0.84	No	-
CP000698.1	1860	Geobacter uraniireducens Rf4	GGTACC	palindrome	Bacteria	Type II	GurRORF3275P	700.30	700.30	0.85	0.85	No	-
CP000702.1	1913	Thermotoga petrophila RKU-1	CGCG	palindrome	Bacteria	Type II	TpeRKUORF591P	2935.20	2935.20	0.93	0.93	No	-
CP000713.1	2912	Psychrobacter sp. PRwf-1	CCYCAG	CTGRGG	Bacteria	Type IIG	PspPRORF2393P	1229.20	1135.30	0.97	0.96	No	-
CP000713.1	2912	Psychrobacter sp. PRwf-1	GATC	palindrome	Bacteria	Type IIM	PspPRORF124P	9409.10	9409.10	0.67	0.67	No	-
CP000714.1	2912	Psychrobacter sp. PRwf-1	CCYCAG	CTGRGG	Bacteria	Type IIG	PspPRORF2393P	2.50	5.30	1.22	0.76	No	-
CP000714.1	2912	Psychrobacter sp. PRwf-1	GATC	palindrome	Bacteria	Type IIM	PspPRORF124P	46.20	46.20	0.76	0.76	No	-
CP000715.1	2912	Psychrobacter sp. PRwf-1	CCYCAG	CTGRGG	Bacteria	Type IIG	PspPRORF2393P	1.30	0.00	0.77	-	No	-
CP000715.1	2912	Psychrobacter sp. PRwf-1	GATC	palindrome	Bacteria	Type IIM	PspPRORF124P	4.10	4.10	0.97	0.97	No	-
CP000716.1	1923	Thermosipho melanesiensis BI429	CCGG	palindrome	Bacteria	Type II	TmeBIIP	1819.40	1819.40	0.76	0.76	No	-
CP000716.1	1923	Thermosipho melanesiensis BI429	CGCC	GGCG	Bacteria	Type III	TmeBIVP	1258.00	1096.40	1.00	0.99	No	-
CP000716.1	1923	Thermosipho melanesiensis BI429	CGNNANNNNNNRTAY	RTAYNNNNNNTNNCG	Bacteria	Type I	TmeBIIIP	247.56	259.91	0.99	1.02	No	-
CP000716.1	1923	Thermosipho melanesiensis BI429	GATC	palindrome	Bacteria	Type II	TmeBIP	3338.80	3338.80	0.81	0.81	No	-
CP000725.1	1509	Streptococcus gordonii str. Challis substr. CH1	CCWGG	palindrome	Bacteria	Type II	SgoCH1ORF640P	2228.00	2228.00	0.96	0.96	No	-
CP000725.1	1509	Streptococcus gordonii str. Challis substr. CH1	GCNGC	palindrome	Bacteria	Type II	SgoCH1ORF643P	6250.60	6250.60	0.85	0.85	No	-
CP000726.1	1227	Clostridium botulinum A str. ATCC 19397	GCWGC	palindrome	Bacteria	Type II	CboAORF2811P	4028.40	4028.40	1.02	1.02	No	-
CP000727.1	1225	Clostridium botulinum A str. Hall	GCWGC	palindrome	Bacteria	Type II	CboAHORF2744P	3909.80	3909.80	1.02	1.02	No	-
CP000728.1	1228	Clostridium botulinum F str. Langeland	GCSGC	palindrome	Bacteria	Type II	CboFORF2133P	856.40	856.40	0.98	0.98	No	-
CP000729.1	1228	Clostridium botulinum F str. Langeland	GCSGC	palindrome	Bacteria	Type II	CboFORF2133P	0.50	0.50	0.00	0.00	No	-
CP000730.1	324	Staphylococcus aureus subsp. aureus USA300_TCH1516	SCNGS	palindrome	Bacteria	Type IV	SauTCHORF2480P	11993.40	11993.40	0.97	0.97	No	-
CP000731.1	324	Staphylococcus aureus subsp. aureus USA300_TCH1516	SCNGS	palindrome	Bacteria	Type IV	SauTCHORF2480P	84.00	84.00	1.02	1.02	No	-
CP000742.1	1945	Methanococcus vannielii SB	CGCG	palindrome	Archaea	Type II	MvaSBORF1633P	497.50	497.50	0.33	0.33	No	-
CP000743.1	1957	Methanococcus aeolicus Nankai-3	CTAG	palindrome	Archaea	Type II	MaeNORF192P	1249.20	1249.20	0.49	0.49	No	-
CP000744.1	766	Pseudomonas aeruginosa PA7	GAGGAC	GTCCTC	Bacteria	Type IIG	PaePA7I	2160.10	2309.40	1.00	1.01	No	-
CP000746.1	1766	Actinobacillus succinogenes 130Z	AAAYNNNNNNTGGC	GCCANNNNNNRTTT	Bacteria	Type I	Asu130IP	153.11	135.26	0.99	0.98	No	-
CP000764.1	2329	Bacillus cytotoxicus NVH 391-98	GATC	palindrome	Bacteria	Type II	Bce98ORF3991P	10067.80	10067.80	0.86	0.86	No	-
CP000764.1	2329	Bacillus cytotoxicus NVH 391-98	GCWGC	palindrome	Bacteria	Type II	Bce98ORF752P	6339.60	6339.60	1.01	1.01	No	-
CP000765.1	2329	Bacillus cytotoxicus NVH 391-98	GATC	palindrome	Bacteria	Type II	Bce98ORF3991P	13.70	13.70	0.87	0.87	No	-
CP000765.1	2329	Bacillus cytotoxicus NVH 391-98	GCWGC	palindrome	Bacteria	Type II	Bce98ORF752P	1.60	1.60	1.84	1.84	No	-
CP000771.1	1897	Fervidobacterium nodosum Rt17-B1	CCANNNNNNNRTC	GAYNNNNNNNTGG	Bacteria	Type I	FnoB1IP	575.62	551.72	1.02	1.01	No	-
CP000771.1	1897	Fervidobacterium nodosum Rt17-B1	CCGG	palindrome	Bacteria	Type II	FnoB1IIP	2028.90	2028.90	0.92	0.92	No	-
CP000771.1	1897	Fervidobacterium nodosum Rt17-B1	CGCC	GGCG	Bacteria	Type III	FnoB1IIIP	2169.70	1831.40	0.99	1.00	No	-
CP000774.1	1941	Parvibaculum lavamentivorans DS-1	CATCAG	CTGATG	Bacteria	Type IIG	PlaDI	1267.60	1331.20	0.95	0.95	Yes	-
CP000775.1	1983	Campylobacter hominis ATCC BAA-381	CCGG	palindrome	Bacteria	Type II	R2.Cho381ORF56P	0.70	0.70	0.00	0.00	No	-
CP000775.1	1983	Campylobacter hominis ATCC BAA-381	GATC	palindrome	Bacteria	Type II	Cho381ORF1229P	5.60	5.60	0.00	0.00	No	-
CP000776.1	1983	Campylobacter hominis ATCC BAA-381	CCGG	palindrome	Bacteria	Type II	R2.Cho381ORF56P	2891.80	2891.80	0.79	0.79	No	-
CP000776.1	1983	Campylobacter hominis ATCC BAA-381	GATC	palindrome	Bacteria	Type II	Cho381ORF1229P	3777.40	3777.40	0.68	0.68	No	-
CP000780.1	1956	Methanoregula boonei 6A8	AGCANNNNNNNNTCA	TGANNNNNNNNTGCT	Archaea	Type I	Mbo6A8ORF1031P	141.91	155.77	0.97	1.03	No	-
CP000780.1	1956	Methanoregula boonei 6A8	CTCGAG	palindrome	Archaea	Type II	Mbo6A8ORF2337P	466.00	466.00	0.57	0.57	No	-
CP000783.1	1730	Cronobacter sakazakii ATCC BAA-894	CGGCCG	palindrome	Bacteria	Type II	Csa894ORF6561P	1895.30	1895.30	0.68	0.68	No	-
CP000784.1	1730	Cronobacter sakazakii ATCC BAA-894	CGGCCG	palindrome	Bacteria	Type II	Csa894ORF6561P	11.60	11.60	0.52	0.52	No	-
CP000785.1	1730	Cronobacter sakazakii ATCC BAA-894	CGGCCG	palindrome	Bacteria	Type II	Csa894ORF6561P	57.20	57.20	0.59	0.59	No	-
CP000795.1	506	Escherichia coli E24377A	ACCACC	GGTGGT	Bacteria	Type III	EcoE24377ORF3323P	27.50	37.50	0.98	0.93	No	-
CP000796.1	506	Escherichia coli E24377A	ACCACC	GGTGGT	Bacteria	Type III	EcoE24377ORF3323P	19.00	4.30	0.95	0.92	No	-
CP000797.1	506	Escherichia coli E24377A	ACCACC	GGTGGT	Bacteria	Type III	EcoE24377ORF3323P	22.20	15.90	0.94	1.01	No	-
CP000798.1	506	Escherichia coli E24377A	ACCACC	GGTGGT	Bacteria	Type III	EcoE24377ORF3323P	0.30	5.40	0.00	0.74	No	-
CP000799.1	506	Escherichia coli E24377A	ACCACC	GGTGGT	Bacteria	Type III	EcoE24377ORF3323P	15.70	26.10	0.95	0.96	No	-
CP000800.1	506	Escherichia coli E24377A	ACCACC	GGTGGT	Bacteria	Type III	EcoE24377ORF3323P	2085.70	2050.70	1.02	1.03	No	-
CP000801.1	506	Escherichia coli E24377A	ACCACC	GGTGGT	Bacteria	Type III	EcoE24377ORF3323P	3.10	0.80	0.98	1.24	No	-
CP000803.1	1065	Francisella tularensis subsp. holarctica FTNF002-00	GGCC	palindrome	Bacteria	Type II	FtuFTAORF1963P	928.10	928.10	0.52	0.52	No	-
CP000804.1	1798	Roseiflexus castenholzii DSM 13941	CGATCG	palindrome	Bacteria	Type II	Rca13941ORF4397P	3177.60	3177.60	0.60	0.60	No	-
CP000804.1	1798	Roseiflexus castenholzii DSM 13941	CGTACG	palindrome	Bacteria	Type II	Rca13941ORF4183P	443.10	443.10	0.12	0.12	No	-
CP000804.1	1798	Roseiflexus castenholzii DSM 13941	CTGCAG	palindrome	Bacteria	Type II	Rca13941ORF3689P	1064.70	1064.70	0.15	0.15	No	-
CP000804.1	1798	Roseiflexus castenholzii DSM 13941	CYCGRG	palindrome	Bacteria	Type II	Rca13941ORF407P	3276.90	3276.90	0.70	0.70	No	-
CP000804.1	1798	Roseiflexus castenholzii DSM 13941	GAATTC	palindrome	Bacteria	Type II	Rca13941ORF1425P	697.00	697.00	0.83	0.83	No	-
CP000804.1	1798	Roseiflexus castenholzii DSM 13941	GATATC	palindrome	Bacteria	Type II	Rca13941ORF2236P	1058.90	1058.90	0.75	0.75	No	-
CP000804.1	1798	Roseiflexus castenholzii DSM 13941	GCCGGC	palindrome	Bacteria	Type II	Rca13941ORF4038P	5089.30	5089.30	0.82	0.82	No	-
CP000804.1	1798	Roseiflexus castenholzii DSM 13941	GGCC	palindrome	Bacteria	Type II	Rca13941ORF2134P	16988.40	16988.40	0.38	0.38	No	-
CP000804.1	1798	Roseiflexus castenholzii DSM 13941	GGCGCC	palindrome	Bacteria	Type II	Rca13941ORF1389P	7744.50	7744.50	1.03	1.03	No	-
CP000804.1	1798	Roseiflexus castenholzii DSM 13941	GTCGAC	palindrome	Bacteria	Type II	Rca13941ORF2225P, Rca13941ORF4293P, Rca13941ORF986P	1277.70	1277.70	0.46	0.46	No	-
CP000804.1	1798	Roseiflexus castenholzii DSM 13941	RCATGY	palindrome	Bacteria	Type II	Rca13941ORF1939P	5840.30	5840.30	0.97	0.97	No	-
CP000804.1	1798	Roseiflexus castenholzii DSM 13941	RGATCY	palindrome	Bacteria	Type II	Rca13941ORF1808P	2875.10	2875.10	0.68	0.68	No	-
CP000804.1	1798	Roseiflexus castenholzii DSM 13941	TCCGGA	palindrome	Bacteria	Type II	Rca13941ORF3693P	804.30	804.30	0.39	0.39	No	-
CP000804.1	1798	Roseiflexus castenholzii DSM 13941	TTCGAA	palindrome	Bacteria	Type II	Rca13941ORF1074P	624.00	624.00	0.85	0.85	No	-
CP000806.1	2925	Cyanothece sp. ATCC 51142	ATGCAT	palindrome	Bacteria	Type II	Csp68KIII	355.30	355.30	0.07	0.07	Yes	-
CP000806.1	2925	Cyanothece sp. ATCC 51142	CCTNNNNNAGG	palindrome	Bacteria	Type II	Csp68KORF1765P	373.36	373.36	0.20	0.20	No	-
CP000806.1	2925	Cyanothece sp. ATCC 51142	CGCG	palindrome	Bacteria	Type II	Csp68KVI	2400.60	2400.60	0.55	0.55	Yes	-
CP000806.1	2925	Cyanothece sp. ATCC 51142	CMGCKG	palindrome	Bacteria	Type II	Csp68KORF14P	888.80	888.80	0.45	0.45	No	-
CP000806.1	2925	Cyanothece sp. ATCC 51142	CYCGRG	palindrome	Bacteria	Type II	Csp68KORF1073P	463.90	463.90	0.28	0.28	No	-
CP000806.1	2925	Cyanothece sp. ATCC 51142	GGWCC	palindrome	Bacteria	Type II	Csp68KI	2054.80	2054.80	0.83	0.83	Yes	-
CP000806.1	2925	Cyanothece sp. ATCC 51142	GRCGYC	palindrome	Bacteria	Type II	Csp68KORF4745P	494.60	494.60	0.04	0.04	No	-
CP000806.1	2925	Cyanothece sp. ATCC 51142	RGCGCY	palindrome	Bacteria	Type II	Csp68KORF3196P	491.60	491.60	0.24	0.24	No	-
CP000806.1	2925	Cyanothece sp. ATCC 51142	TTCGAA	palindrome	Bacteria	Type II	Csp68KII	484.70	484.70	0.04	0.04	Yes	-
CP000807.1	2925	Cyanothece sp. ATCC 51142	ATGCAT	palindrome	Bacteria	Type II	Csp68KIII	34.20	34.20	0.06	0.06	Yes	-
CP000807.1	2925	Cyanothece sp. ATCC 51142	CCTNNNNNAGG	palindrome	Bacteria	Type II	Csp68KORF1765P	29.24	29.24	0.27	0.27	No	-
CP000807.1	2925	Cyanothece sp. ATCC 51142	CGCG	palindrome	Bacteria	Type II	Csp68KVI	270.00	270.00	0.78	0.78	Yes	-
CP000807.1	2925	Cyanothece sp. ATCC 51142	CMGCKG	palindrome	Bacteria	Type II	Csp68KORF14P	79.90	79.90	0.46	0.46	No	-
CP000807.1	2925	Cyanothece sp. ATCC 51142	CYCGRG	palindrome	Bacteria	Type II	Csp68KORF1073P	39.20	39.20	0.38	0.38	No	-
CP000807.1	2925	Cyanothece sp. ATCC 51142	GGWCC	palindrome	Bacteria	Type II	Csp68KI	139.70	139.70	0.74	0.74	Yes	-
CP000807.1	2925	Cyanothece sp. ATCC 51142	GRCGYC	palindrome	Bacteria	Type II	Csp68KORF4745P	61.10	61.10	0.36	0.36	No	-
CP000807.1	2925	Cyanothece sp. ATCC 51142	RGCGCY	palindrome	Bacteria	Type II	Csp68KORF3196P	85.20	85.20	0.66	0.66	No	-
CP000807.1	2925	Cyanothece sp. ATCC 51142	TTCGAA	palindrome	Bacteria	Type II	Csp68KII	48.90	48.90	0.10	0.10	Yes	-
CP000808.1	2925	Cyanothece sp. ATCC 51142	ATGCAT	palindrome	Bacteria	Type II	Csp68KIII	3.40	3.40	0.00	0.00	Yes	-
CP000808.1	2925	Cyanothece sp. ATCC 51142	CCTNNNNNAGG	palindrome	Bacteria	Type II	Csp68KORF1765P	2.70	2.70	0.00	0.00	No	-
CP000808.1	2925	Cyanothece sp. ATCC 51142	CGCG	palindrome	Bacteria	Type II	Csp68KVI	21.00	21.00	0.43	0.43	Yes	-
CP000808.1	2925	Cyanothece sp. ATCC 51142	CMGCKG	palindrome	Bacteria	Type II	Csp68KORF14P	8.80	8.80	0.57	0.57	No	-
CP000808.1	2925	Cyanothece sp. ATCC 51142	CYCGRG	palindrome	Bacteria	Type II	Csp68KORF1073P	2.50	2.50	0.00	0.00	No	-
CP000808.1	2925	Cyanothece sp. ATCC 51142	GGWCC	palindrome	Bacteria	Type II	Csp68KI	7.70	7.70	0.52	0.52	Yes	-
CP000808.1	2925	Cyanothece sp. ATCC 51142	GRCGYC	palindrome	Bacteria	Type II	Csp68KORF4745P	3.10	3.10	0.00	0.00	No	-
CP000808.1	2925	Cyanothece sp. ATCC 51142	RGCGCY	palindrome	Bacteria	Type II	Csp68KORF3196P	3.20	3.20	0.31	0.31	No	-
CP000808.1	2925	Cyanothece sp. ATCC 51142	TTCGAA	palindrome	Bacteria	Type II	Csp68KII	2.50	2.50	0.00	0.00	Yes	-
CP000809.1	2925	Cyanothece sp. ATCC 51142	ATGCAT	palindrome	Bacteria	Type II	Csp68KIII	1.80	1.80	0.00	0.00	Yes	-
CP000809.1	2925	Cyanothece sp. ATCC 51142	CCTNNNNNAGG	palindrome	Bacteria	Type II	Csp68KORF1765P	2.06	2.06	0.00	0.00	No	-
CP000809.1	2925	Cyanothece sp. ATCC 51142	CGCG	palindrome	Bacteria	Type II	Csp68KVI	10.00	10.00	1.00	1.00	Yes	-
CP000809.1	2925	Cyanothece sp. ATCC 51142	CMGCKG	palindrome	Bacteria	Type II	Csp68KORF14P	6.00	6.00	0.00	0.00	No	-
CP000809.1	2925	Cyanothece sp. ATCC 51142	CYCGRG	palindrome	Bacteria	Type II	Csp68KORF1073P	1.40	1.40	0.00	0.00	No	-
CP000809.1	2925	Cyanothece sp. ATCC 51142	GGWCC	palindrome	Bacteria	Type II	Csp68KI	9.10	9.10	0.33	0.33	Yes	-
CP000809.1	2925	Cyanothece sp. ATCC 51142	GRCGYC	palindrome	Bacteria	Type II	Csp68KORF4745P	3.70	3.70	0.00	0.00	No	-
CP000809.1	2925	Cyanothece sp. ATCC 51142	RGCGCY	palindrome	Bacteria	Type II	Csp68KORF3196P	3.30	3.30	0.00	0.00	No	-
CP000809.1	2925	Cyanothece sp. ATCC 51142	TTCGAA	palindrome	Bacteria	Type II	Csp68KII	2.50	2.50	0.00	0.00	Yes	-
CP000810.1	2925	Cyanothece sp. ATCC 51142	ATGCAT	palindrome	Bacteria	Type II	Csp68KIII	0.60	0.60	0.00	0.00	Yes	-
CP000810.1	2925	Cyanothece sp. ATCC 51142	CCTNNNNNAGG	palindrome	Bacteria	Type II	Csp68KORF1765P	1.53	1.53	0.65	0.65	No	-
CP000810.1	2925	Cyanothece sp. ATCC 51142	CGCG	palindrome	Bacteria	Type II	Csp68KVI	8.90	8.90	0.79	0.79	Yes	-
CP000810.1	2925	Cyanothece sp. ATCC 51142	CMGCKG	palindrome	Bacteria	Type II	Csp68KORF14P	2.90	2.90	0.35	0.35	No	-
CP000810.1	2925	Cyanothece sp. ATCC 51142	CYCGRG	palindrome	Bacteria	Type II	Csp68KORF1073P	1.70	1.70	1.18	1.18	No	-
CP000810.1	2925	Cyanothece sp. ATCC 51142	GGWCC	palindrome	Bacteria	Type II	Csp68KI	4.80	4.80	0.62	0.62	Yes	-
CP000810.1	2925	Cyanothece sp. ATCC 51142	GRCGYC	palindrome	Bacteria	Type II	Csp68KORF4745P	2.40	2.40	0.00	0.00	No	-
CP000810.1	2925	Cyanothece sp. ATCC 51142	RGCGCY	palindrome	Bacteria	Type II	Csp68KORF3196P	1.40	1.40	0.00	0.00	No	-
CP000810.1	2925	Cyanothece sp. ATCC 51142	TTCGAA	palindrome	Bacteria	Type II	Csp68KII	0.30	0.30	0.00	0.00	Yes	-
CP000811.1	2925	Cyanothece sp. ATCC 51142	ATGCAT	palindrome	Bacteria	Type II	Csp68KIII	0.90	0.90	0.00	0.00	Yes	-
CP000811.1	2925	Cyanothece sp. ATCC 51142	CCTNNNNNAGG	palindrome	Bacteria	Type II	Csp68KORF1765P	0.13	0.13	0.00	0.00	No	-
CP000811.1	2925	Cyanothece sp. ATCC 51142	CGCG	palindrome	Bacteria	Type II	Csp68KVI	3.50	3.50	0.85	0.85	Yes	-
CP000811.1	2925	Cyanothece sp. ATCC 51142	CMGCKG	palindrome	Bacteria	Type II	Csp68KORF14P	3.10	3.10	0.65	0.65	No	-
CP000811.1	2925	Cyanothece sp. ATCC 51142	CYCGRG	palindrome	Bacteria	Type II	Csp68KORF1073P	0.00	0.00	-	-	No	-
CP000811.1	2925	Cyanothece sp. ATCC 51142	GGWCC	palindrome	Bacteria	Type II	Csp68KI	4.40	4.40	0.91	0.91	Yes	-
CP000811.1	2925	Cyanothece sp. ATCC 51142	GRCGYC	palindrome	Bacteria	Type II	Csp68KORF4745P	0.40	0.40	0.00	0.00	No	-
CP000811.1	2925	Cyanothece sp. ATCC 51142	RGCGCY	palindrome	Bacteria	Type II	Csp68KORF3196P	0.60	0.60	0.00	0.00	No	-
CP000811.1	2925	Cyanothece sp. ATCC 51142	TTCGAA	palindrome	Bacteria	Type II	Csp68KII	0.10	0.10	0.00	0.00	Yes	-
CP000814.1	72	Campylobacter jejuni subsp. jejuni 81116	ACNNNNNCTC	GAGNNNNNGT	Bacteria	Type IIG	CjeEORF992P	550.41	510.03	0.95	0.99	No	-
CP000814.1	72	Campylobacter jejuni subsp. jejuni 81116	CCNGG	palindrome	Bacteria	Type II	CjeEORF133P	711.50	711.50	0.84	0.84	No	-
CP000817.1	1974	Lysinibacillus sphaericus C3-41	GGCC	palindrome	Bacteria	Type II	LspCORF497P	5885.30	5885.30	0.77	0.77	No	-
CP000818.1	1974	Lysinibacillus sphaericus C3-41	GGCC	palindrome	Bacteria	Type II	LspCORF497P	138.90	138.90	0.89	0.89	No	-
CP000819.1	508	Escherichia coli B str. REL606	AGCANNNNNNNNTCA	TGANNNNNNNNTGCT	Bacteria	Type I	Eco606ORF4215P	351.75	331.72	1.00	1.02	No	-
CP000820.1	2813	Frankia sp. EAN1pec	CC	GG	Bacteria	Type IIM	FspEI	1133027.90	1140708.20	0.87	0.87	Yes	-
CP000821.1	1959	Shewanella sediminis HAW-EB3	CTGCAG	palindrome	Bacteria	Type II	SseHAWORF4247P	1862.60	1862.60	0.96	0.96	No	-
CP000822.1	1729	Citrobacter koseri ATCC BAA-895	CCWGG	palindrome	Bacteria	Type II	CkoORF3470P	15156.80	15156.80	0.89	0.89	No	-
CP000823.1	1729	Citrobacter koseri ATCC BAA-895	CCWGG	palindrome	Bacteria	Type II	CkoORF3470P	20.20	20.20	0.84	0.84	No	-
CP000824.1	1729	Citrobacter koseri ATCC BAA-895	CCWGG	palindrome	Bacteria	Type II	CkoORF3470P	8.30	8.30	0.85	0.85	No	-
CP000826.1	1939	Serratia proteamaculans 568	CCWGG	palindrome	Bacteria	Type II	Spr568ORF573P	19320.80	19320.80	0.95	0.95	No	-
CP000827.1	1939	Serratia proteamaculans 568	CCWGG	palindrome	Bacteria	Type II	Spr568ORF573P	70.10	70.10	0.91	0.91	No	-
CP000828.1	1740	Acaryochloris marina MBIC11017	CCGCGG	palindrome	Bacteria	Type II	AmaMORF2583P	377.60	377.60	0.52	0.52	No	-
CP000838.1	1740	Acaryochloris marina MBIC11017	CCGCGG	palindrome	Bacteria	Type II	AmaMORF2583P	22.60	22.60	0.35	0.35	No	-
CP000839.1	1740	Acaryochloris marina MBIC11017	CCGCGG	palindrome	Bacteria	Type II	AmaMORF2583P	13.30	13.30	0.23	0.23	No	-
CP000840.1	1740	Acaryochloris marina MBIC11017	CCGCGG	palindrome	Bacteria	Type II	AmaMORF2583P	12.40	12.40	0.16	0.16	No	-
CP000841.1	1740	Acaryochloris marina MBIC11017	CCGCGG	palindrome	Bacteria	Type II	AmaMORF2583P	10.70	10.70	0.56	0.56	No	-
CP000842.1	1740	Acaryochloris marina MBIC11017	CCGCGG	palindrome	Bacteria	Type II	AmaMORF2583P	3.10	3.10	0.00	0.00	No	-
CP000843.1	1740	Acaryochloris marina MBIC11017	CCGCGG	palindrome	Bacteria	Type II	AmaMORF2583P	7.70	7.70	0.00	0.00	No	-
CP000844.1	1740	Acaryochloris marina MBIC11017	CCGCGG	palindrome	Bacteria	Type II	AmaMORF2583P	7.40	7.40	0.14	0.14	No	-
CP000845.1	1740	Acaryochloris marina MBIC11017	CCGCGG	palindrome	Bacteria	Type II	AmaMORF2583P	3.10	3.10	0.00	0.00	No	-
CP000846.1	1740	Acaryochloris marina MBIC11017	CCGCGG	palindrome	Bacteria	Type II	AmaMORF2583P	-	-	-	-	No	-
CP000847.1	1738	Rickettsia akari str. Hartford	CCSGG	palindrome	Bacteria	Type II	RakHORF5755P	235.10	235.10	1.10	1.10	No	-
CP000849.1	1133	Rickettsia bellii OSU 85-389	CGCG	palindrome	Bacteria	Type II	RbeOORF2475P	585.00	585.00	0.14	0.14	No	-
CP000853.1	1870	Alkaliphilus oremlandii OhILAs	GGCC	palindrome	Bacteria	Type II	AorOORF1855P	4087.30	4087.30	0.74	0.74	No	-
CP000855.1	1993	Thermococcus onnurineus NA1	GTMKAC	palindrome	Archaea	Type II	TonNAORF1383P	1161.90	1161.90	0.91	0.91	No	-
CP000857.1	99	Salmonella enterica subsp. enterica serovar Paratyphi C str. RKS4594	CAGAG	CTCTG	Bacteria	Type III	SenRKSORF368P	3231.60	3239.20	0.89	0.88	No	-
CP000858.1	99	Salmonella enterica subsp. enterica serovar Paratyphi C str. RKS4594	CAGAG	CTCTG	Bacteria	Type III	SenRKSORF368P	66.60	70.90	0.89	0.93	No	-
CP000859.1	1946	Desulfococcus oleovorans Hxd3	CTGCAG	palindrome	Bacteria	Type II	DolHORF3090P	983.00	983.00	0.77	0.77	No	-
CP000859.1	1946	Desulfococcus oleovorans Hxd3	GGATCC	palindrome	Bacteria	Type II	DolHORF939P	708.80	708.80	0.88	0.88	No	-
CP000875.1	1883	Herpetosiphon aurantiacus DSM 785	CTTGGCC	GGCCAAG	Bacteria	Type IIG	HauORF1937P	1511.10	1440.30	1.01	1.02	No	-
CP000875.1	1883	Herpetosiphon aurantiacus DSM 785	GACNNNGTC	palindrome	Bacteria	Type II	HauORF1126P	237.51	237.51	0.17	0.17	No	-
CP000875.1	1883	Herpetosiphon aurantiacus DSM 785	GCWGC	palindrome	Bacteria	Type II	HauORF1333P	28374.50	28374.50	0.95	0.95	No	-
CP000875.1	1883	Herpetosiphon aurantiacus DSM 785	GGATCC	palindrome	Bacteria	Type II	HauORF2756P	592.00	592.00	0.05	0.05	No	-
CP000875.1	1883	Herpetosiphon aurantiacus DSM 785	GTCGAC	palindrome	Bacteria	Type II	HauORF528P	478.20	478.20	0.10	0.10	No	-
CP000875.1	1883	Herpetosiphon aurantiacus DSM 785	TGGCCA	palindrome	Bacteria	Type IIG	HauII, HauORF544P	4745.10	4745.10	0.91	0.91	Yes	-
CP000876.1	1883	Herpetosiphon aurantiacus DSM 785	CTTGGCC	GGCCAAG	Bacteria	Type IIG	HauORF1937P	51.70	61.90	0.97	1.00	No	-
CP000876.1	1883	Herpetosiphon aurantiacus DSM 785	GACNNNGTC	palindrome	Bacteria	Type II	HauORF1126P	39.58	39.58	0.68	0.68	No	-
CP000876.1	1883	Herpetosiphon aurantiacus DSM 785	GCWGC	palindrome	Bacteria	Type II	HauORF1333P	1567.60	1567.60	0.94	0.94	No	-
CP000876.1	1883	Herpetosiphon aurantiacus DSM 785	GGATCC	palindrome	Bacteria	Type II	HauORF2756P	61.70	61.70	0.11	0.11	No	-
CP000876.1	1883	Herpetosiphon aurantiacus DSM 785	GTCGAC	palindrome	Bacteria	Type II	HauORF528P	33.40	33.40	0.21	0.21	No	-
CP000876.1	1883	Herpetosiphon aurantiacus DSM 785	TGGCCA	palindrome	Bacteria	Type IIG	HauII, HauORF544P	240.50	240.50	0.99	0.99	Yes	-
CP000877.1	1883	Herpetosiphon aurantiacus DSM 785	CTTGGCC	GGCCAAG	Bacteria	Type IIG	HauORF1937P	20.10	11.90	0.95	1.10	No	-
CP000877.1	1883	Herpetosiphon aurantiacus DSM 785	GACNNNGTC	palindrome	Bacteria	Type II	HauORF1126P	6.91	6.91	0.43	0.43	No	-
CP000877.1	1883	Herpetosiphon aurantiacus DSM 785	GCWGC	palindrome	Bacteria	Type II	HauORF1333P	414.60	414.60	0.96	0.96	No	-
CP000877.1	1883	Herpetosiphon aurantiacus DSM 785	GGATCC	palindrome	Bacteria	Type II	HauORF2756P	14.80	14.80	0.07	0.07	No	-
CP000877.1	1883	Herpetosiphon aurantiacus DSM 785	GTCGAC	palindrome	Bacteria	Type II	HauORF528P	10.60	10.60	0.28	0.28	No	-
CP000877.1	1883	Herpetosiphon aurantiacus DSM 785	TGGCCA	palindrome	Bacteria	Type IIG	HauII, HauORF544P	79.60	79.60	0.94	0.94	Yes	-
CP000880.1	100	Salmonella enterica subsp. arizonae serovar 62:z4,z23:-	AYCNNNNNCTCC	GGAGNNNNNGRT	Bacteria	Type I	SenAZIP	407.78	415.08	0.99	0.99	No	-
CP000880.1	100	Salmonella enterica subsp. arizonae serovar 62:z4,z23:-	CAGAG	CTCTG	Bacteria	Type III	SenAZII	3275.00	3258.80	0.92	0.94	Yes	-
CP000880.1	100	Salmonella enterica subsp. arizonae serovar 62:z4,z23:-	CCWGG	palindrome	Bacteria	Type II	SenAZORF3133P	13690.80	13690.80	0.89	0.89	No	-
CP000886.1	101	Salmonella enterica subsp. enterica serovar Paratyphi B str. SPB7	CAGAG	CTCTG	Bacteria	Type III	SenSPBIIP	3288.40	3338.90	0.89	0.89	No	-
CP000886.1	101	Salmonella enterica subsp. enterica serovar Paratyphi B str. SPB7	CCWGG	palindrome	Bacteria	Type II	SenSPBORF5653P	15117.60	15117.60	0.90	0.90	No	-
CP000886.1	101	Salmonella enterica subsp. enterica serovar Paratyphi B str. SPB7	CRTANNNNNNNNTCGC	GCGANNNNNNNNTAYG	Bacteria	Type I	SenSPBIP	162.82	152.25	0.96	1.01	No	-
CP000896.1	1965	Acholeplasma laidlawii PG-8A	GATC	palindrome	Bacteria	Type II	AlaPGORF1083P	4110.60	4110.60	0.88	0.88	No	-
CP000903.1	1820	Bacillus weihenstephanensis KBAB4	GCNGC	palindrome	Bacteria	Type II	R1.BweKORF816P, R3.BweKORF816P	10765.40	10765.40	1.01	1.01	No	-
CP000904.1	1820	Bacillus weihenstephanensis KBAB4	GCNGC	palindrome	Bacteria	Type II	R1.BweKORF816P, R3.BweKORF816P	543.70	543.70	1.04	1.04	No	-
CP000905.1	1820	Bacillus weihenstephanensis KBAB4	GCNGC	palindrome	Bacteria	Type II	R1.BweKORF816P, R3.BweKORF816P	89.00	89.00	1.30	1.30	No	-
CP000906.1	1820	Bacillus weihenstephanensis KBAB4	GCNGC	palindrome	Bacteria	Type II	R1.BweKORF816P, R3.BweKORF816P	112.90	112.90	0.24	0.24	No	-
CP000907.1	1820	Bacillus weihenstephanensis KBAB4	GCNGC	palindrome	Bacteria	Type II	R1.BweKORF816P, R3.BweKORF816P	106.60	106.60	1.07	1.07	No	-
CP000909.1	1506	Chloroflexus aurantiacus J-10-fl	CAGCTG	palindrome	Bacteria	Type II	CauJORF3159P	1055.90	1055.90	0.06	0.06	No	-
CP000909.1	1506	Chloroflexus aurantiacus J-10-fl	CCTNAGG	palindrome	Bacteria	Type II	CauJORF3451P	278.80	278.80	0.33	0.33	No	-
CP000909.1	1506	Chloroflexus aurantiacus J-10-fl	CTGCAG	palindrome	Bacteria	Type II	CauJORF1687P	1090.50	1090.50	0.27	0.27	No	-
CP000909.1	1506	Chloroflexus aurantiacus J-10-fl	GATATC	palindrome	Bacteria	Type II	CauJORF3352P	797.10	797.10	0.48	0.48	No	-
CP000909.1	1506	Chloroflexus aurantiacus J-10-fl	GTCGAC	palindrome	Bacteria	Type II	CauJORF833P	825.60	825.60	0.49	0.49	No	-
CP000909.1	1506	Chloroflexus aurantiacus J-10-fl	RGATCY	palindrome	Bacteria	Type II	CauJORF1242P	2170.80	2170.80	0.52	0.52	No	-
CP000909.1	1506	Chloroflexus aurantiacus J-10-fl	TCCGGA	palindrome	Bacteria	Type II	CauJORF658P	653.10	653.10	0.53	0.53	No	-
CP000909.1	1506	Chloroflexus aurantiacus J-10-fl	TCTAGA	palindrome	Bacteria	Type II	CauJORF322P	113.10	113.10	0.27	0.27	No	-
CP000915.1	1066	Francisella tularensis subsp. mediasiatica FSC147	CTGCAG	palindrome	Bacteria	Type III	FtuMORF317P	360.30	360.30	0.91	0.91	No	-
CP000915.1	1066	Francisella tularensis subsp. mediasiatica FSC147	GGCC	palindrome	Bacteria	Type II	FtuMORF74P	933.00	933.00	0.52	0.52	No	-
CP000916.1	1100	Thermotoga neapolitana DSM 4359	CGCG	palindrome	Bacteria	Type II	TneDI	1988.80	1988.80	0.77	0.77	Yes	-
CP000918.1	696	Streptococcus pneumoniae 70585	GATC	palindrome	Bacteria	Type II	Spn70585ORF1904P	6639.40	6639.40	0.57	0.57	No	-
CP000918.1	696	Streptococcus pneumoniae 70585	TCTAGA	palindrome	Bacteria	Type II	Spn70585ORF1472P	456.20	456.20	0.76	0.76	No	-
CP000919.1	697	Streptococcus pneumoniae JJA	GATC	palindrome	Bacteria	Type IIM	SpnJJAORF1755P	6450.80	6450.80	0.57	0.57	No	-
CP000919.1	697	Streptococcus pneumoniae JJA	TCTAGA	palindrome	Bacteria	Type II	SpnJJAORF1330P	448.40	448.40	0.77	0.77	No	-
CP000920.1	698	Streptococcus pneumoniae P1031	GATC	palindrome	Bacteria	Type II	SpnPORF1849P	6502.50	6502.50	0.56	0.56	No	-
CP000920.1	698	Streptococcus pneumoniae P1031	TCTAGA	palindrome	Bacteria	Type II	SpnPORF1450P	441.50	441.50	0.76	0.76	No	-
CP000921.1	699	Streptococcus pneumoniae Taiwan19F-14	GATC	palindrome	Bacteria	Type IIM	SpnTORF1767P	6485.50	6485.50	0.57	0.57	No	-
CP000921.1	699	Streptococcus pneumoniae Taiwan19F-14	TCTAGA	palindrome	Bacteria	Type II	SpnTORF843P	444.90	444.90	0.73	0.73	No	-
CP000922.1	2056	Anoxybacillus flavithermus WK1	ATCGAT	palindrome	Bacteria	Type II	AflWKORF2238P	1638.40	1638.40	0.94	0.94	No	-
CP000922.1	2056	Anoxybacillus flavithermus WK1	GATC	palindrome	Bacteria	Type II	AflWKORF1191P	10654.00	10654.00	0.94	0.94	No	-
CP000923.1	2872	Thermoanaerobacter sp. X514	GATC	palindrome	Bacteria	Type II	TspX514IP	3627.10	3627.10	0.51	0.51	No	-
CP000923.1	2872	Thermoanaerobacter sp. X514	GGCAS	STGCC	Bacteria	Type III	TspX514IIP	2850.40	2310.40	0.99	1.01	No	-
CP000924.1	2268	Thermoanaerobacter pseudethanolicus ATCC 33223	GATC	palindrome	Bacteria	Type II	TpsORF1777P	3466.90	3466.90	0.47	0.47	No	-
CP000926.1	666	Pseudomonas putida GB-1	CCWGG	palindrome	Bacteria	Type II	PpuGBORF4748P	45043.80	45043.80	0.98	0.98	No	-
CP000927.1	2917	Caulobacter sp. K31	GGCGCC	palindrome	Bacteria	Type II	R1.CspK31ORF2261P, R2.CspK31ORF2261P	10085.40	10085.40	0.99	0.99	No	-
CP000928.1	2917	Caulobacter sp. K31	GGCGCC	palindrome	Bacteria	Type II	R1.CspK31ORF2261P, R2.CspK31ORF2261P	433.50	433.50	1.01	1.01	No	-
CP000929.1	2917	Caulobacter sp. K31	GGCGCC	palindrome	Bacteria	Type II	R1.CspK31ORF2261P, R2.CspK31ORF2261P	277.70	277.70	0.95	0.95	No	-
CP000930.2	1791	Heliobacterium modesticaldum Ice1	GCCGGC	palindrome	Bacteria	Type II	HmoORF2858P	3904.10	3904.10	0.98	0.98	No	-
CP000936.1	700	Streptococcus pneumoniae Hungary19A-6	GATC	palindrome	Bacteria	Type II	SpnH19ORF1965P	6768.40	6768.40	0.57	0.57	No	-
CP000936.1	700	Streptococcus pneumoniae Hungary19A-6	TCTAGA	palindrome	Bacteria	Type II	SpnH19ORF1561P	489.40	489.40	0.77	0.77	No	-
CP000939.1	1229	Clostridium botulinum B1 str. Okra	CCGG	palindrome	Bacteria	Type II	CboB1ORF2548P	1706.60	1706.60	0.77	0.77	No	-
CP000940.1	1229	Clostridium botulinum B1 str. Okra	CCGG	palindrome	Bacteria	Type II	CboB1ORF2548P	27.90	27.90	1.15	1.15	No	-
CP000941.1	661	Xylella fastidiosa M12	CCSGG	palindrome	Bacteria	Type II	XfaMORF1809P	2821.10	2821.10	0.97	0.97	No	-
CP000941.1	661	Xylella fastidiosa M12	CGTACG	palindrome	Bacteria	Type II	XfaMORF1670P	427.30	427.30	0.79	0.79	No	-
CP000941.1	661	Xylella fastidiosa M12	GCATGC	palindrome	Bacteria	Type II	XfaMORF1762P	840.40	840.40	0.91	0.91	No	-
CP000947.1	750	Haemophilus somnus 2336	CAYNNNNNRTG	palindrome	Bacteria	Type IIG	HsoII	1479.36	1479.36	1.00	1.00	No	-
CP000947.1	750	Haemophilus somnus 2336	GCGC	palindrome	Bacteria	Type II	HsoI, HsoORF801P	3030.30	3030.30	0.08	0.08	Yes	-
CP000947.1	750	Haemophilus somnus 2336	GCSGC	palindrome	Bacteria	Type II	HsoORF596P	1832.10	1832.10	1.04	1.04	No	-
CP000949.1	667	Pseudomonas putida W619	GTCGAC	palindrome	Bacteria	Type II	PpuWORF680P	2992.10	2992.10	0.99	0.99	No	-
CP000951.1	2830	Synechococcus sp. PCC 7002	CRAANNNNNNNNTGAC	GTCANNNNNNNNTTYG	Bacteria	Type I	AquVP	118.51	119.97	1.00	0.99	No	-
CP000951.1	2830	Synechococcus sp. PCC 7002	CTCCTC	GAGGAG	Bacteria	Type IIG	AquIII, AquORF2132P	606.60	593.80	1.11	1.11	Yes	-
CP000951.1	2830	Synechococcus sp. PCC 7002	CTTCCYC	GRGGAAG	Bacteria	Type IIG	AquIV	527.10	572.70	1.06	1.05	Yes	-
CP000951.1	2830	Synechococcus sp. PCC 7002	CYCGRG	palindrome	Bacteria	Type II	AquI	1179.60	1179.60	0.58	0.58	Yes	-
CP000951.1	2830	Synechococcus sp. PCC 7002	GCCGNAC	GTNCGGC	Bacteria	Type IIG	AquII, AquORF358P	516.20	517.60	1.04	1.12	Yes	-
CP000952.1	2830	Synechococcus sp. PCC 7002	CRAANNNNNNNNTGAC	GTCANNNNNNNNTTYG	Bacteria	Type I	AquVP	-	-	-	-	No	-
CP000952.1	2830	Synechococcus sp. PCC 7002	CTCCTC	GAGGAG	Bacteria	Type IIG	AquIII, AquORF2132P	0.00	0.20	-	6.58	Yes	-
CP000952.1	2830	Synechococcus sp. PCC 7002	CTTCCYC	GRGGAAG	Bacteria	Type IIG	AquIV	-	0.00	-	-	Yes	-
CP000952.1	2830	Synechococcus sp. PCC 7002	CYCGRG	palindrome	Bacteria	Type II	AquI	1.90	1.90	0.00	0.00	Yes	-
CP000952.1	2830	Synechococcus sp. PCC 7002	GCCGNAC	GTNCGGC	Bacteria	Type IIG	AquII, AquORF358P	0.00	0.00	-	-	Yes	-
CP000953.1	2830	Synechococcus sp. PCC 7002	CRAANNNNNNNNTGAC	GTCANNNNNNNNTTYG	Bacteria	Type I	AquVP	1.97	0.00	1.02	-	No	-
CP000953.1	2830	Synechococcus sp. PCC 7002	CTCCTC	GAGGAG	Bacteria	Type IIG	AquIII, AquORF2132P	1.60	3.00	1.25	0.68	Yes	-
CP000953.1	2830	Synechococcus sp. PCC 7002	CTTCCYC	GRGGAAG	Bacteria	Type IIG	AquIV	1.50	3.20	1.31	0.94	Yes	-
CP000953.1	2830	Synechococcus sp. PCC 7002	CYCGRG	palindrome	Bacteria	Type II	AquI	2.70	2.70	0.00	0.00	Yes	-
CP000953.1	2830	Synechococcus sp. PCC 7002	GCCGNAC	GTNCGGC	Bacteria	Type IIG	AquII, AquORF358P	5.10	2.60	0.97	1.16	Yes	-
CP000954.1	2830	Synechococcus sp. PCC 7002	CRAANNNNNNNNTGAC	GTCANNNNNNNNTTYG	Bacteria	Type I	AquVP	0.00	2.56	-	0.78	No	-
CP000954.1	2830	Synechococcus sp. PCC 7002	CTCCTC	GAGGAG	Bacteria	Type IIG	AquIII, AquORF2132P	2.50	6.00	0.80	0.84	Yes	-
CP000954.1	2830	Synechococcus sp. PCC 7002	CTTCCYC	GRGGAAG	Bacteria	Type IIG	AquIV	4.10	3.50	1.21	0.57	Yes	-
CP000954.1	2830	Synechococcus sp. PCC 7002	CYCGRG	palindrome	Bacteria	Type II	AquI	6.60	6.60	0.60	0.60	Yes	-
CP000954.1	2830	Synechococcus sp. PCC 7002	GCCGNAC	GTNCGGC	Bacteria	Type IIG	AquII, AquORF358P	1.80	2.50	1.14	0.81	Yes	-
CP000955.1	2830	Synechococcus sp. PCC 7002	CRAANNNNNNNNTGAC	GTCANNNNNNNNTTYG	Bacteria	Type I	AquVP	0.00	0.00	-	-	No	-
CP000955.1	2830	Synechococcus sp. PCC 7002	CTCCTC	GAGGAG	Bacteria	Type IIG	AquIII, AquORF2132P	3.80	8.60	0.79	1.17	Yes	-
CP000955.1	2830	Synechococcus sp. PCC 7002	CTTCCYC	GRGGAAG	Bacteria	Type IIG	AquIV	6.60	10.10	1.06	1.09	Yes	-
CP000955.1	2830	Synechococcus sp. PCC 7002	CYCGRG	palindrome	Bacteria	Type II	AquI	8.00	8.00	0.62	0.62	Yes	-
CP000955.1	2830	Synechococcus sp. PCC 7002	GCCGNAC	GTNCGGC	Bacteria	Type IIG	AquII, AquORF358P	3.80	2.60	1.33	0.76	Yes	-
CP000956.1	2830	Synechococcus sp. PCC 7002	CRAANNNNNNNNTGAC	GTCANNNNNNNNTTYG	Bacteria	Type I	AquVP	6.84	2.18	0.88	0.92	No	-
CP000956.1	2830	Synechococcus sp. PCC 7002	CTCCTC	GAGGAG	Bacteria	Type IIG	AquIII, AquORF2132P	39.90	23.50	1.00	1.28	Yes	-
CP000956.1	2830	Synechococcus sp. PCC 7002	CTTCCYC	GRGGAAG	Bacteria	Type IIG	AquIV	24.30	16.70	1.03	1.08	Yes	-
CP000956.1	2830	Synechococcus sp. PCC 7002	CYCGRG	palindrome	Bacteria	Type II	AquI	32.40	32.40	0.65	0.65	Yes	-
CP000956.1	2830	Synechococcus sp. PCC 7002	GCCGNAC	GTNCGGC	Bacteria	Type IIG	AquII, AquORF358P	11.90	18.60	1.01	1.13	Yes	-
CP000957.1	2830	Synechococcus sp. PCC 7002	CRAANNNNNNNNTGAC	GTCANNNNNNNNTTYG	Bacteria	Type I	AquVP	6.20	4.75	0.97	1.05	No	-
CP000957.1	2830	Synechococcus sp. PCC 7002	CTCCTC	GAGGAG	Bacteria	Type IIG	AquIII, AquORF2132P	24.00	31.60	1.21	1.05	Yes	-
CP000957.1	2830	Synechococcus sp. PCC 7002	CTTCCYC	GRGGAAG	Bacteria	Type IIG	AquIV	21.60	25.00	1.02	0.92	Yes	-
CP000957.1	2830	Synechococcus sp. PCC 7002	CYCGRG	palindrome	Bacteria	Type II	AquI	53.00	53.00	0.62	0.62	Yes	-
CP000957.1	2830	Synechococcus sp. PCC 7002	GCCGNAC	GTNCGGC	Bacteria	Type IIG	AquII, AquORF358P	20.40	32.50	1.23	1.17	Yes	-
CP000961.1	1936	Shewanella woodyi ATCC 51908	CACNNNNNNNNTTTC	GAAANNNNNNNNGTG	Bacteria	Type I	SwoAIP	306.18	303.52	1.01	1.00	No	-
CP000961.1	1936	Shewanella woodyi ATCC 51908	CCTGAC	GTCAGG	Bacteria	Type III	SwoAIIP	877.80	918.80	1.11	1.08	No	-
CP000967.1	1095	Xanthomonas oryzae pv. oryzae PXO99A	CCACNNNNNNNNTGC	GCANNNNNNNNGTGG	Bacteria	Type I	XorPXORF2073P	1121.64	1057.31	1.03	1.01	No	-
CP000967.1	1095	Xanthomonas oryzae pv. oryzae PXO99A	CCGAGG	CCTCGG	Bacteria	Type III	XorPXORF3955P	1558.10	1601.80	1.02	1.00	No	-
CP000967.1	1095	Xanthomonas oryzae pv. oryzae PXO99A	CGGCCG	palindrome	Bacteria	Type II	XorPXORF4735P	6443.50	6443.50	0.99	0.99	No	-
CP000969.1	2936	Thermotoga sp. RQ2	CGCG	palindrome	Bacteria	Type II	TspRQ2ORF604P	3017.60	3017.60	0.91	0.91	No	-
CP000975.1	2068	Methylacidiphilum infernorum V4	GCCNNNNNGGC	palindrome	Bacteria	Type II	MinV4ORF1806P	626.87	626.87	1.04	1.04	No	-
CP001011.1	662	Xylella fastidiosa M23	CCSGG	palindrome	Bacteria	Type II	XfaM23ORF1741P	2774.70	2774.70	0.95	0.95	No	-
CP001011.1	662	Xylella fastidiosa M23	GTCGAC	palindrome	Bacteria	Type II	XfaM23ORF606P	466.90	466.90	0.87	0.87	No	-
CP001011.1	662	Xylella fastidiosa M23	TTCGAA	palindrome	Bacteria	Type II	XfaM23ORF1700P	430.70	430.70	0.87	0.87	No	-
CP001012.1	662	Xylella fastidiosa M23	CCSGG	palindrome	Bacteria	Type II	XfaM23ORF1741P	16.60	16.60	0.36	0.36	No	-
CP001012.1	662	Xylella fastidiosa M23	GTCGAC	palindrome	Bacteria	Type II	XfaM23ORF606P	6.40	6.40	0.63	0.63	No	-
CP001012.1	662	Xylella fastidiosa M23	TTCGAA	palindrome	Bacteria	Type II	XfaM23ORF1700P	6.10	6.10	0.33	0.33	No	-
CP001013.1	1982	Leptothrix cholodnii SP-6	GGTNACC	palindrome	Bacteria	Type II	LchSPORF4286P	1315.00	1315.00	0.91	0.91	No	-
CP001014.1	1841	Pyrobaculum neutrophilum V24Sta	GCWGC	palindrome	Archaea	Type II	TneI	3071.90	3071.90	0.56	0.56	No	-
CP001015.1	701	Streptococcus pneumoniae G54	GATC	palindrome	Bacteria	Type II	Spn19FORF1734P	6381.10	6381.10	0.57	0.57	No	-
CP001015.1	701	Streptococcus pneumoniae G54	TCTAGA	palindrome	Bacteria	Type II	Spn19FORF1372P, Spn19FORF927P	439.10	439.10	0.76	0.76	No	-
CP001025.1	1286	Burkholderia ambifaria MC40-6	CACAG	CTGTG	Bacteria	Type III	BamMCORF28P	1336.90	1335.60	1.03	1.03	No	-
CP001026.1	1286	Burkholderia ambifaria MC40-6	CACAG	CTGTG	Bacteria	Type III	BamMCORF28P	1148.70	1127.80	1.08	1.09	No	-
CP001027.1	1286	Burkholderia ambifaria MC40-6	CACAG	CTGTG	Bacteria	Type III	BamMCORF28P	502.60	471.70	1.06	1.04	No	-
CP001028.1	1286	Burkholderia ambifaria MC40-6	CACAG	CTGTG	Bacteria	Type III	BamMCORF28P	147.70	158.90	0.93	0.91	No	-
CP001029.1	1973	Methylobacterium populi BJ001	CGATCG	palindrome	Bacteria	Type II	MpoORF1847P	5947.80	5947.80	0.96	0.96	No	-
CP001030.1	1973	Methylobacterium populi BJ001	CGATCG	palindrome	Bacteria	Type II	MpoORF1847P	20.70	20.70	1.02	1.02	No	-
CP001031.1	1973	Methylobacterium populi BJ001	CGATCG	palindrome	Bacteria	Type II	MpoORF1847P	16.50	16.50	0.79	0.79	No	-
CP001033.1	702	Streptococcus pneumoniae CGSP14	GATC	palindrome	Bacteria	Type IIM	SpnCGORF1824P	6624.00	6624.00	0.58	0.58	No	-
CP001033.1	702	Streptococcus pneumoniae CGSP14	TCTAGA	palindrome	Bacteria	Type II	SpnCGORF1419P	478.40	478.40	0.77	0.77	No	-
CP001037.1	1567	Nostoc punctiforme PCC 73102	AGATCT	palindrome	Bacteria	Type II	NpuORF4784P	505.70	505.70	0.13	0.13	No	-
CP001037.1	1567	Nostoc punctiforme PCC 73102	CGTACG	palindrome	Bacteria	Type II	NpuORF2563P	162.20	162.20	0.04	0.04	No	-
CP001037.1	1567	Nostoc punctiforme PCC 73102	GRCGYC	palindrome	Bacteria	Type II	NpuORF6310P	1391.80	1391.80	0.07	0.07	No	-
CP001038.1	1567	Nostoc punctiforme PCC 73102	AGATCT	palindrome	Bacteria	Type II	NpuORF4784P	20.20	20.20	0.05	0.05	No	-
CP001038.1	1567	Nostoc punctiforme PCC 73102	CGTACG	palindrome	Bacteria	Type II	NpuORF2563P	8.40	8.40	0.12	0.12	No	-
CP001038.1	1567	Nostoc punctiforme PCC 73102	GRCGYC	palindrome	Bacteria	Type II	NpuORF6310P	50.30	50.30	0.10	0.10	No	-
CP001039.1	1567	Nostoc punctiforme PCC 73102	AGATCT	palindrome	Bacteria	Type II	NpuORF4784P	20.20	20.20	0.00	0.00	No	-
CP001039.1	1567	Nostoc punctiforme PCC 73102	CGTACG	palindrome	Bacteria	Type II	NpuORF2563P	5.90	5.90	0.00	0.00	No	-
CP001039.1	1567	Nostoc punctiforme PCC 73102	GRCGYC	palindrome	Bacteria	Type II	NpuORF6310P	34.60	34.60	0.03	0.03	No	-
CP001040.1	1567	Nostoc punctiforme PCC 73102	AGATCT	palindrome	Bacteria	Type II	NpuORF4784P	10.90	10.90	0.27	0.27	No	-
CP001040.1	1567	Nostoc punctiforme PCC 73102	CGTACG	palindrome	Bacteria	Type II	NpuORF2563P	2.50	2.50	0.00	0.00	No	-
CP001040.1	1567	Nostoc punctiforme PCC 73102	GRCGYC	palindrome	Bacteria	Type II	NpuORF6310P	16.50	16.50	0.36	0.36	No	-
CP001041.1	1567	Nostoc punctiforme PCC 73102	AGATCT	palindrome	Bacteria	Type II	NpuORF4784P	4.00	4.00	0.00	0.00	No	-
CP001041.1	1567	Nostoc punctiforme PCC 73102	CGTACG	palindrome	Bacteria	Type II	NpuORF2563P	1.50	1.50	0.00	0.00	No	-
CP001041.1	1567	Nostoc punctiforme PCC 73102	GRCGYC	palindrome	Bacteria	Type II	NpuORF6310P	7.80	7.80	0.00	0.00	No	-
CP001042.1	1567	Nostoc punctiforme PCC 73102	AGATCT	palindrome	Bacteria	Type II	NpuORF4784P	2.10	2.10	0.00	0.00	No	-
CP001042.1	1567	Nostoc punctiforme PCC 73102	CGTACG	palindrome	Bacteria	Type II	NpuORF2563P	1.00	1.00	0.00	0.00	No	-
CP001042.1	1567	Nostoc punctiforme PCC 73102	GRCGYC	palindrome	Bacteria	Type II	NpuORF6310P	3.30	3.30	0.00	0.00	No	-
CP001043.1	1928	Burkholderia phymatum STM815	GACGTC	palindrome	Bacteria	Type II	BphSTMORF3423P	1798.60	1798.60	0.97	0.97	No	-
CP001044.1	1928	Burkholderia phymatum STM815	GACGTC	palindrome	Bacteria	Type II	BphSTMORF3423P	1305.70	1305.70	0.97	0.97	No	-
CP001045.1	1928	Burkholderia phymatum STM815	GACGTC	palindrome	Bacteria	Type II	BphSTMORF3423P	932.90	932.90	0.98	0.98	No	-
CP001046.1	1928	Burkholderia phymatum STM815	GACGTC	palindrome	Bacteria	Type II	BphSTMORF3423P	264.50	264.50	0.99	0.99	No	-
CP001047.1	1667	Mycoplasma arthritidis 158L3-1	GCGC	palindrome	Bacteria	Type II	Mar158ORF138P	916.20	916.20	0.77	0.77	No	-
CP001050.1	1386	Neisseria gonorrhoeae NCCP11945	CCGCGG	palindrome	Bacteria	Type II	NgoNCORF306P	488.30	488.30	0.44	0.44	No	-
CP001050.1	1386	Neisseria gonorrhoeae NCCP11945	CCGG	palindrome	Bacteria	Type II	NgoNCORF1961P	13391.40	13391.40	0.85	0.85	No	-
CP001050.1	1386	Neisseria gonorrhoeae NCCP11945	GACNNNNNTGA	TCANNNNNGTC	Bacteria	Type IIG	NgoNCORF513P	435.52	382.54	1.00	1.02	No	-
CP001050.1	1386	Neisseria gonorrhoeae NCCP11945	GATC	palindrome	Bacteria	Type IIM	NgoNCORF11P	5229.10	5229.10	0.47	0.47	No	-
CP001050.1	1386	Neisseria gonorrhoeae NCCP11945	GCCGGC	palindrome	Bacteria	Type II	NgoNCORF932P	1825.30	1825.30	0.89	0.89	No	-
CP001050.1	1386	Neisseria gonorrhoeae NCCP11945	GCSGC	palindrome	Bacteria	Type II	NgoNCORF522P	17006.90	17006.90	1.04	1.04	No	-
CP001050.1	1386	Neisseria gonorrhoeae NCCP11945	GGCC	palindrome	Bacteria	Type II	NgoNCORF2479P	8827.80	8827.80	0.54	0.54	No	-
CP001050.1	1386	Neisseria gonorrhoeae NCCP11945	GGNNCC	palindrome	Bacteria	Type II	NgoNCORF1230P	3886.00	3886.00	0.51	0.51	No	-
CP001050.1	1386	Neisseria gonorrhoeae NCCP11945	GGTGA	TCACC	Bacteria	Type II	NgoNCORF2366P	1308.40	1172.60	0.76	0.74	No	-
CP001050.1	1386	Neisseria gonorrhoeae NCCP11945	RGCGCY	palindrome	Bacteria	Type II	NgoNCORF2249P	1069.90	1069.90	0.47	0.47	No	-
CP001051.1	1386	Neisseria gonorrhoeae NCCP11945	CCGCGG	palindrome	Bacteria	Type II	NgoNCORF306P	0.00	0.00	-	-	No	-
CP001051.1	1386	Neisseria gonorrhoeae NCCP11945	CCGG	palindrome	Bacteria	Type II	NgoNCORF1961P	11.90	11.90	0.51	0.51	No	-
CP001051.1	1386	Neisseria gonorrhoeae NCCP11945	GACNNNNNTGA	TCANNNNNGTC	Bacteria	Type IIG	NgoNCORF513P	1.81	0.00	0.55	-	No	-
CP001051.1	1386	Neisseria gonorrhoeae NCCP11945	GATC	palindrome	Bacteria	Type IIM	NgoNCORF11P	11.90	11.90	0.08	0.08	No	-
CP001051.1	1386	Neisseria gonorrhoeae NCCP11945	GCCGGC	palindrome	Bacteria	Type II	NgoNCORF932P	1.80	1.80	1.10	1.10	No	-
CP001051.1	1386	Neisseria gonorrhoeae NCCP11945	GCSGC	palindrome	Bacteria	Type II	NgoNCORF522P	24.40	24.40	1.02	1.02	No	-
CP001051.1	1386	Neisseria gonorrhoeae NCCP11945	GGCC	palindrome	Bacteria	Type II	NgoNCORF2479P	10.20	10.20	0.29	0.29	No	-
CP001051.1	1386	Neisseria gonorrhoeae NCCP11945	GGNNCC	palindrome	Bacteria	Type II	NgoNCORF1230P	4.40	4.40	0.22	0.22	No	-
CP001051.1	1386	Neisseria gonorrhoeae NCCP11945	GGTGA	TCACC	Bacteria	Type II	NgoNCORF2366P	1.90	0.60	0.52	0.00	No	-
CP001051.1	1386	Neisseria gonorrhoeae NCCP11945	RGCGCY	palindrome	Bacteria	Type II	NgoNCORF2249P	2.40	2.40	0.42	0.42	No	-
CP001056.1	1231	Clostridium botulinum B str. Eklund 17B (NRP)	CCWGG	palindrome	Bacteria	Type IIM	Cbo17BORF610P	1918.80	1918.80	0.93	0.93	No	-
CP001056.1	1231	Clostridium botulinum B str. Eklund 17B (NRP)	GATC	palindrome	Bacteria	Type II	Cbo17BORF608P	6506.20	6506.20	0.80	0.80	No	-
CP001057.1	1231	Clostridium botulinum B str. Eklund 17B (NRP)	CCWGG	palindrome	Bacteria	Type IIM	Cbo17BORF610P	10.20	10.20	1.08	1.08	No	-
CP001057.1	1231	Clostridium botulinum B str. Eklund 17B (NRP)	GATC	palindrome	Bacteria	Type II	Cbo17BORF608P	79.90	79.90	0.81	0.81	No	-
CP001071.1	1985	Akkermansia muciniphila ATCC BAA-835	AACNNNNNNTAC	GTANNNNNNGTT	Bacteria	Type I	AmuIIP	371.25	340.62	0.99	1.00	No	-
CP001071.1	1985	Akkermansia muciniphila ATCC BAA-835	GATC	palindrome	Bacteria	Type IIM	AmuORF1564P	7764.50	7764.50	0.70	0.70	No	-
CP001071.1	1985	Akkermansia muciniphila ATCC BAA-835	RAATTY	palindrome	Bacteria	Type II	AmuIP	4329.50	4329.50	0.98	0.98	No	-
CP001072.2	566	Helicobacter pylori Shi470	ACGT	palindrome	Bacteria	Type II	HpySORF2375P	1589.80	1589.80	0.06	0.06	No	-
CP001072.2	566	Helicobacter pylori Shi470	ACNGT	palindrome	Bacteria	Type II	HpySORF2365P	1656.50	1656.50	0.34	0.34	No	-
CP001072.2	566	Helicobacter pylori Shi470	CCGG	palindrome	Bacteria	Type II	HpySORF1370P	1201.60	1201.60	1.45	1.45	No	-
CP001072.2	566	Helicobacter pylori Shi470	CCNNGG	palindrome	Bacteria	Type II	HpySORF3420P	1587.10	1587.10	0.73	0.73	No	-
CP001072.2	566	Helicobacter pylori Shi470	CCTC	GAGG	Bacteria	Type II	HpySORF245P	3232.80	3055.40	0.75	0.73	No	-
CP001072.2	566	Helicobacter pylori Shi470	CTNAG	palindrome	Bacteria	Type II	HpySORF1620P	3809.20	3809.20	0.76	0.76	No	-
CP001072.2	566	Helicobacter pylori Shi470	GAAGA	TCTTC	Bacteria	Type II	HpySORF7070P	2349.20	2662.30	0.93	0.92	No	-
CP001072.2	566	Helicobacter pylori Shi470	GANTC	palindrome	Bacteria	Type II	HpySORF7000P	3268.40	3268.40	0.84	0.84	No	-
CP001072.2	566	Helicobacter pylori Shi470	GATATC	palindrome	Bacteria	Type II	HpySORF7080P	210.10	210.10	0.07	0.07	No	-
CP001072.2	566	Helicobacter pylori Shi470	GATC	palindrome	Bacteria	Type II	HpySORF465P	5742.50	5742.50	0.90	0.90	No	-
CP001072.2	566	Helicobacter pylori Shi470	GGCC	palindrome	Bacteria	Type II	HpySORF2550P	2328.80	2328.80	0.65	0.65	No	-
CP001072.2	566	Helicobacter pylori Shi470	GTNNAC	palindrome	Bacteria	Type II	HpySORF4790P	1134.60	1134.60	0.19	0.19	No	-
CP001072.2	566	Helicobacter pylori Shi470	TCNNGA	palindrome	Bacteria	Type II	HpySORF5570P	3030.20	3030.20	0.64	0.64	No	-
CP001072.2	566	Helicobacter pylori Shi470	TGCA	palindrome	Bacteria	Type II	HpySORF7990P	5772.60	5772.60	0.99	0.99	No	-
CP001074.1	1322	Rhizobium etli CIAT 652	GWAGNNNNNNTCGA	TCGANNNNNNCTWC	Bacteria	Type I	RetCIP	579.90	583.03	1.00	1.00	No	-
CP001075.1	1322	Rhizobium etli CIAT 652	GWAGNNNNNNTCGA	TCGANNNNNNCTWC	Bacteria	Type I	RetCIP	65.83	48.42	0.99	1.01	No	-
CP001076.1	1322	Rhizobium etli CIAT 652	GWAGNNNNNNTCGA	TCGANNNNNNCTWC	Bacteria	Type I	RetCIP	35.50	39.16	1.07	1.05	No	-
CP001077.1	1322	Rhizobium etli CIAT 652	GWAGNNNNNNTCGA	TCGANNNNNNCTWC	Bacteria	Type I	RetCIP	127.76	138.13	0.99	1.01	No	-
CP001078.1	1232	Clostridium botulinum E3 str. Alaska E43	CCWGG	palindrome	Bacteria	Type II	CboE3ORF1762P	1816.30	1816.30	0.92	0.92	No	-
CP001078.1	1232	Clostridium botulinum E3 str. Alaska E43	GRCGYC	palindrome	Bacteria	Type II	CboE3ORF2487P	107.10	107.10	0.94	0.94	No	-
CP001080.1	2921	Sulfurihydrogenibium sp. YO3AOP1	CTAG	palindrome	Bacteria	Type II	SspYORF22P	2280.40	2280.40	0.11	0.11	No	-
CP001080.1	2921	Sulfurihydrogenibium sp. YO3AOP1	GGNCC	palindrome	Bacteria	Type II	SspYORF1725P	1525.80	1525.80	0.59	0.59	No	-
CP001089.1	1933	Geobacter lovleyi SZ	CCWGG	palindrome	Bacteria	Type II	GloSZORF298P	14915.10	14915.10	1.03	1.03	No	-
CP001090.1	1933	Geobacter lovleyi SZ	CCWGG	palindrome	Bacteria	Type II	GloSZORF298P	271.00	271.00	0.97	0.97	No	-
CP001095.1	741	Bifidobacterium longum subsp. infantis ATCC 15697 = JCM 1222 = DSM 20088	CTGCAG	palindrome	Bacteria	Type II	BloAORF289P	1079.20	1079.20	0.96	0.96	No	-
CP001095.1	741	Bifidobacterium longum subsp. infantis ATCC 15697 = JCM 1222 = DSM 20088	GAGGAC	GTCCTC	Bacteria	Type IIG	BloAII	719.80	740.40	1.02	1.02	Yes	-
CP001095.1	741	Bifidobacterium longum subsp. infantis ATCC 15697 = JCM 1222 = DSM 20088	GGCGCC	palindrome	Bacteria	Type II	BloAIP	1729.10	1729.10	0.86	0.86	No	-
CP001095.1	741	Bifidobacterium longum subsp. infantis ATCC 15697 = JCM 1222 = DSM 20088	GTCGAC	palindrome	Bacteria	Type II	BloAORF1145P	1271.40	1271.40	0.92	0.92	No	-
CP001096.1	1049	Rhodopseudomonas palustris TIE-1	CTCCAYC	GRTGGAG	Bacteria	Type IIG	RpaTI, RpaTORF3857P	776.90	830.90	1.02	1.00	Yes	-
CP001097.1	1716	Chlorobium limicola DSM 245	CAGCTG	palindrome	Bacteria	Type II	Cli245ORF789P	881.60	881.60	0.88	0.88	No	-
CP001097.1	1716	Chlorobium limicola DSM 245	CCCGGG	palindrome	Bacteria	Type II	Cli245ORF646P	432.50	432.50	0.84	0.84	No	-
CP001097.1	1716	Chlorobium limicola DSM 245	CTAG	palindrome	Bacteria	Type II	Cli245ORF54P	1445.90	1445.90	0.09	0.09	No	-
CP001098.1	1884	Halothermothrix orenii H 168	GATC	palindrome	Bacteria	Type II	HorHORF4430P	5616.20	5616.20	0.78	0.78	No	-
CP001100.1	2084	Chloroherpeton thalassium ATCC 35110	ATGCAT	palindrome	Bacteria	Type II	CthGBORF2493P	393.60	393.60	0.26	0.26	No	-
CP001100.1	2084	Chloroherpeton thalassium ATCC 35110	CTAG	palindrome	Bacteria	Type II	CthGBORF1223P	3059.70	3059.70	0.09	0.09	No	-
CP001100.1	2084	Chloroherpeton thalassium ATCC 35110	GGNCC	palindrome	Bacteria	Type II	CthGBORF1153P	2910.70	2910.70	0.53	0.53	No	-
CP001100.1	2084	Chloroherpeton thalassium ATCC 35110	GTNNAC	palindrome	Bacteria	Type II	CthGBORF779P	4880.10	4880.10	0.67	0.67	No	-
CP001101.1	818	Chlorobium phaeobacteroides BS1	CAGCTG	palindrome	Bacteria	Type II	CphBORF1246P	907.70	907.70	0.92	0.92	No	-
CP001101.1	818	Chlorobium phaeobacteroides BS1	CCCGGG	palindrome	Bacteria	Type II	CphBI	560.10	560.10	0.81	0.81	Yes	-
CP001101.1	818	Chlorobium phaeobacteroides BS1	CTAG	palindrome	Bacteria	Type II	CphBORF40P	2155.00	2155.00	0.15	0.15	No	-
CP001101.1	818	Chlorobium phaeobacteroides BS1	CTCGAG	palindrome	Bacteria	Type II	CphBORF117P	503.20	503.20	0.93	0.93	No	-
CP001104.1	1752	[Eubacterium] eligens ATCC 27750	CCNGG	palindrome	Bacteria	Type II	R1.EelORF1793P	3145.20	3145.20	0.75	0.75	No	-
CP001104.1	1752	[Eubacterium] eligens ATCC 27750	GATC	palindrome	Bacteria	Type II	EelORF1768P	4541.70	4541.70	0.50	0.50	No	-
CP001105.1	1752	[Eubacterium] eligens ATCC 27750	CCNGG	palindrome	Bacteria	Type II	R1.EelORF1793P	35.60	35.60	0.00	0.00	No	-
CP001105.1	1752	[Eubacterium] eligens ATCC 27750	GATC	palindrome	Bacteria	Type II	EelORF1768P	573.20	573.20	0.85	0.85	No	-
CP001106.1	1752	[Eubacterium] eligens ATCC 27750	CCNGG	palindrome	Bacteria	Type II	R1.EelORF1793P	856.40	856.40	0.79	0.79	No	-
CP001106.1	1752	[Eubacterium] eligens ATCC 27750	GATC	palindrome	Bacteria	Type II	EelORF1768P	1271.30	1271.30	0.54	0.54	No	-
CP001107.1	2074	Eubacterium rectale ATCC 33656	CCWGG	palindrome	Bacteria	Type II	EreORF163P	3184.80	3184.80	0.81	0.81	No	-
CP001110.1	1741	Pelodictyon phaeoclathratiforme BU-1	CAGCTG	palindrome	Bacteria	Type II	PphBUORF2196P	436.50	436.50	0.06	0.06	No	-
CP001110.1	1741	Pelodictyon phaeoclathratiforme BU-1	CCGCGG	palindrome	Bacteria	Type II	PphBUORF2869P	210.50	210.50	0.35	0.35	No	-
CP001110.1	1741	Pelodictyon phaeoclathratiforme BU-1	CTAG	palindrome	Bacteria	Type II	PphBUORF2054P	1719.30	1719.30	0.10	0.10	No	-
CP001114.1	1888	Deinococcus deserti VCD115	GCCNNNNNGGC	palindrome	Bacteria	Type II	DdeVCDIP	3988.75	3988.75	0.99	0.99	No	-
CP001115.1	1888	Deinococcus deserti VCD115	GCCNNNNNGGC	palindrome	Bacteria	Type II	DdeVCDIP	275.29	275.29	0.99	0.99	No	-
CP001116.1	1888	Deinococcus deserti VCD115	GCCNNNNNGGC	palindrome	Bacteria	Type II	DdeVCDIP	388.41	388.41	0.99	0.99	No	-
CP001117.1	1888	Deinococcus deserti VCD115	GCCNNNNNGGC	palindrome	Bacteria	Type II	DdeVCDIP	371.97	371.97	0.97	0.97	No	-
CP001118.1	102	Salmonella enterica subsp. enterica serovar Heidelberg str. SL476	CAGAG	CTCTG	Bacteria	Type III	SenHORF452P	124.80	112.50	1.06	0.97	No	-
CP001118.1	102	Salmonella enterica subsp. enterica serovar Heidelberg str. SL476	CTGATC	GATCAG	Bacteria	Type IIG	SenHORF4895P	23.00	18.80	1.00	1.01	No	-
CP001119.1	102	Salmonella enterica subsp. enterica serovar Heidelberg str. SL476	CAGAG	CTCTG	Bacteria	Type III	SenHORF452P	5.70	2.00	1.22	1.99	No	-
CP001119.1	102	Salmonella enterica subsp. enterica serovar Heidelberg str. SL476	CTGATC	GATCAG	Bacteria	Type IIG	SenHORF4895P	0.00	0.20	-	0.00	No	-
CP001120.1	102	Salmonella enterica subsp. enterica serovar Heidelberg str. SL476	CAGAG	CTCTG	Bacteria	Type III	SenHORF452P	3283.90	3233.10	0.89	0.87	No	-
CP001120.1	102	Salmonella enterica subsp. enterica serovar Heidelberg str. SL476	CTGATC	GATCAG	Bacteria	Type IIG	SenHORF4895P	1426.20	1457.80	1.00	1.02	No	-
CP001125.1	103	Salmonella enterica subsp. enterica serovar Schwarzengrund str. CVM19633	CCWGG	palindrome	Bacteria	Type II	SenCVMORF4747P	319.40	319.40	0.93	0.93	No	-
CP001126.1	103	Salmonella enterica subsp. enterica serovar Schwarzengrund str. CVM19633	CCWGG	palindrome	Bacteria	Type II	SenCVMORF4747P	3.80	3.80	1.59	1.59	No	-
CP001127.1	103	Salmonella enterica subsp. enterica serovar Schwarzengrund str. CVM19633	CCWGG	palindrome	Bacteria	Type II	SenCVMORF4747P	14569.90	14569.90	0.90	0.90	No	-
CP001129.1	1413	Streptococcus equi subsp. zooepidemicus MGCS10565	CCTTC	GAAGG	Bacteria	Type II	SeqZORF1536P	1792.10	1842.90	0.98	1.00	No	-
CP001137.1	104	Salmonella enterica subsp. enterica serovar Agona str. SL483	CAGAG	CTCTG	Bacteria	Type III	Sen483IIP	18.20	20.20	1.32	0.74	No	-
CP001137.1	104	Salmonella enterica subsp. enterica serovar Agona str. SL483	CCCNNNNNRTAG	CTAYNNNNNGGG	Bacteria	Type I	Sen483IP	4.75	1.16	0.84	0.86	No	-
CP001138.1	104	Salmonella enterica subsp. enterica serovar Agona str. SL483	CAGAG	CTCTG	Bacteria	Type III	Sen483IIP	3251.40	3163.10	0.88	0.89	No	-
CP001138.1	104	Salmonella enterica subsp. enterica serovar Agona str. SL483	CCCNNNNNRTAG	CTAYNNNNNGGG	Bacteria	Type I	Sen483IP	248.74	269.73	1.05	1.02	No	-
CP001143.1	105	Salmonella enterica subsp. enterica serovar Dublin str. CT_02021853	CAGAG	CTCTG	Bacteria	Type III	SenDCORF389P	72.20	83.50	0.93	1.08	No	-
CP001144.1	105	Salmonella enterica subsp. enterica serovar Dublin str. CT_02021853	CAGAG	CTCTG	Bacteria	Type III	SenDCORF389P	3230.10	3207.70	0.88	0.89	No	-
CP001145.1	2114	Coprothermobacter proteolyticus DSM 5265	GATC	palindrome	Bacteria	Type II	Cpr5265ORF1447P	4002.80	4002.80	0.93	0.93	No	-
CP001147.1	2116	Thermodesulfovibrio yellowstonii DSM 11347	CCGG	palindrome	Bacteria	Type II	Tye11347ORF735P	1421.20	1421.20	0.50	0.50	No	-
CP001147.1	2116	Thermodesulfovibrio yellowstonii DSM 11347	CTAG	palindrome	Bacteria	Type II	Tye11347ORF518P	1829.30	1829.30	0.03	0.03	No	-
CP001147.1	2116	Thermodesulfovibrio yellowstonii DSM 11347	GGCC	palindrome	Bacteria	Type II	Tye11347ORF451P	1642.70	1642.70	0.22	0.22	No	-
CP001147.1	2116	Thermodesulfovibrio yellowstonii DSM 11347	GGNCC	palindrome	Bacteria	Type II	Tye11347ORF449P	1357.20	1357.20	0.89	0.89	No	-
CP001147.1	2116	Thermodesulfovibrio yellowstonii DSM 11347	TCGA	palindrome	Bacteria	Type II	Tye11347ORF516P	1442.20	1442.20	0.16	0.16	No	-
CP001172.1	822	Acinetobacter baumannii AB307-0294	CCWWGG	palindrome	Bacteria	Type II	Aba307ORF209P	1845.30	1845.30	0.96	0.96	No	-
CP001173.1	567	Helicobacter pylori G27	ACGT	palindrome	Bacteria	Type II	HpyGORF441P	1772.40	1772.40	0.17	0.17	No	-
CP001173.1	567	Helicobacter pylori G27	ACNGT	palindrome	Bacteria	Type II	HpyGORF439P	1707.60	1707.60	0.33	0.33	No	-
CP001173.1	567	Helicobacter pylori G27	ATTAAT	palindrome	Bacteria	Type II	HpyGORF436P	563.90	563.90	0.85	0.85	No	-
CP001173.1	567	Helicobacter pylori G27	CCATC	GATGG	Bacteria	Type II	HpyGORF1422P	1073.50	1055.70	1.06	1.09	No	-
CP001173.1	567	Helicobacter pylori G27	CCGG	palindrome	Bacteria	Type II	HpyGORF242P	1235.90	1235.90	1.42	1.42	No	-
CP001173.1	567	Helicobacter pylori G27	CCTC	GAGG	Bacteria	Type II	HpyGORF44P	3358.00	3186.50	0.75	0.73	No	-
CP001173.1	567	Helicobacter pylori G27	CCTTC	GAAGG	Bacteria	Type II	HpyGORF49P	857.90	782.90	0.81	0.79	No	-
CP001173.1	567	Helicobacter pylori G27	CGWCG	palindrome	Bacteria	Type II	HpyGORF776P	354.00	354.00	0.66	0.66	No	-
CP001173.1	567	Helicobacter pylori G27	CTGCAG	palindrome	Bacteria	Type III	HpyGORF553P	61.80	61.80	0.94	0.94	No	-
CP001173.1	567	Helicobacter pylori G27	CTNAG	palindrome	Bacteria	Type II	HpyGORF291P	4020.50	4020.50	0.75	0.75	No	-
CP001173.1	567	Helicobacter pylori G27	GANTC	palindrome	Bacteria	Type II	HpyGORF1301P	3352.10	3352.10	0.82	0.82	No	-
CP001173.1	567	Helicobacter pylori G27	GATATC	palindrome	Bacteria	Type II	HpyGORF1231P	216.00	216.00	0.13	0.13	No	-
CP001173.1	567	Helicobacter pylori G27	GATC	palindrome	Bacteria	Type II	HpyGORF85P	5942.90	5942.90	0.88	0.88	No	-
CP001173.1	567	Helicobacter pylori G27	GTAC	palindrome	Bacteria	Type II	HpyGORF462P	803.80	803.80	0.14	0.14	No	-
CP001173.1	567	Helicobacter pylori G27	GTNNAC	palindrome	Bacteria	Type II	HpyGORF861P	1239.10	1239.10	0.30	0.30	No	-
CP001173.1	567	Helicobacter pylori G27	TCNNGA	palindrome	Bacteria	Type II	HpyGI	3086.70	3086.70	0.63	0.63	Yes	-
CP001173.1	567	Helicobacter pylori G27	TGCA	palindrome	Bacteria	Type II	HpyGII	5909.40	5909.40	0.97	0.97	No	-
CP001174.1	567	Helicobacter pylori G27	ACGT	palindrome	Bacteria	Type II	HpyGORF441P	6.70	6.70	0.00	0.00	No	-
CP001174.1	567	Helicobacter pylori G27	ACNGT	palindrome	Bacteria	Type II	HpyGORF439P	14.20	14.20	0.84	0.84	No	-
CP001174.1	567	Helicobacter pylori G27	ATTAAT	palindrome	Bacteria	Type II	HpyGORF436P	3.80	3.80	0.80	0.80	No	-
CP001174.1	567	Helicobacter pylori G27	CCATC	GATGG	Bacteria	Type II	HpyGORF1422P	4.80	3.50	1.25	1.15	No	-
CP001174.1	567	Helicobacter pylori G27	CCGG	palindrome	Bacteria	Type II	HpyGORF242P	0.60	0.60	0.00	0.00	No	-
CP001174.1	567	Helicobacter pylori G27	CCTC	GAGG	Bacteria	Type II	HpyGORF44P	9.30	15.60	0.32	0.58	No	-
CP001174.1	567	Helicobacter pylori G27	CCTTC	GAAGG	Bacteria	Type II	HpyGORF49P	1.70	3.60	0.00	0.55	No	-
CP001174.1	567	Helicobacter pylori G27	CGWCG	palindrome	Bacteria	Type II	HpyGORF776P	0.00	0.00	-	-	No	-
CP001174.1	567	Helicobacter pylori G27	CTGCAG	palindrome	Bacteria	Type III	HpyGORF553P	0.50	0.50	0.00	0.00	No	-
CP001174.1	567	Helicobacter pylori G27	CTNAG	palindrome	Bacteria	Type II	HpyGORF291P	25.40	25.40	0.83	0.83	No	-
CP001174.1	567	Helicobacter pylori G27	GANTC	palindrome	Bacteria	Type II	HpyGORF1301P	20.90	20.90	0.62	0.62	No	-
CP001174.1	567	Helicobacter pylori G27	GATATC	palindrome	Bacteria	Type II	HpyGORF1231P	2.10	2.10	0.47	0.47	No	-
CP001174.1	567	Helicobacter pylori G27	GATC	palindrome	Bacteria	Type II	HpyGORF85P	33.90	33.90	0.77	0.77	No	-
CP001174.1	567	Helicobacter pylori G27	GTAC	palindrome	Bacteria	Type II	HpyGORF462P	11.50	11.50	0.43	0.43	No	-
CP001174.1	567	Helicobacter pylori G27	GTNNAC	palindrome	Bacteria	Type II	HpyGORF861P	10.20	10.20	0.59	0.59	No	-
CP001174.1	567	Helicobacter pylori G27	TCNNGA	palindrome	Bacteria	Type II	HpyGI	22.40	22.40	0.76	0.76	Yes	-
CP001174.1	567	Helicobacter pylori G27	TGCA	palindrome	Bacteria	Type II	HpyGII	39.20	39.20	0.84	0.84	No	-
CP001175.1	389	Listeria monocytogenes HCC23	GGCC	palindrome	Bacteria	Type II	Lmo23ORF2320P	3255.40	3255.40	0.73	0.73	No	-
CP001184.1	1210	Ureaplasma urealyticum serovar 10 str. ATCC 33699	GCNGC	palindrome	Bacteria	Type II	Uur10ORF587P	690.90	690.90	0.99	0.99	No	-
CP001186.1	377	Bacillus cereus G9842	CTCGAG	palindrome	Bacteria	Type II	R1.BceGORF4337AP, R2.BceGORF4337BP	157.40	157.40	0.85	0.85	No	-
CP001187.1	377	Bacillus cereus G9842	CTCGAG	palindrome	Bacteria	Type II	R1.BceGORF4337AP, R2.BceGORF4337BP	3.80	3.80	1.32	1.32	No	-
CP001188.1	377	Bacillus cereus G9842	CTCGAG	palindrome	Bacteria	Type II	R1.BceGORF4337AP, R2.BceGORF4337BP	2.80	2.80	0.71	0.71	No	-
CP001196.1	2063	Oligotropha carboxidovorans OM5	CTGCAG	palindrome	Bacteria	Type II	OcaOM5ORF4159P	1923.70	1923.70	0.97	0.97	No	-
CP001217.1	568	Helicobacter pylori P12	CATG	palindrome	Bacteria	Type II	HpyPIP	7864.80	7864.80	0.93	0.93	No	Yes
CP001217.1	568	Helicobacter pylori P12	CCATC	GATGG	Bacteria	Type II	HpyPORF1478P	1105.30	1069.30	1.06	1.08	No	-
CP001217.1	568	Helicobacter pylori P12	CCGG	palindrome	Bacteria	Type II	HpyPORF262P	1232.50	1232.50	1.43	1.43	No	No
CP001217.1	568	Helicobacter pylori P12	CCTC	GAGG	Bacteria	Type II	HpyPVIP	3324.70	3249.90	0.74	0.73	No	Yes
CP001217.1	568	Helicobacter pylori P12	CCTTC	GAAGG	Bacteria	Type II	HpyPVP	865.40	798.80	0.81	0.79	No	Yes
CP001217.1	568	Helicobacter pylori P12	CTGCAG	palindrome	Bacteria	Type III	HpyPORF600P	60.40	60.40	0.99	0.99	No	No
CP001217.1	568	Helicobacter pylori P12	GAATTC	palindrome	Bacteria	Type II	HpyPIIP	376.10	376.10	0.46	0.46	No	Yes
CP001217.1	568	Helicobacter pylori P12	GANTC	palindrome	Bacteria	Type II	HpyPORF1318P	3394.10	3394.10	0.81	0.81	No	No
CP001217.1	568	Helicobacter pylori P12	GATC	palindrome	Bacteria	Type II	HpyPIIIP	5976.90	5976.90	0.88	0.88	No	Yes
CP001217.1	568	Helicobacter pylori P12	GCGC	palindrome	Bacteria	Type II	HpyPORF1087P	9084.00	9084.00	0.67	0.67	No	No
CP001217.1	568	Helicobacter pylori P12	GTAC	palindrome	Bacteria	Type II	HpyPIVP	797.80	797.80	0.16	0.16	No	Yes
CP001217.1	568	Helicobacter pylori P12	GTNNAC	palindrome	Bacteria	Type II	HpyPORF908P	1246.40	1246.40	0.31	0.31	No	No
CP001217.1	568	Helicobacter pylori P12	TCNNGA	palindrome	Bacteria	Type II	HpyPVIIIP	3142.90	3142.90	0.63	0.63	No	Yes
CP001218.1	568	Helicobacter pylori P12	CATG	palindrome	Bacteria	Type II	HpyPIP	55.00	55.00	0.87	0.87	No	-
CP001218.1	568	Helicobacter pylori P12	CCATC	GATGG	Bacteria	Type II	HpyPORF1478P	1.60	4.10	1.91	0.97	No	-
CP001218.1	568	Helicobacter pylori P12	CCGG	palindrome	Bacteria	Type II	HpyPORF262P	0.90	0.90	1.16	1.16	No	-
CP001218.1	568	Helicobacter pylori P12	CCTC	GAGG	Bacteria	Type II	HpyPVIP	15.30	14.80	0.46	0.61	No	-
CP001218.1	568	Helicobacter pylori P12	CCTTC	GAAGG	Bacteria	Type II	HpyPVP	0.80	2.80	0.00	0.36	No	-
CP001218.1	568	Helicobacter pylori P12	CTGCAG	palindrome	Bacteria	Type III	HpyPORF600P	0.30	0.30	0.00	0.00	No	-
CP001218.1	568	Helicobacter pylori P12	GAATTC	palindrome	Bacteria	Type II	HpyPIIP	3.60	3.60	0.84	0.84	No	-
CP001218.1	568	Helicobacter pylori P12	GANTC	palindrome	Bacteria	Type II	HpyPORF1318P	19.80	19.80	0.56	0.56	No	-
CP001218.1	568	Helicobacter pylori P12	GATC	palindrome	Bacteria	Type II	HpyPIIIP	32.80	32.80	0.61	0.61	No	-
CP001218.1	568	Helicobacter pylori P12	GCGC	palindrome	Bacteria	Type II	HpyPORF1087P	27.50	27.50	0.76	0.76	No	-
CP001218.1	568	Helicobacter pylori P12	GTAC	palindrome	Bacteria	Type II	HpyPIVP	10.20	10.20	0.39	0.39	No	-
CP001218.1	568	Helicobacter pylori P12	GTNNAC	palindrome	Bacteria	Type II	HpyPORF908P	9.80	9.80	0.41	0.41	No	-
CP001218.1	568	Helicobacter pylori P12	TCNNGA	palindrome	Bacteria	Type II	HpyPVIIIP	20.70	20.70	0.77	0.77	No	-
CP001229.1	1715	Sulfurihydrogenibium azorense Az-Fu1	CCGG	palindrome	Bacteria	Type II	SazAORF52P	1246.70	1246.70	1.05	1.05	No	-
CP001230.1	1713	Persephonella marina EX-H1	TCGA	palindrome	Bacteria	Type II	PmaEXORF210P	1631.10	1631.10	0.24	0.24	No	-
CP001231.1	1713	Persephonella marina EX-H1	TCGA	palindrome	Bacteria	Type II	PmaEXORF210P	45.60	45.60	0.00	0.00	No	-
CP001277.1	2126	Candidatus Hamiltonella defensa 5AT (Acyrthosiphon pisum)	CCWGG	palindrome	Bacteria	Type II	Hde5ORF1166P	2960.30	2960.30	1.01	1.01	No	-
CP001278.1	2126	Candidatus Hamiltonella defensa 5AT (Acyrthosiphon pisum)	CCWGG	palindrome	Bacteria	Type II	Hde5ORF1166P	91.80	91.80	1.05	1.05	No	-
CP001279.1	1756	Nautilia profundicola AmH	CTAG	palindrome	Bacteria	Type II	NprORF956P	1387.40	1387.40	0.08	0.08	No	-
CP001280.1	1992	Methylocella silvestris BL2	GGCGCC	palindrome	Bacteria	Type II	MsiBL2ORF1337P	9061.30	9061.30	0.99	0.99	No	-
CP001283.1	378	Bacillus cereus AH820	GCNGC	palindrome	Bacteria	Type II	R1.Bce820ORF1008P, R2.Bce820ORF1008P, R3.Bce820ORF1008P	10895.90	10895.90	1.01	1.01	No	-
CP001284.1	378	Bacillus cereus AH820	GCNGC	palindrome	Bacteria	Type II	R1.Bce820ORF1008P, R2.Bce820ORF1008P, R3.Bce820ORF1008P	1.60	1.60	1.23	1.23	No	-
CP001285.1	378	Bacillus cereus AH820	GCNGC	palindrome	Bacteria	Type II	R1.Bce820ORF1008P, R2.Bce820ORF1008P, R3.Bce820ORF1008P	430.90	430.90	1.00	1.00	No	-
CP001286.1	378	Bacillus cereus AH820	GCNGC	palindrome	Bacteria	Type II	R1.Bce820ORF1008P, R2.Bce820ORF1008P, R3.Bce820ORF1008P	14.50	14.50	0.69	0.69	No	-
CP001287.1	2926	Cyanothece sp. PCC 8801	ACRYGT	palindrome	Bacteria	Type II	Csp8801ORF3873P	490.10	490.10	0.05	0.05	No	-
CP001287.1	2926	Cyanothece sp. PCC 8801	CMGCKG	palindrome	Bacteria	Type II	Csp8801ORF4215P	936.90	936.90	0.20	0.20	No	-
CP001287.1	2926	Cyanothece sp. PCC 8801	GATC	palindrome	Bacteria	Type II	Csp8801ORF2739P	19074.60	19074.60	1.04	1.04	No	-
CP001287.1	2926	Cyanothece sp. PCC 8801	GGWCC	palindrome	Bacteria	Type II	Csp8801ORF4296P, Csp8801ORF84P	1352.90	1352.90	1.26	1.26	No	-
CP001287.1	2926	Cyanothece sp. PCC 8801	RGCGCY	palindrome	Bacteria	Type II	Csp8801ORF1P, Csp8801ORF2308P	580.80	580.80	0.09	0.09	No	-
CP001287.1	2926	Cyanothece sp. PCC 8801	TTCGAA	palindrome	Bacteria	Type II	Csp8801ORF3772P	429.40	429.40	0.03	0.03	No	-
CP001288.1	2926	Cyanothece sp. PCC 8801	ACRYGT	palindrome	Bacteria	Type II	Csp8801ORF3873P	6.50	6.50	0.00	0.00	No	-
CP001288.1	2926	Cyanothece sp. PCC 8801	CMGCKG	palindrome	Bacteria	Type II	Csp8801ORF4215P	9.10	9.10	0.33	0.33	No	-
CP001288.1	2926	Cyanothece sp. PCC 8801	GATC	palindrome	Bacteria	Type II	Csp8801ORF2739P	169.20	169.20	0.90	0.90	No	-
CP001288.1	2926	Cyanothece sp. PCC 8801	GGWCC	palindrome	Bacteria	Type II	Csp8801ORF4296P, Csp8801ORF84P	6.20	6.20	1.12	1.12	No	-
CP001288.1	2926	Cyanothece sp. PCC 8801	RGCGCY	palindrome	Bacteria	Type II	Csp8801ORF1P, Csp8801ORF2308P	4.10	4.10	0.00	0.00	No	-
CP001288.1	2926	Cyanothece sp. PCC 8801	TTCGAA	palindrome	Bacteria	Type II	Csp8801ORF3772P	4.70	4.70	0.00	0.00	No	-
CP001289.1	2926	Cyanothece sp. PCC 8801	ACRYGT	palindrome	Bacteria	Type II	Csp8801ORF3873P	5.20	5.20	0.19	0.19	No	-
CP001289.1	2926	Cyanothece sp. PCC 8801	CMGCKG	palindrome	Bacteria	Type II	Csp8801ORF4215P	9.60	9.60	0.73	0.73	No	-
CP001289.1	2926	Cyanothece sp. PCC 8801	GATC	palindrome	Bacteria	Type II	Csp8801ORF2739P	139.70	139.70	0.77	0.77	No	-
CP001289.1	2926	Cyanothece sp. PCC 8801	GGWCC	palindrome	Bacteria	Type II	Csp8801ORF4296P, Csp8801ORF84P	3.90	3.90	1.55	1.55	No	-
CP001289.1	2926	Cyanothece sp. PCC 8801	RGCGCY	palindrome	Bacteria	Type II	Csp8801ORF1P, Csp8801ORF2308P	6.50	6.50	0.31	0.31	No	-
CP001289.1	2926	Cyanothece sp. PCC 8801	TTCGAA	palindrome	Bacteria	Type II	Csp8801ORF3772P	5.80	5.80	0.00	0.00	No	-
CP001290.1	2926	Cyanothece sp. PCC 8801	ACRYGT	palindrome	Bacteria	Type II	Csp8801ORF3873P	1.60	1.60	0.00	0.00	No	-
CP001290.1	2926	Cyanothece sp. PCC 8801	CMGCKG	palindrome	Bacteria	Type II	Csp8801ORF4215P	1.50	1.50	0.00	0.00	No	-
CP001290.1	2926	Cyanothece sp. PCC 8801	GATC	palindrome	Bacteria	Type II	Csp8801ORF2739P	41.30	41.30	0.60	0.60	No	-
CP001290.1	2926	Cyanothece sp. PCC 8801	GGWCC	palindrome	Bacteria	Type II	Csp8801ORF4296P, Csp8801ORF84P	3.00	3.00	0.99	0.99	No	-
CP001290.1	2926	Cyanothece sp. PCC 8801	RGCGCY	palindrome	Bacteria	Type II	Csp8801ORF1P, Csp8801ORF2308P	1.40	1.40	0.00	0.00	No	-
CP001290.1	2926	Cyanothece sp. PCC 8801	TTCGAA	palindrome	Bacteria	Type II	Csp8801ORF3772P	1.10	1.10	0.00	0.00	No	-
CP001291.1	2927	Cyanothece sp. PCC 7424	ACRYGT	palindrome	Bacteria	Type II	Csp7424ORF4787P	493.00	493.00	0.04	0.04	No	-
CP001291.1	2927	Cyanothece sp. PCC 7424	AGTACT	palindrome	Bacteria	Type II	Csp7424ORF4450P	304.10	304.10	0.03	0.03	No	-
CP001291.1	2927	Cyanothece sp. PCC 7424	ATGCAT	palindrome	Bacteria	Type II	Csp7424ORF3531P	433.00	433.00	0.02	0.02	No	-
CP001291.1	2927	Cyanothece sp. PCC 7424	CCTNAGG	palindrome	Bacteria	Type II	Csp7424ORF5156P	437.10	437.10	0.15	0.15	No	-
CP001291.1	2927	Cyanothece sp. PCC 7424	CGTACG	palindrome	Bacteria	Type II	Csp7424ORF4169P	70.10	70.10	0.01	0.01	No	-
CP001291.1	2927	Cyanothece sp. PCC 7424	CTGCAG	palindrome	Bacteria	Type II	Csp7424ORF4962P	347.20	347.20	0.06	0.06	No	-
CP001291.1	2927	Cyanothece sp. PCC 7424	CYCGRG	palindrome	Bacteria	Type II	Csp7424ORF3012P	718.00	718.00	0.49	0.49	No	-
CP001291.1	2927	Cyanothece sp. PCC 7424	GGTNACC	palindrome	Bacteria	Type II	Csp7424ORF2706P	410.30	410.30	0.46	0.46	No	-
CP001292.1	2927	Cyanothece sp. PCC 7424	ACRYGT	palindrome	Bacteria	Type II	Csp7424ORF4787P	28.30	28.30	0.07	0.07	No	-
CP001292.1	2927	Cyanothece sp. PCC 7424	AGTACT	palindrome	Bacteria	Type II	Csp7424ORF4450P	19.80	19.80	0.05	0.05	No	-
CP001292.1	2927	Cyanothece sp. PCC 7424	ATGCAT	palindrome	Bacteria	Type II	Csp7424ORF3531P	20.20	20.20	0.05	0.05	No	-
CP001292.1	2927	Cyanothece sp. PCC 7424	CCTNAGG	palindrome	Bacteria	Type II	Csp7424ORF5156P	14.50	14.50	0.07	0.07	No	-
CP001292.1	2927	Cyanothece sp. PCC 7424	CGTACG	palindrome	Bacteria	Type II	Csp7424ORF4169P	4.90	4.90	0.00	0.00	No	-
CP001292.1	2927	Cyanothece sp. PCC 7424	CTGCAG	palindrome	Bacteria	Type II	Csp7424ORF4962P	18.40	18.40	0.22	0.22	No	-
CP001292.1	2927	Cyanothece sp. PCC 7424	CYCGRG	palindrome	Bacteria	Type II	Csp7424ORF3012P	44.60	44.60	0.58	0.58	No	-
CP001292.1	2927	Cyanothece sp. PCC 7424	GGTNACC	palindrome	Bacteria	Type II	Csp7424ORF2706P	16.70	16.70	0.54	0.54	No	-
CP001293.1	2927	Cyanothece sp. PCC 7424	ACRYGT	palindrome	Bacteria	Type II	Csp7424ORF4787P	20.80	20.80	0.10	0.10	No	-
CP001293.1	2927	Cyanothece sp. PCC 7424	AGTACT	palindrome	Bacteria	Type II	Csp7424ORF4450P	11.40	11.40	0.00	0.00	No	-
CP001293.1	2927	Cyanothece sp. PCC 7424	ATGCAT	palindrome	Bacteria	Type II	Csp7424ORF3531P	14.10	14.10	0.00	0.00	No	-
CP001293.1	2927	Cyanothece sp. PCC 7424	CCTNAGG	palindrome	Bacteria	Type II	Csp7424ORF5156P	9.30	9.30	0.00	0.00	No	-
CP001293.1	2927	Cyanothece sp. PCC 7424	CGTACG	palindrome	Bacteria	Type II	Csp7424ORF4169P	2.20	2.20	0.00	0.00	No	-
CP001293.1	2927	Cyanothece sp. PCC 7424	CTGCAG	palindrome	Bacteria	Type II	Csp7424ORF4962P	13.00	13.00	0.00	0.00	No	-
CP001293.1	2927	Cyanothece sp. PCC 7424	CYCGRG	palindrome	Bacteria	Type II	Csp7424ORF3012P	24.60	24.60	0.49	0.49	No	-
CP001293.1	2927	Cyanothece sp. PCC 7424	GGTNACC	palindrome	Bacteria	Type II	Csp7424ORF2706P	8.50	8.50	0.35	0.35	No	-
CP001294.1	2927	Cyanothece sp. PCC 7424	ACRYGT	palindrome	Bacteria	Type II	Csp7424ORF4787P	3.10	3.10	0.00	0.00	No	-
CP001294.1	2927	Cyanothece sp. PCC 7424	AGTACT	palindrome	Bacteria	Type II	Csp7424ORF4450P	2.20	2.20	0.45	0.45	No	-
CP001294.1	2927	Cyanothece sp. PCC 7424	ATGCAT	palindrome	Bacteria	Type II	Csp7424ORF3531P	2.50	2.50	0.00	0.00	No	-
CP001294.1	2927	Cyanothece sp. PCC 7424	CCTNAGG	palindrome	Bacteria	Type II	Csp7424ORF5156P	0.80	0.80	0.00	0.00	No	-
CP001294.1	2927	Cyanothece sp. PCC 7424	CGTACG	palindrome	Bacteria	Type II	Csp7424ORF4169P	0.30	0.30	0.00	0.00	No	-
CP001294.1	2927	Cyanothece sp. PCC 7424	CTGCAG	palindrome	Bacteria	Type II	Csp7424ORF4962P	2.40	2.40	0.00	0.00	No	-
CP001294.1	2927	Cyanothece sp. PCC 7424	CYCGRG	palindrome	Bacteria	Type II	Csp7424ORF3012P	5.50	5.50	0.55	0.55	No	-
CP001294.1	2927	Cyanothece sp. PCC 7424	GGTNACC	palindrome	Bacteria	Type II	Csp7424ORF2706P	0.50	0.50	0.00	0.00	No	-
CP001295.1	2927	Cyanothece sp. PCC 7424	ACRYGT	palindrome	Bacteria	Type II	Csp7424ORF4787P	3.10	3.10	0.64	0.64	No	-
CP001295.1	2927	Cyanothece sp. PCC 7424	AGTACT	palindrome	Bacteria	Type II	Csp7424ORF4450P	2.60	2.60	0.38	0.38	No	-
CP001295.1	2927	Cyanothece sp. PCC 7424	ATGCAT	palindrome	Bacteria	Type II	Csp7424ORF3531P	0.90	0.90	0.00	0.00	No	-
CP001295.1	2927	Cyanothece sp. PCC 7424	CCTNAGG	palindrome	Bacteria	Type II	Csp7424ORF5156P	0.80	0.80	0.00	0.00	No	-
CP001295.1	2927	Cyanothece sp. PCC 7424	CGTACG	palindrome	Bacteria	Type II	Csp7424ORF4169P	0.00	0.00	-	-	No	-
CP001295.1	2927	Cyanothece sp. PCC 7424	CTGCAG	palindrome	Bacteria	Type II	Csp7424ORF4962P	0.90	0.90	0.00	0.00	No	-
CP001295.1	2927	Cyanothece sp. PCC 7424	CYCGRG	palindrome	Bacteria	Type II	Csp7424ORF3012P	5.30	5.30	0.75	0.75	No	-
CP001295.1	2927	Cyanothece sp. PCC 7424	GGTNACC	palindrome	Bacteria	Type II	Csp7424ORF2706P	1.20	1.20	0.00	0.00	No	-
CP001296.1	2927	Cyanothece sp. PCC 7424	ACRYGT	palindrome	Bacteria	Type II	Csp7424ORF4787P	1.50	1.50	0.00	0.00	No	-
CP001296.1	2927	Cyanothece sp. PCC 7424	AGTACT	palindrome	Bacteria	Type II	Csp7424ORF4450P	1.00	1.00	0.00	0.00	No	-
CP001296.1	2927	Cyanothece sp. PCC 7424	ATGCAT	palindrome	Bacteria	Type II	Csp7424ORF3531P	1.00	1.00	0.00	0.00	No	-
CP001296.1	2927	Cyanothece sp. PCC 7424	CCTNAGG	palindrome	Bacteria	Type II	Csp7424ORF5156P	1.80	1.80	0.54	0.54	No	-
CP001296.1	2927	Cyanothece sp. PCC 7424	CGTACG	palindrome	Bacteria	Type II	Csp7424ORF4169P	0.50	0.50	0.00	0.00	No	-
CP001296.1	2927	Cyanothece sp. PCC 7424	CTGCAG	palindrome	Bacteria	Type II	Csp7424ORF4962P	1.90	1.90	0.00	0.00	No	-
CP001296.1	2927	Cyanothece sp. PCC 7424	CYCGRG	palindrome	Bacteria	Type II	Csp7424ORF3012P	1.70	1.70	0.00	0.00	No	-
CP001296.1	2927	Cyanothece sp. PCC 7424	GGTNACC	palindrome	Bacteria	Type II	Csp7424ORF2706P	1.80	1.80	0.00	0.00	No	-
CP001297.1	2927	Cyanothece sp. PCC 7424	ACRYGT	palindrome	Bacteria	Type II	Csp7424ORF4787P	0.90	0.90	0.00	0.00	No	-
CP001297.1	2927	Cyanothece sp. PCC 7424	AGTACT	palindrome	Bacteria	Type II	Csp7424ORF4450P	0.50	0.50	0.00	0.00	No	-
CP001297.1	2927	Cyanothece sp. PCC 7424	ATGCAT	palindrome	Bacteria	Type II	Csp7424ORF3531P	0.90	0.90	0.00	0.00	No	-
CP001297.1	2927	Cyanothece sp. PCC 7424	CCTNAGG	palindrome	Bacteria	Type II	Csp7424ORF5156P	1.30	1.30	0.00	0.00	No	-
CP001297.1	2927	Cyanothece sp. PCC 7424	CGTACG	palindrome	Bacteria	Type II	Csp7424ORF4169P	0.10	0.10	0.00	0.00	No	-
CP001297.1	2927	Cyanothece sp. PCC 7424	CTGCAG	palindrome	Bacteria	Type II	Csp7424ORF4962P	1.20	1.20	0.00	0.00	No	-
CP001297.1	2927	Cyanothece sp. PCC 7424	CYCGRG	palindrome	Bacteria	Type II	Csp7424ORF3012P	2.80	2.80	0.35	0.35	No	-
CP001297.1	2927	Cyanothece sp. PCC 7424	GGTNACC	palindrome	Bacteria	Type II	Csp7424ORF2706P	2.40	2.40	0.84	0.84	No	-
CP001298.1	1181	Methylobacterium extorquens CM4	CTCCTC	GAGGAG	Bacteria	Type IIG	MchCM4I, MchCM4ORF5634P	2628.10	2675.40	1.10	1.11	Yes	-
CP001299.1	1181	Methylobacterium extorquens CM4	CTCCTC	GAGGAG	Bacteria	Type IIG	MchCM4I, MchCM4ORF5634P	176.10	204.80	1.02	1.03	Yes	-
CP001300.1	1181	Methylobacterium extorquens CM4	CTCCTC	GAGGAG	Bacteria	Type IIG	MchCM4I, MchCM4ORF5634P	12.30	7.20	1.14	1.25	Yes	-
CP001321.1	1427	Haemophilus parasuis SH0165	AAGCTT	palindrome	Bacteria	Type II	HpaSHORF1983P	514.60	514.60	0.53	0.53	No	-
CP001321.1	1427	Haemophilus parasuis SH0165	CGCG	palindrome	Bacteria	Type II	HpaSHORF2119P	2765.30	2765.30	0.35	0.35	No	-
CP001321.1	1427	Haemophilus parasuis SH0165	GACGC	GCGTC	Bacteria	Type II	HpaSHORF1918P	712.90	692.30	0.91	0.98	No	-
CP001321.1	1427	Haemophilus parasuis SH0165	GCGC	palindrome	Bacteria	Type II	HpaSHORF791P	3685.30	3685.30	0.27	0.27	No	-
CP001336.1	1111	Desulfitobacterium hafniense DCB-2	GATC	palindrome	Bacteria	Type II	DhaDORF179P	26898.30	26898.30	0.90	0.90	No	-
CP001337.1	1896	Chloroflexus aggregans DSM 9485	ACGCGT	palindrome	Bacteria	Type II	CagVIIIP	433.50	433.50	0.13	0.13	No	-
CP001337.1	1896	Chloroflexus aggregans DSM 9485	CAGCTG	palindrome	Bacteria	Type II	CagORF2333P	644.70	644.70	0.05	0.05	No	-
CP001337.1	1896	Chloroflexus aggregans DSM 9485	CGTACG	palindrome	Bacteria	Type II	CagORF2240P	626.50	626.50	0.04	0.04	No	-
CP001337.1	1896	Chloroflexus aggregans DSM 9485	GCCNNNNNGGC	palindrome	Bacteria	Type II	CagI	2750.99	2750.99	0.99	0.99	No	-
CP001337.1	1896	Chloroflexus aggregans DSM 9485	GGCGCC	palindrome	Bacteria	Type II	CagVIIP	2263.00	2263.00	0.92	0.92	No	-
CP001337.1	1896	Chloroflexus aggregans DSM 9485	GGTNACC	palindrome	Bacteria	Type II	CagORF438P	1479.30	1479.30	0.93	0.93	No	-
CP001337.1	1896	Chloroflexus aggregans DSM 9485	RGATCY	palindrome	Bacteria	Type II	CagIIIP	2414.20	2414.20	0.80	0.80	No	-
CP001337.1	1896	Chloroflexus aggregans DSM 9485	TCCGGA	palindrome	Bacteria	Type II	CagVIP	541.20	541.20	0.48	0.48	No	-
CP001337.1	1896	Chloroflexus aggregans DSM 9485	TTCGAA	palindrome	Bacteria	Type II	CagVP	406.30	406.30	0.34	0.34	No	-
CP001340.1	1457	Caulobacter crescentus NA1000	CCYANNNNNNNGTCG	CGACNNNNNNNTRGG	Bacteria	Type I	CcrNAIIP	301.29	317.87	0.99	1.00	No	-
CP001340.1	1457	Caulobacter crescentus NA1000	CGACCAG	CTGGTCG	Bacteria	Type IIG	CcrNAIII	1610.70	1628.80	1.02	1.02	Yes	-
CP001341.1	1981	Arthrobacter chlorophenolicus A6	CGANNNNNTTCA	TGAANNNNNTCG	Bacteria	Type I	AchA6ORF1096BP	226.25	227.01	1.01	0.99	No	-
CP001342.1	1981	Arthrobacter chlorophenolicus A6	CGANNNNNTTCA	TGAANNNNNTCG	Bacteria	Type I	AchA6ORF1096BP	41.41	46.51	1.06	0.95	No	-
CP001343.1	1981	Arthrobacter chlorophenolicus A6	CGANNNNNTTCA	TGAANNNNNTCG	Bacteria	Type I	AchA6ORF1096BP	11.19	17.57	0.98	1.02	No	-
CP001344.1	2928	Cyanothece sp. PCC 7425	CCCGGG	palindrome	Bacteria	Type II	Csp7425ORF4269P	890.90	890.90	0.30	0.30	No	-
CP001345.1	2928	Cyanothece sp. PCC 7425	CCCGGG	palindrome	Bacteria	Type II	Csp7425ORF4269P	32.80	32.80	0.61	0.61	No	-
CP001346.1	2928	Cyanothece sp. PCC 7425	CCCGGG	palindrome	Bacteria	Type II	Csp7425ORF4269P	16.90	16.90	0.47	0.47	No	-
CP001347.1	2928	Cyanothece sp. PCC 7425	CCCGGG	palindrome	Bacteria	Type II	Csp7425ORF4269P	6.70	6.70	0.90	0.90	No	-
CP001348.1	1931	Clostridium cellulolyticum H10	CCGG	palindrome	Bacteria	Type II	CceI	10443.60	10443.60	0.92	0.92	Yes	-
CP001348.1	1931	Clostridium cellulolyticum H10	GCGC	palindrome	Bacteria	Type II	CceORF2549AP, CceORF2549BP	2198.10	2198.10	0.24	0.24	No	-
CP001357.1	2127	Brachyspira hyodysenteriae WA1	CCTTC	GAAGG	Bacteria	Type II	BhyWAORF699P	1719.30	1894.20	1.06	1.06	No	-
CP001357.1	2127	Brachyspira hyodysenteriae WA1	CTGCAG	palindrome	Bacteria	Type II	BhyWAORF704P	637.60	637.60	0.87	0.87	No	-
CP001358.1	3022	Desulfovibrio desulfuricans subsp. desulfuricans str. ATCC 27774	GCSGC	palindrome	Bacteria	Type II	DdsORF271P	25203.80	25203.80	1.01	1.01	No	-
CP001358.1	3022	Desulfovibrio desulfuricans subsp. desulfuricans str. ATCC 27774	GGATCC	palindrome	Bacteria	Type II	DdsI	418.20	418.20	0.70	0.70	Yes	-
CP001360.1	2127	Brachyspira hyodysenteriae WA1	CCTTC	GAAGG	Bacteria	Type II	BhyWAORF699P	21.20	7.90	1.04	1.02	No	-
CP001360.1	2127	Brachyspira hyodysenteriae WA1	CTGCAG	palindrome	Bacteria	Type II	BhyWAORF704P	1.30	1.30	0.79	0.79	No	-
CP001361.1	1411	Bifidobacterium bifidum BGN4	CTCGAG	palindrome	Bacteria	Type II	BbiBGN4ORF672P	363.40	363.40	0.24	0.24	No	-
CP001361.1	1411	Bifidobacterium bifidum BGN4	GGCGCC	palindrome	Bacteria	Type II	BbiBGN4ORF161P	1915.10	1915.10	0.95	0.95	No	-
CP001361.1	1411	Bifidobacterium bifidum BGN4	GRCGYC	palindrome	Bacteria	Type II	BbiBGN4ORF114P	7113.00	7113.00	0.97	0.97	No	-
CP001361.1	1411	Bifidobacterium bifidum BGN4	TCCGGA	palindrome	Bacteria	Type II	BbiBGN4ORF290P	658.30	658.30	0.92	0.92	No	-
CP001362.1	94	Salmonella enterica subsp. enterica serovar Typhimurium str. 14028S	CAGAG	CTCTG	Bacteria	Type III	SenT1ORF417P	101.00	94.80	0.93	0.82	No	-
CP001362.1	94	Salmonella enterica subsp. enterica serovar Typhimurium str. 14028S	GAGNNNNNNGTRC	GYACNNNNNNCTC	Bacteria	Type I	SenT1ORF5437P	11.45	8.54	0.96	0.82	No	-
CP001363.1	94	Salmonella enterica subsp. enterica serovar Typhimurium str. 14028S	CAGAG	CTCTG	Bacteria	Type III	SenT1ORF417P	3254.40	3187.70	0.89	0.87	No	-
CP001363.1	94	Salmonella enterica subsp. enterica serovar Typhimurium str. 14028S	GAGNNNNNNGTRC	GYACNNNNNNCTC	Bacteria	Type I	SenT1ORF5437P	247.58	241.54	1.05	1.06	No	-
CP001364.1	2942	Chloroflexus sp. Y-400-fl	CAGCTG	palindrome	Bacteria	Type II	CspYORF3411P	1055.60	1055.60	0.06	0.06	No	-
CP001364.1	2942	Chloroflexus sp. Y-400-fl	CCTNAGG	palindrome	Bacteria	Type II	CspYORF3716P	278.30	278.30	0.33	0.33	No	-
CP001364.1	2942	Chloroflexus sp. Y-400-fl	CTGCAG	palindrome	Bacteria	Type II	CspYORF1828P	1091.10	1091.10	0.27	0.27	No	-
CP001364.1	2942	Chloroflexus sp. Y-400-fl	GATATC	palindrome	Bacteria	Type II	CspYORF3614P	797.60	797.60	0.48	0.48	No	-
CP001364.1	2942	Chloroflexus sp. Y-400-fl	GTCGAC	palindrome	Bacteria	Type II	CspYORF900P	821.70	821.70	0.50	0.50	No	-
CP001364.1	2942	Chloroflexus sp. Y-400-fl	RGATCY	palindrome	Bacteria	Type II	CspYORF1361P	2161.90	2161.90	0.52	0.52	No	-
CP001364.1	2942	Chloroflexus sp. Y-400-fl	TCCGGA	palindrome	Bacteria	Type II	CspYORF713P	652.80	652.80	0.53	0.53	No	-
CP001364.1	2942	Chloroflexus sp. Y-400-fl	TCTAGA	palindrome	Bacteria	Type II	CspYORF346P	111.60	111.60	0.28	0.28	No	-
CP001365.1	1753	Halorubrum lacusprofundi ATCC 49239	CCWGG	palindrome	Archaea	Type II	Hla49239IP	3143.40	3143.40	0.50	0.50	No	-
CP001366.1	1753	Halorubrum lacusprofundi ATCC 49239	CCWGG	palindrome	Archaea	Type II	Hla49239IP	716.60	716.60	0.83	0.83	No	-
CP001367.1	1753	Halorubrum lacusprofundi ATCC 49239	CCWGG	palindrome	Archaea	Type II	Hla49239IP	581.60	581.60	0.80	0.80	No	-
CP001368.1	513	Escherichia coli O157:H7 str. TW14359	CACNNNNNNNCTGG	CCAGNNNNNNNGTG	Bacteria	Type I	EcoTWIP	570.75	577.66	0.99	0.99	No	-
CP001369.1	513	Escherichia coli O157:H7 str. TW14359	CACNNNNNNNCTGG	CCAGNNNNNNNGTG	Bacteria	Type I	EcoTWIP	9.20	7.28	0.98	1.10	No	-
CP001390.1	3118	Geobacter daltonii FRC-32	CCCGGG	palindrome	Bacteria	Type II	GspFRCORF583P	1158.80	1158.80	0.81	0.81	No	-
CP001390.1	3118	Geobacter daltonii FRC-32	GGCGCC	palindrome	Bacteria	Type II	GspFRCORF711P	2430.80	2430.80	0.98	0.98	No	-
CP001393.1	2086	Caldicellulosiruptor bescii DSM 6725	GGCC	palindrome	Bacteria	Type II	CbeI	2665.70	2665.70	0.49	0.49	Yes	-
CP001394.1	2086	Caldicellulosiruptor bescii DSM 6725	GGCC	palindrome	Bacteria	Type II	CbeI	8.40	8.40	0.36	0.36	Yes	-
CP001395.1	2086	Caldicellulosiruptor bescii DSM 6725	GGCC	palindrome	Bacteria	Type II	CbeI	3.70	3.70	1.07	1.07	Yes	-
CP001396.1	514	Escherichia coli BW2952	AACNNNNNNGTGC	GCACNNNNNNGTT	Bacteria	Type I	EcoBWORF4042P	310.56	284.00	0.99	0.99	No	-
CP001398.1	2181	Thermococcus gammatolerans EJ3	CCRYGG	palindrome	Archaea	Type II	TgaEJ3ORF156P	1341.00	1341.00	0.75	0.75	No	-
CP001404.1	1191	Sulfolobus islandicus Y.N.15.51	GGCC	palindrome	Archaea	Type II	SisYNORF2183P	3014.60	3014.60	0.84	0.84	No	-
CP001405.1	1191	Sulfolobus islandicus Y.N.15.51	GGCC	palindrome	Archaea	Type II	SisYNORF2183P	47.10	47.10	0.98	0.98	No	-
CP001406.1	379	Bacillus cereus 03BB102	CTCGAG	palindrome	Bacteria	Type II	R1.Bce03ORF972P, R2.Bce03ORF972P	5.90	5.90	0.84	0.84	No	-
CP001407.1	379	Bacillus cereus 03BB102	CTCGAG	palindrome	Bacteria	Type II	R1.Bce03ORF972P, R2.Bce03ORF972P	150.00	150.00	0.85	0.85	No	-
CP001503.2	1469	Burkholderia glumae BGR1	CCGCGG	palindrome	Bacteria	Type II	BglBGRORF1510P	4106.40	4106.40	0.95	0.95	No	-
CP001503.2	1469	Burkholderia glumae BGR1	CGTACG	palindrome	Bacteria	Type II	BglBGRORF16100P	463.00	463.00	0.59	0.59	No	-
CP001503.2	1469	Burkholderia glumae BGR1	CTGCAG	palindrome	Bacteria	Type II	BglBGRORF930P	2680.60	2680.60	0.93	0.93	No	-
CP001504.2	1469	Burkholderia glumae BGR1	CCGCGG	palindrome	Bacteria	Type II	BglBGRORF1510P	3114.00	3114.00	0.94	0.94	No	-
CP001504.2	1469	Burkholderia glumae BGR1	CGTACG	palindrome	Bacteria	Type II	BglBGRORF16100P	301.20	301.20	0.55	0.55	No	-
CP001504.2	1469	Burkholderia glumae BGR1	CTGCAG	palindrome	Bacteria	Type II	BglBGRORF930P	2054.10	2054.10	0.91	0.91	No	-
CP001505.1	1469	Burkholderia glumae BGR1	CCGCGG	palindrome	Bacteria	Type II	BglBGRORF1510P	106.10	106.10	1.00	1.00	No	-
CP001505.1	1469	Burkholderia glumae BGR1	CGTACG	palindrome	Bacteria	Type II	BglBGRORF16100P	23.50	23.50	0.94	0.94	No	-
CP001505.1	1469	Burkholderia glumae BGR1	CTGCAG	palindrome	Bacteria	Type II	BglBGRORF930P	73.80	73.80	0.98	0.98	No	-
CP001506.1	1469	Burkholderia glumae BGR1	CCGCGG	palindrome	Bacteria	Type II	BglBGRORF1510P	109.90	109.90	0.98	0.98	No	-
CP001506.1	1469	Burkholderia glumae BGR1	CGTACG	palindrome	Bacteria	Type II	BglBGRORF16100P	51.70	51.70	0.97	0.97	No	-
CP001506.1	1469	Burkholderia glumae BGR1	CTGCAG	palindrome	Bacteria	Type II	BglBGRORF930P	81.80	81.80	0.92	0.92	No	-
CP001507.2	1469	Burkholderia glumae BGR1	CCGCGG	palindrome	Bacteria	Type II	BglBGRORF1510P	85.80	85.80	0.99	0.99	No	-
CP001507.2	1469	Burkholderia glumae BGR1	CGTACG	palindrome	Bacteria	Type II	BglBGRORF16100P	34.70	34.70	0.78	0.78	No	-
CP001507.2	1469	Burkholderia glumae BGR1	CTGCAG	palindrome	Bacteria	Type II	BglBGRORF930P	73.80	73.80	0.99	0.99	No	-
CP001508.2	1469	Burkholderia glumae BGR1	CCGCGG	palindrome	Bacteria	Type II	BglBGRORF1510P	96.80	96.80	0.98	0.98	No	-
CP001508.2	1469	Burkholderia glumae BGR1	CGTACG	palindrome	Bacteria	Type II	BglBGRORF16100P	29.30	29.30	0.78	0.78	No	-
CP001508.2	1469	Burkholderia glumae BGR1	CTGCAG	palindrome	Bacteria	Type II	BglBGRORF930P	76.30	76.30	1.00	1.00	No	-
CP001544.1	324	Staphylococcus aureus subsp. aureus USA300_TCH1516	SCNGS	palindrome	Bacteria	Type IV	SauTCHORF2480P	5.40	5.40	0.93	0.93	No	-
CP001561.1	650	Neisseria meningitidis alpha710	CCWGG	palindrome	Bacteria	Type II	NmeA710ORF1418P	1644.60	1644.60	0.49	0.49	No	-
CP001561.1	650	Neisseria meningitidis alpha710	GACGC	GCGTC	Bacteria	Type II	NmeA710ORF821P	2218.10	2302.40	0.86	0.86	No	-
CP001561.1	650	Neisseria meningitidis alpha710	GATC	palindrome	Bacteria	Type IIM	NmeA710ORF2162P	5224.30	5224.30	0.43	0.43	No	-
CP001561.1	650	Neisseria meningitidis alpha710	GCGCGC	palindrome	Bacteria	Type II	NmeA710ORF1828P	1889.10	1889.10	0.83	0.83	No	-
CP001561.1	650	Neisseria meningitidis alpha710	GGNNCC	palindrome	Bacteria	Type II	NmeA710ORF1369P	3599.40	3599.40	0.51	0.51	No	-
CP001562.1	2199	Bartonella grahamii as4aup	GGCC	palindrome	Bacteria	Type II	Bgr4ORF19490P	2427.70	2427.70	0.47	0.47	No	-
CP001563.1	2199	Bartonella grahamii as4aup	GGCC	palindrome	Bacteria	Type II	Bgr4ORF19490P	19.20	19.20	0.05	0.05	No	-
CP001582.1	571	Helicobacter pylori v225d	ACGT	palindrome	Bacteria	Type II	Hpy225ORF482P	1584.90	1584.90	0.05	0.05	No	-
CP001582.1	571	Helicobacter pylori v225d	ACNGT	palindrome	Bacteria	Type II	Hpy225ORF480P	1634.80	1634.80	0.32	0.32	No	-
CP001582.1	571	Helicobacter pylori v225d	ATTAAT	palindrome	Bacteria	Type II	Hpy225ORF478P	526.10	526.10	0.84	0.84	No	-
CP001582.1	571	Helicobacter pylori v225d	CATG	palindrome	Bacteria	Type II	Hpy225ORF1242P	7512.40	7512.40	0.95	0.95	No	-
CP001582.1	571	Helicobacter pylori v225d	CCATC	GATGG	Bacteria	Type II	Hpy225ORF1515P	1040.80	1073.20	1.06	1.05	No	-
CP001582.1	571	Helicobacter pylori v225d	CCGG	palindrome	Bacteria	Type II	Hpy225ORF281P	1197.50	1197.50	1.43	1.43	No	-
CP001582.1	571	Helicobacter pylori v225d	CCNNGG	palindrome	Bacteria	Type II	Hpy225ORF694P	1572.80	1572.80	0.74	0.74	No	-
CP001582.1	571	Helicobacter pylori v225d	CTNAG	palindrome	Bacteria	Type II	Hpy225ORF330P	3781.90	3781.90	0.77	0.77	No	-
CP001582.1	571	Helicobacter pylori v225d	GAAGA	TCTTC	Bacteria	Type II	R1.Hpy225ORF1404P, R2.Hpy225ORF1404P	2370.10	2633.70	0.94	0.92	No	-
CP001582.1	571	Helicobacter pylori v225d	GAATTC	palindrome	Bacteria	Type II	Hpy225ORF1438P	341.10	341.10	0.41	0.41	No	-
CP001582.1	571	Helicobacter pylori v225d	GANTC	palindrome	Bacteria	Type II	Hpy225ORF1390P	3251.00	3251.00	0.84	0.84	No	-
CP001582.1	571	Helicobacter pylori v225d	GATC	palindrome	Bacteria	Type II	Hpy225ORF101P	5677.40	5677.40	0.89	0.89	No	-
CP001582.1	571	Helicobacter pylori v225d	GTNNAC	palindrome	Bacteria	Type II	Hpy225ORF930P	1115.10	1115.10	0.21	0.21	No	-
CP001582.1	571	Helicobacter pylori v225d	TCNNGA	palindrome	Bacteria	Type II	Hpy225ORF1103P	2995.50	2995.50	0.64	0.64	No	-
CP001583.1	571	Helicobacter pylori v225d	ACGT	palindrome	Bacteria	Type II	Hpy225ORF482P	4.20	4.20	0.00	0.00	No	-
CP001583.1	571	Helicobacter pylori v225d	ACNGT	palindrome	Bacteria	Type II	Hpy225ORF480P	11.50	11.50	0.79	0.79	No	-
CP001583.1	571	Helicobacter pylori v225d	ATTAAT	palindrome	Bacteria	Type II	Hpy225ORF478P	4.00	4.00	0.50	0.50	No	-
CP001583.1	571	Helicobacter pylori v225d	CATG	palindrome	Bacteria	Type II	Hpy225ORF1242P	25.40	25.40	0.87	0.87	No	-
CP001583.1	571	Helicobacter pylori v225d	CCATC	GATGG	Bacteria	Type II	Hpy225ORF1515P	3.10	1.50	1.27	1.33	No	-
CP001583.1	571	Helicobacter pylori v225d	CCGG	palindrome	Bacteria	Type II	Hpy225ORF281P	0.70	0.70	1.36	1.36	No	-
CP001583.1	571	Helicobacter pylori v225d	CCNNGG	palindrome	Bacteria	Type II	Hpy225ORF694P	2.20	2.20	0.00	0.00	No	-
CP001583.1	571	Helicobacter pylori v225d	CTNAG	palindrome	Bacteria	Type II	Hpy225ORF330P	18.40	18.40	0.98	0.98	No	-
CP001583.1	571	Helicobacter pylori v225d	GAAGA	TCTTC	Bacteria	Type II	R1.Hpy225ORF1404P, R2.Hpy225ORF1404P	4.80	4.80	1.04	0.83	No	-
CP001583.1	571	Helicobacter pylori v225d	GAATTC	palindrome	Bacteria	Type II	Hpy225ORF1438P	1.20	1.20	0.81	0.81	No	-
CP001583.1	571	Helicobacter pylori v225d	GANTC	palindrome	Bacteria	Type II	Hpy225ORF1390P	11.60	11.60	0.60	0.60	No	-
CP001583.1	571	Helicobacter pylori v225d	GATC	palindrome	Bacteria	Type II	Hpy225ORF101P	19.30	19.30	0.36	0.36	No	-
CP001583.1	571	Helicobacter pylori v225d	GTNNAC	palindrome	Bacteria	Type II	Hpy225ORF930P	9.50	9.50	0.74	0.74	No	-
CP001583.1	571	Helicobacter pylori v225d	TCNNGA	palindrome	Bacteria	Type II	Hpy225ORF1103P	15.90	15.90	0.75	0.75	No	-
CP001600.2	1802	Edwardsiella ictaluri 93-146	CCWGG	palindrome	Bacteria	Type II	EicORF1483P	12792.30	12792.30	0.95	0.95	No	-
CP001601.1	2229	Corynebacterium aurimucosum ATCC 700975	CGANNNNNNGTCY	RGACNNNNNNTCG	Bacteria	Type I	Cau700975ORF2474BP	237.50	270.49	1.00	1.00	No	-
CP001601.1	2229	Corynebacterium aurimucosum ATCC 700975	GATC	palindrome	Bacteria	Type II	Cau700975IIP	10809.50	10809.50	0.88	0.88	No	-
CP001619.1	2532	Dyadobacter fermentans DSM 18053	CTTCTC	GAGAAG	Bacteria	Type III	DfeIIP	1331.30	1335.40	0.98	0.98	No	-
CP001621.1	3163	Mycoplasma mycoides subsp. capri str. GM12	CCATC	GATGG	Bacteria	Type II	MmyCVI	497.30	460.60	0.96	0.96	No	-
CP001621.1	3163	Mycoplasma mycoides subsp. capri str. GM12	CCTTC	GAAGG	Bacteria	Type II	MmyCIIP	339.80	292.40	1.10	1.09	No	-
CP001621.1	3163	Mycoplasma mycoides subsp. capri str. GM12	CTCA	TGAG	Bacteria	Type III	MmyCI	1934.30	1955.40	1.08	1.10	Yes	-
CP001621.1	3163	Mycoplasma mycoides subsp. capri str. GM12	GANTC	palindrome	Bacteria	Type II	MmyCIVP	1913.30	1913.30	1.03	1.03	No	-
CP001621.1	3163	Mycoplasma mycoides subsp. capri str. GM12	GATC	palindrome	Bacteria	Type II	MmyCVP	3393.00	3393.00	0.98	0.98	No	-
CP001621.1	3163	Mycoplasma mycoides subsp. capri str. GM12	GATGC	GCATC	Bacteria	Type II	MmyCIIIP	446.40	536.10	0.96	1.04	No	-
CP001622.1	1270	Rhizobium leguminosarum bv. trifolii WSM1325	CCGCGG	palindrome	Bacteria	Type II	Rle1325ORF7069P	3016.60	3016.60	0.98	0.98	No	-
CP001623.1	1270	Rhizobium leguminosarum bv. trifolii WSM1325	CCGCGG	palindrome	Bacteria	Type II	Rle1325ORF7069P	517.50	517.50	0.97	0.97	No	-
CP001624.1	1270	Rhizobium leguminosarum bv. trifolii WSM1325	CCGCGG	palindrome	Bacteria	Type II	Rle1325ORF7069P	452.60	452.60	0.99	0.99	No	-
CP001625.1	1270	Rhizobium leguminosarum bv. trifolii WSM1325	CCGCGG	palindrome	Bacteria	Type II	Rle1325ORF7069P	309.10	309.10	1.02	1.02	No	-
CP001626.1	1270	Rhizobium leguminosarum bv. trifolii WSM1325	CCGCGG	palindrome	Bacteria	Type II	Rle1325ORF7069P	206.40	206.40	0.94	0.94	No	-
CP001627.1	1270	Rhizobium leguminosarum bv. trifolii WSM1325	CCGCGG	palindrome	Bacteria	Type II	Rle1325ORF7069P	182.70	182.70	0.99	0.99	No	-
CP001629.1	2547	Desulfomicrobium baculatum DSM 4028	CCCGGG	palindrome	Bacteria	Type II	Dba4028ORF891P	2062.00	2062.00	0.78	0.78	No	-
CP001630.1	2529	Actinosynnema mirum DSM 43827	CAGNNNNNNNTCGA	TCGANNNNNNNCTG	Bacteria	Type I	AmiIP	1911.98	1825.49	1.01	1.00	No	-
CP001631.1	2546	Acidimicrobium ferrooxidans DSM 10331	CTCGAG	palindrome	Bacteria	Type II	Afe10331ORF1866P	4533.30	4533.30	0.99	0.99	No	-
CP001632.1	2456	Capnocytophaga ochracea DSM 7271	GCNGC	palindrome	Bacteria	Type II	CocIIP	4618.20	4618.20	0.68	0.68	No	-
CP001632.1	2456	Capnocytophaga ochracea DSM 7271	GGNCC	palindrome	Bacteria	Type II	CocIIIP	1631.70	1631.70	0.42	0.42	No	-
CP001632.1	2456	Capnocytophaga ochracea DSM 7271	GTYRAC	palindrome	Bacteria	Type II	CocIP	509.60	509.60	0.36	0.36	No	-
CP001633.1	1067	Francisella tularensis subsp. tularensis NE061598	CTGCAG	palindrome	Bacteria	Type III	Ftu61598ORFBP	360.50	360.50	0.93	0.93	No	-
CP001633.1	1067	Francisella tularensis subsp. tularensis NE061598	GGCC	palindrome	Bacteria	Type II	Ftu61598ORF60P	933.40	933.40	0.52	0.52	No	-
CP001634.1	2087	Kosmotoga olearia TBF 19.5.1	GASTC	palindrome	Bacteria	Type II	R1.KolORFAP, R2.KolORFAP	2062.40	2062.40	0.96	0.96	No	-
CP001637.1	516	Escherichia coli DH1	AACNNNNNNGTGC	GCACNNNNNNGTT	Bacteria	Type I	EcoDH1ORF3648BP	290.15	309.96	1.00	0.99	No	-
CP001637.1	516	Escherichia coli DH1	YCGR	palindrome	Bacteria	Type IV	EcoDH1McrAP	73670.70	73670.70	0.97	0.97	No	-
CP001638.1	2636	Geobacillus sp. WCH70	GGWCC	palindrome	Bacteria	Type II	GspWCHORF3472P	2278.00	2278.00	0.97	0.97	No	-
CP001639.1	2636	Geobacillus sp. WCH70	GGWCC	palindrome	Bacteria	Type II	GspWCHORF3472P	30.30	30.30	1.19	1.19	No	-
CP001640.1	2636	Geobacillus sp. WCH70	GGWCC	palindrome	Bacteria	Type II	GspWCHORF3472P	14.60	14.60	0.96	0.96	No	-
CP001643.1	2528	Brachybacterium faecium DSM 4810	CGATCG	palindrome	Bacteria	Type II	BfaDORF26030P	4587.90	4587.90	0.98	0.98	No	-
CP001656.1	2940	Paenibacillus sp. JDR-2	CD	HG	Bacteria	Type IV	PspJDRII	1348520.60	1355777.50	1.02	1.02	No	-
CP001661.1	2915	Geobacter sp. M21	CTCGAG	palindrome	Bacteria	Type II	GspM21ORF3077P	1315.60	1315.60	0.61	0.61	No	-
CP001668.1	1212	Mycoplasma mycoides subsp. capri str. GM12	CCATC	GATGG	Bacteria	Type II	MmyGM12ORF98P	497.20	460.50	0.95	0.96	No	-
CP001668.1	1212	Mycoplasma mycoides subsp. capri str. GM12	CCTTC	GAAGG	Bacteria	Type II	MmyGM12ORF742P	338.00	294.50	1.09	1.09	No	-
CP001668.1	1212	Mycoplasma mycoides subsp. capri str. GM12	GANTC	palindrome	Bacteria	Type II	MmyGM12ORF769P	1911.80	1911.80	1.03	1.03	No	-
CP001668.1	1212	Mycoplasma mycoides subsp. capri str. GM12	GATC	palindrome	Bacteria	Type II	MmyGM12ORF56P	3389.30	3389.30	0.98	0.98	No	-
CP001668.1	1212	Mycoplasma mycoides subsp. capri str. GM12	GATGC	GCATC	Bacteria	Type II	MmyGM12ORF754P	447.40	533.80	0.96	1.04	No	-
CP001671.1	527	Escherichia coli ABU 83972	CACAG	CTGTG	Bacteria	Type III	EcoABUORF49400P	4120.60	3910.60	0.96	0.97	No	-
CP001671.1	527	Escherichia coli ABU 83972	GAGNNNNNNNGTCA	TGACNNNNNNNCTC	Bacteria	Type I	EcoABUORF49790P	223.40	212.55	0.98	1.01	No	-
CP001672.1	2276	Methylotenera mobilis JLW8	GCSGC	palindrome	Bacteria	Type II	Mmo8ORF1845P	7126.80	7126.80	1.03	1.03	No	-
CP001677.5	2089	Candidatus Liberibacter asiaticus str. psy62	CCNGG	palindrome	Bacteria	Type II	Las62ORF2015P	1037.10	1037.10	0.83	0.83	No	-
CP001678.1	2164	Hirschia baltica ATCC 49814	CGCAGC	GCTGCG	Bacteria	Type III	HbaIIIP	1073.20	1065.30	1.02	1.04	No	-
CP001678.1	2164	Hirschia baltica ATCC 49814	CTGGGC	GCCCAG	Bacteria	Type IIG	HbaII	566.50	578.90	1.01	1.00	No	-
CP001679.1	2164	Hirschia baltica ATCC 49814	CGCAGC	GCTGCG	Bacteria	Type III	HbaIIIP	15.60	33.20	1.16	0.90	No	-
CP001679.1	2164	Hirschia baltica ATCC 49814	CTGGGC	GCCCAG	Bacteria	Type IIG	HbaII	16.40	18.00	0.97	1.00	No	-
CP001680.1	569	Helicobacter pylori 52	ACGT	palindrome	Bacteria	Type II	Hpy52ORF465P	1589.80	1589.80	0.06	0.06	No	-
CP001680.1	569	Helicobacter pylori 52	ACNGT	palindrome	Bacteria	Type II	Hpy52ORF462P	1614.90	1614.90	0.32	0.32	No	-
CP001680.1	569	Helicobacter pylori 52	CATG	palindrome	Bacteria	Type II	Hpy52ORF1144P	7545.00	7545.00	0.94	0.94	No	-
CP001680.1	569	Helicobacter pylori 52	CCGG	palindrome	Bacteria	Type II	Hpy52ORF274P	1171.00	1171.00	1.44	1.44	No	-
CP001680.1	569	Helicobacter pylori 52	CCNNGG	palindrome	Bacteria	Type II	Hpy52ORF660P	1538.30	1538.30	0.73	0.73	No	-
CP001680.1	569	Helicobacter pylori 52	CCTC	GAGG	Bacteria	Type II	Hpy52ORF59P	3145.50	3029.70	0.75	0.74	No	-
CP001680.1	569	Helicobacter pylori 52	GAAGA	TCTTC	Bacteria	Type II	Hpy52ORFAP	2327.90	2529.20	0.94	0.93	No	-
CP001680.1	569	Helicobacter pylori 52	GANTC	palindrome	Bacteria	Type II	Hpy52ORF49P	3211.00	3211.00	0.83	0.83	No	-
CP001680.1	569	Helicobacter pylori 52	GATC	palindrome	Bacteria	Type II	Hpy52ORF105P	5600.50	5600.50	0.89	0.89	No	-
CP001680.1	569	Helicobacter pylori 52	GGNCC	palindrome	Bacteria	Type II	Hpy52ORF1374P	1222.70	1222.70	0.64	0.64	No	-
CP001680.1	569	Helicobacter pylori 52	GTNNAC	palindrome	Bacteria	Type II	Hpy52ORF878P	1117.90	1117.90	0.23	0.23	No	-
CP001680.1	569	Helicobacter pylori 52	TCNNGA	palindrome	Bacteria	Type II	Hpy52ORF1014P	2944.70	2944.70	0.64	0.64	No	-
CP001680.1	569	Helicobacter pylori 52	TGCA	palindrome	Bacteria	Type II	Hpy52ORF1456P	5620.20	5620.20	0.98	0.98	No	-
CP001685.1	2545	Leptotrichia buccalis C-1013-b	ATGCAT	palindrome	Bacteria	Type II	LbuDORF1152P	441.50	441.50	0.68	0.68	No	-
CP001696.1	2152	Methanocaldococcus fervens AG86	CTAG	palindrome	Archaea	Type II	Mfe86ORF1406P	1355.40	1355.40	0.21	0.21	No	-
CP001696.1	2152	Methanocaldococcus fervens AG86	GTAC	palindrome	Archaea	Type II	Mfe86ORF896P	1042.90	1042.90	0.57	0.57	No	-
CP001697.1	2152	Methanocaldococcus fervens AG86	CTAG	palindrome	Archaea	Type II	Mfe86ORF1406P	28.70	28.70	0.03	0.03	No	-
CP001697.1	2152	Methanocaldococcus fervens AG86	GTAC	palindrome	Archaea	Type II	Mfe86ORF896P	21.40	21.40	0.05	0.05	No	-
CP001699.1	2541	Chitinophaga pinensis DSM 2588	GCATGC	palindrome	Bacteria	Type II	CpiORF644P	1039.00	1039.00	0.58	0.58	No	-
CP001701.1	2929	Cyanothece sp. PCC 8802	ACRYGT	palindrome	Bacteria	Type II	Csp8802ORF3922P	485.90	485.90	0.05	0.05	No	-
CP001701.1	2929	Cyanothece sp. PCC 8802	CMGCKG	palindrome	Bacteria	Type II	Csp8802ORF4254P	926.80	926.80	0.19	0.19	No	-
CP001701.1	2929	Cyanothece sp. PCC 8802	GATC	palindrome	Bacteria	Type II	Csp8802ORF3363P	19270.40	19270.40	1.04	1.04	No	-
CP001701.1	2929	Cyanothece sp. PCC 8802	GGTNACC	palindrome	Bacteria	Type II	Csp8802ORF655P	334.10	334.10	0.17	0.17	No	-
CP001701.1	2929	Cyanothece sp. PCC 8802	GGWCC	palindrome	Bacteria	Type II	Csp8802ORF4356P	1378.80	1378.80	1.27	1.27	No	-
CP001701.1	2929	Cyanothece sp. PCC 8802	TTCGAA	palindrome	Bacteria	Type II	Csp8802ORF3822P	425.10	425.10	0.04	0.04	No	-
CP001702.1	2929	Cyanothece sp. PCC 8802	ACRYGT	palindrome	Bacteria	Type II	Csp8802ORF3922P	8.10	8.10	0.00	0.00	No	-
CP001702.1	2929	Cyanothece sp. PCC 8802	CMGCKG	palindrome	Bacteria	Type II	Csp8802ORF4254P	13.20	13.20	0.15	0.15	No	-
CP001702.1	2929	Cyanothece sp. PCC 8802	GATC	palindrome	Bacteria	Type II	Csp8802ORF3363P	270.00	270.00	0.90	0.90	No	-
CP001702.1	2929	Cyanothece sp. PCC 8802	GGTNACC	palindrome	Bacteria	Type II	Csp8802ORF655P	5.70	5.70	0.53	0.53	No	-
CP001702.1	2929	Cyanothece sp. PCC 8802	GGWCC	palindrome	Bacteria	Type II	Csp8802ORF4356P	11.30	11.30	1.24	1.24	No	-
CP001702.1	2929	Cyanothece sp. PCC 8802	TTCGAA	palindrome	Bacteria	Type II	Csp8802ORF3822P	6.20	6.20	0.00	0.00	No	-
CP001703.1	2929	Cyanothece sp. PCC 8802	ACRYGT	palindrome	Bacteria	Type II	Csp8802ORF3922P	3.10	3.10	0.00	0.00	No	-
CP001703.1	2929	Cyanothece sp. PCC 8802	CMGCKG	palindrome	Bacteria	Type II	Csp8802ORF4254P	3.70	3.70	0.27	0.27	No	-
CP001703.1	2929	Cyanothece sp. PCC 8802	GATC	palindrome	Bacteria	Type II	Csp8802ORF3363P	67.00	67.00	0.69	0.69	No	-
CP001703.1	2929	Cyanothece sp. PCC 8802	GGTNACC	palindrome	Bacteria	Type II	Csp8802ORF655P	1.70	1.70	0.00	0.00	No	-
CP001703.1	2929	Cyanothece sp. PCC 8802	GGWCC	palindrome	Bacteria	Type II	Csp8802ORF4356P	2.80	2.80	1.42	1.42	No	-
CP001703.1	2929	Cyanothece sp. PCC 8802	TTCGAA	palindrome	Bacteria	Type II	Csp8802ORF3822P	1.60	1.60	0.00	0.00	No	-
CP001704.1	2929	Cyanothece sp. PCC 8802	ACRYGT	palindrome	Bacteria	Type II	Csp8802ORF3922P	2.40	2.40	0.00	0.00	No	-
CP001704.1	2929	Cyanothece sp. PCC 8802	CMGCKG	palindrome	Bacteria	Type II	Csp8802ORF4254P	5.00	5.00	0.20	0.20	No	-
CP001704.1	2929	Cyanothece sp. PCC 8802	GATC	palindrome	Bacteria	Type II	Csp8802ORF3363P	77.80	77.80	0.94	0.94	No	-
CP001704.1	2929	Cyanothece sp. PCC 8802	GGTNACC	palindrome	Bacteria	Type II	Csp8802ORF655P	1.40	1.40	0.00	0.00	No	-
CP001704.1	2929	Cyanothece sp. PCC 8802	GGWCC	palindrome	Bacteria	Type II	Csp8802ORF4356P	2.50	2.50	2.03	2.03	No	-
CP001704.1	2929	Cyanothece sp. PCC 8802	TTCGAA	palindrome	Bacteria	Type II	Csp8802ORF3822P	1.50	1.50	0.00	0.00	No	-
CP001705.1	2929	Cyanothece sp. PCC 8802	ACRYGT	palindrome	Bacteria	Type II	Csp8802ORF3922P	1.60	1.60	0.64	0.64	No	-
CP001705.1	2929	Cyanothece sp. PCC 8802	CMGCKG	palindrome	Bacteria	Type II	Csp8802ORF4254P	2.30	2.30	0.44	0.44	No	-
CP001705.1	2929	Cyanothece sp. PCC 8802	GATC	palindrome	Bacteria	Type II	Csp8802ORF3363P	29.00	29.00	0.97	0.97	No	-
CP001705.1	2929	Cyanothece sp. PCC 8802	GGTNACC	palindrome	Bacteria	Type II	Csp8802ORF655P	0.50	0.50	0.00	0.00	No	-
CP001705.1	2929	Cyanothece sp. PCC 8802	GGWCC	palindrome	Bacteria	Type II	Csp8802ORF4356P	2.50	2.50	1.18	1.18	No	-
CP001705.1	2929	Cyanothece sp. PCC 8802	TTCGAA	palindrome	Bacteria	Type II	Csp8802ORF3822P	1.60	1.60	0.00	0.00	No	-
CP001707.1	2544	Kangiella koreensis DSM 16069	GCNGC	palindrome	Bacteria	Type II	KkoORF1707P	10749.80	10749.80	1.01	1.01	No	-
CP001719.1	2194	Methanobrevibacter ruminantium M1	CTGCAG	palindrome	Archaea	Type II	MruORF1167P	1079.80	1079.80	1.01	1.01	No	-
CP001720.1	2539	Desulfotomaculum acetoxidans DSM 771	CCGCGG	palindrome	Bacteria	Type II	DacORF1529P	560.50	560.50	0.88	0.88	No	-
CP001727.1	2102	Alicyclobacillus acidocaldarius subsp. acidocaldarius DSM 446	CCGCGG	palindrome	Bacteria	Type II	Aac446ORF1132P	2651.90	2651.90	1.01	1.01	No	-
CP001728.1	2102	Alicyclobacillus acidocaldarius subsp. acidocaldarius DSM 446	CCGCGG	palindrome	Bacteria	Type II	Aac446ORF1132P	29.50	29.50	0.98	0.98	No	-
CP001729.1	2102	Alicyclobacillus acidocaldarius subsp. acidocaldarius DSM 446	CCGCGG	palindrome	Bacteria	Type II	Aac446ORF1132P	30.60	30.60	0.92	0.92	No	-
CP001730.1	2102	Alicyclobacillus acidocaldarius subsp. acidocaldarius DSM 446	CCGCGG	palindrome	Bacteria	Type II	Aac446ORF1132P	1.20	1.20	1.60	1.60	No	-
CP001734.1	2542	Desulfohalobium retbaense DSM 5692	AACGTT	palindrome	Bacteria	Type II	Dre5692ORF2522P	385.40	385.40	0.97	0.97	No	-
CP001735.1	2542	Desulfohalobium retbaense DSM 5692	AACGTT	palindrome	Bacteria	Type II	Dre5692ORF2522P	2.80	2.80	0.35	0.35	No	-
CP001738.1	2506	Thermomonospora curvata DSM 43183	GCCGGC	palindrome	Bacteria	Type II	TcuORF4863P	16349.70	16349.70	0.94	0.94	No	-
CP001742.1	2281	Acidilobus saccharovorans 345-15	GTAC	palindrome	Archaea	Type II	Asa345ORF251P	4002.90	4002.90	1.07	1.07	No	-
CP001743.1	2517	Meiothermus ruber DSM 1279	CAGCTG	palindrome	Bacteria	Type II	Mru1279ORF2576P	849.90	849.90	0.23	0.23	No	-
CP001743.1	2517	Meiothermus ruber DSM 1279	CCANNNNNNTGCC	GGCANNNNNNTGG	Bacteria	Type I	Mru1279IP	665.59	586.52	1.00	0.99	No	-
CP001743.1	2517	Meiothermus ruber DSM 1279	GGWCC	palindrome	Bacteria	Type II	Mru1279ORF2712P	4040.60	4040.60	0.15	0.15	No	-
CP001743.1	2517	Meiothermus ruber DSM 1279	RGATCY	palindrome	Bacteria	Type II	Mru1279VP	2082.60	2082.60	0.89	0.89	No	-
CP001751.1	2051	Candidatus Puniceispirillum marinum IMCC1322	GCSGC	palindrome	Bacteria	Type II	Pma1322ORF1301P	11931.60	11931.60	1.10	1.10	No	-
CP001779.1	2504	Streptobacillus moniliformis DSM 12112	ACTGC	GCAGT	Bacteria	Type IIG	SmoLII	651.00	654.80	1.05	1.04	Yes	-
CP001779.1	2504	Streptobacillus moniliformis DSM 12112	ATTYNNNNNCTC	GAGNNNNNRAAT	Bacteria	Type I	SmoLIIIP	343.67	346.85	1.02	0.98	No	-
CP001779.1	2504	Streptobacillus moniliformis DSM 12112	CCGG	palindrome	Bacteria	Type II	SmoLI	264.70	264.70	0.40	0.40	Yes	-
CP001779.1	2504	Streptobacillus moniliformis DSM 12112	CGWAG	CTWCG	Bacteria	Type III	SmoLIVP	240.40	244.80	0.94	0.95	No	-
CP001779.1	2504	Streptobacillus moniliformis DSM 12112	GATC	palindrome	Bacteria	Type II	SmoLORF1040P	3000.60	3000.60	0.77	0.77	No	-
CP001779.1	2504	Streptobacillus moniliformis DSM 12112	GCGC	palindrome	Bacteria	Type II	SmoLORF60P	204.90	204.90	0.12	0.12	No	-
CP001779.1	2504	Streptobacillus moniliformis DSM 12112	GGCC	palindrome	Bacteria	Type II	SmoLORF160P	552.70	552.70	0.32	0.32	No	-
CP001779.1	2504	Streptobacillus moniliformis DSM 12112	GGNNCC	palindrome	Bacteria	Type II	SmoLORF1245P	450.20	450.20	0.52	0.52	No	-
CP001779.1	2504	Streptobacillus moniliformis DSM 12112	TCTAGA	palindrome	Bacteria	Type II	SmoLVIP	181.90	181.90	0.20	0.20	No	-
CP001780.1	2504	Streptobacillus moniliformis DSM 12112	ACTGC	GCAGT	Bacteria	Type IIG	SmoLII	1.70	2.30	1.21	0.87	Yes	-
CP001780.1	2504	Streptobacillus moniliformis DSM 12112	ATTYNNNNNCTC	GAGNNNNNRAAT	Bacteria	Type I	SmoLIIIP	1.45	-	1.38	-	No	-
CP001780.1	2504	Streptobacillus moniliformis DSM 12112	CCGG	palindrome	Bacteria	Type II	SmoLI	1.00	1.00	1.03	1.03	Yes	-
CP001780.1	2504	Streptobacillus moniliformis DSM 12112	CGWAG	CTWCG	Bacteria	Type III	SmoLIVP	0.80	2.50	1.31	0.81	No	-
CP001780.1	2504	Streptobacillus moniliformis DSM 12112	GATC	palindrome	Bacteria	Type II	SmoLORF1040P	13.10	13.10	0.92	0.92	No	-
CP001780.1	2504	Streptobacillus moniliformis DSM 12112	GCGC	palindrome	Bacteria	Type II	SmoLORF60P	0.60	0.60	0.00	0.00	No	-
CP001780.1	2504	Streptobacillus moniliformis DSM 12112	GGCC	palindrome	Bacteria	Type II	SmoLORF160P	3.00	3.00	1.00	1.00	No	-
CP001780.1	2504	Streptobacillus moniliformis DSM 12112	GGNNCC	palindrome	Bacteria	Type II	SmoLORF1245P	5.60	5.60	0.36	0.36	No	-
CP001780.1	2504	Streptobacillus moniliformis DSM 12112	TCTAGA	palindrome	Bacteria	Type II	SmoLVIP	1.80	1.80	0.55	0.55	No	-
CP001781.1	326	Staphylococcus aureus subsp. aureus ED98	GATC	palindrome	Bacteria	Type II	SauED98ORF819P	6049.90	6049.90	0.84	0.84	No	-
CP001782.1	326	Staphylococcus aureus subsp. aureus ED98	GATC	palindrome	Bacteria	Type II	SauED98ORF819P	1.40	1.40	0.72	0.72	No	-
CP001783.1	326	Staphylococcus aureus subsp. aureus ED98	GATC	palindrome	Bacteria	Type II	SauED98ORF819P	9.50	9.50	0.73	0.73	No	-
CP001784.1	326	Staphylococcus aureus subsp. aureus ED98	GATC	palindrome	Bacteria	Type II	SauED98ORF819P	34.40	34.40	0.87	0.87	No	-
CP001787.1	2159	Methanocaldococcus vulcanius M7	GGNCC	palindrome	Archaea	Type II	MvuORF1177P	1417.40	1417.40	0.57	0.57	No	-
CP001787.1	2159	Methanocaldococcus vulcanius M7	GTAC	palindrome	Archaea	Type II	MvuORF1442P	1108.40	1108.40	0.21	0.21	No	-
CP001788.1	2159	Methanocaldococcus vulcanius M7	GGNCC	palindrome	Archaea	Type II	MvuORF1177P	74.10	74.10	0.97	0.97	No	-
CP001788.1	2159	Methanocaldococcus vulcanius M7	GTAC	palindrome	Archaea	Type II	MvuORF1442P	23.30	23.30	0.81	0.81	No	-
CP001789.1	2159	Methanocaldococcus vulcanius M7	GGNCC	palindrome	Archaea	Type II	MvuORF1177P	2.00	2.00	0.00	0.00	No	-
CP001789.1	2159	Methanocaldococcus vulcanius M7	GTAC	palindrome	Archaea	Type II	MvuORF1442P	1.90	1.90	0.00	0.00	No	-
CP001790.1	2128	Pectobacterium wasabiae WPP163	CAGCTG	palindrome	Bacteria	Type II	PwaORF454P	906.60	906.60	0.09	0.09	No	-
CP001790.1	2128	Pectobacterium wasabiae WPP163	RGACNNNNNNNTAA	TTANNNNNNNGTCY	Bacteria	Type I	PwaORF1671P	298.23	287.43	1.02	1.01	No	-
CP001792.1	1452	Fibrobacter succinogenes subsp. succinogenes S85	CTGCAG	palindrome	Bacteria	Type II	Fsu85ORF2878P	1048.00	1048.00	0.86	0.86	No	-
CP001792.1	1452	Fibrobacter succinogenes subsp. succinogenes S85	GGWCC	palindrome	Bacteria	Type II	Fsu85ORF930P	4184.40	4184.40	0.91	0.91	No	-
CP001794.1	2637	Geobacillus sp. Y412MC61	GCWGC	palindrome	Bacteria	Type II	Gsp412ORF3572P	13231.30	13231.30	0.97	0.97	No	-
CP001795.1	2637	Geobacillus sp. Y412MC61	GCWGC	palindrome	Bacteria	Type II	Gsp412ORF3572P	83.50	83.50	0.92	0.92	No	-
CP001801.1	2123	Halothiobacillus neapolitanus c2	GATATC	palindrome	Bacteria	Type II	Hne2ORF202P	844.40	844.40	0.94	0.94	No	-
CP001802.1	2501	Gordonia bronchialis DSM 43247	CCGCGG	palindrome	Bacteria	Type II	R1.GbrORF534P, R2.GbrORF534P	8143.90	8143.90	0.99	0.99	No	-
CP001803.1	2501	Gordonia bronchialis DSM 43247	CCGCGG	palindrome	Bacteria	Type II	R1.GbrORF534P, R2.GbrORF534P	94.90	94.90	0.93	0.93	No	-
CP001807.1	2481	Rhodothermus marinus DSM 4252	CTAG	palindrome	Bacteria	Type II	Rma4252ORF2524P	3545.00	3545.00	0.06	0.06	No	-
CP001807.1	2481	Rhodothermus marinus DSM 4252	GATATC	palindrome	Bacteria	Type II	Rma4252ORF2890P	178.70	178.70	0.62	0.62	No	-
CP001808.1	2481	Rhodothermus marinus DSM 4252	CTAG	palindrome	Bacteria	Type II	Rma4252ORF2524P	165.40	165.40	0.22	0.22	No	-
CP001808.1	2481	Rhodothermus marinus DSM 4252	GATATC	palindrome	Bacteria	Type II	Rma4252ORF2890P	16.10	16.10	0.68	0.68	No	-
CP001814.1	2511	Streptosporangium roseum DSM 43021	CGAYNNNNNTCAC	GTGANNNNNRTCG	Bacteria	Type I	Sro43021IP	702.78	702.11	0.99	1.00	No	-
CP001815.1	2511	Streptosporangium roseum DSM 43021	CGAYNNNNNTCAC	GTGANNNNNRTCG	Bacteria	Type I	Sro43021IP	4.19	0.27	0.95	0.00	No	-
CP001816.1	2503	Sulfurospirillum deleyianum DSM 6946	GATC	palindrome	Bacteria	Type IIM	Sde6946ORF1531P	5907.00	5907.00	0.48	0.48	No	-
CP001816.1	2503	Sulfurospirillum deleyianum DSM 6946	GGCC	palindrome	Bacteria	Type II	Sde6946ORF1722P	2175.80	2175.80	0.22	0.22	No	-
CP001818.1	2507	Thermanaerovibrio acidaminovorans DSM 6589	ACAYNNNNNNNTGA	TCANNNNNNNRTGT	Bacteria	Type I	TacIP	35.07	38.55	1.08	0.99	No	-
CP001818.1	2507	Thermanaerovibrio acidaminovorans DSM 6589	GCWGC	palindrome	Bacteria	Type II	TacIIP	3646.90	3646.90	0.82	0.82	No	-
CP001820.1	2324	Veillonella parvula DSM 2008	CCGG	palindrome	Bacteria	Type II	Vpa2008ORF182P	2013.70	2013.70	0.89	0.89	No	-
CP001820.1	2324	Veillonella parvula DSM 2008	CCWGG	palindrome	Bacteria	Type IIM	Vpa2008ORF185P	1561.50	1561.50	0.97	0.97	No	-
CP001820.1	2324	Veillonella parvula DSM 2008	GATTNC	GNAATC	Bacteria	Type III	Vpa2008IIP	2583.80	2502.30	0.99	0.97	No	-
CP001820.1	2324	Veillonella parvula DSM 2008	GGCANNNNNNTTA	TAANNNNNNTGCC	Bacteria	Type I	Vpa2008IP	211.54	200.03	0.99	1.00	No	-
CP001823.1	2509	Sphaerobacter thermophilus DSM 20745	GCACNNNNNNNTGA	TCANNNNNNNGTGC	Bacteria	Type I	Sth20745IIP	135.61	141.37	0.97	0.98	No	-
CP001823.1	2509	Sphaerobacter thermophilus DSM 20745	GGACGAC	GTCGTCC	Bacteria	Type IIG	Sth20745III	580.30	587.50	1.03	1.02	No	-
CP001824.1	2509	Sphaerobacter thermophilus DSM 20745	GCACNNNNNNNTGA	TCANNNNNNNGTGC	Bacteria	Type I	Sth20745IIP	62.32	66.10	0.99	0.98	No	-
CP001824.1	2509	Sphaerobacter thermophilus DSM 20745	GGACGAC	GTCGTCC	Bacteria	Type IIG	Sth20745III	260.30	273.90	1.01	1.02	No	-
CP001827.1	1561	Dehalococcoides mccartyi VS	CCWGG	palindrome	Bacteria	Type II	DspVSORF1303P	2911.70	2911.70	0.85	0.85	No	-
CP001833.1	527	Escherichia coli ABU 83972	CACAG	CTGTG	Bacteria	Type III	EcoABUORF49400P	0.60	0.90	1.76	0.00	No	-
CP001833.1	527	Escherichia coli ABU 83972	GAGNNNNNNNGTCA	TGACNNNNNNNCTC	Bacteria	Type I	EcoABUORF49790P	-	-	-	-	No	-
CP001834.1	364	Lactococcus lactis subsp. lactis KF147	CCCGC	GCGGG	Bacteria	Type II	LlaKF417ORF1375P	406.90	405.70	0.94	0.96	No	-
CP001835.1	364	Lactococcus lactis subsp. lactis KF147	CCCGC	GCGGG	Bacteria	Type II	LlaKF417ORF1375P	2.40	2.70	0.42	0.37	No	-
CP001839.1	2180	Thermotoga naphthophila RKU-10	CGCG	palindrome	Bacteria	Type II	TnaRKUORF964P	2925.50	2925.50	0.92	0.92	No	-
CP001840.1	1409	Bifidobacterium bifidum PRL2010	CTGCAG	palindrome	Bacteria	Type II	Bbi2010ORF16P	1042.70	1042.70	0.96	0.96	No	-
CP001840.1	1409	Bifidobacterium bifidum PRL2010	GCSGC	palindrome	Bacteria	Type II	Bbi2010ORF968P	18689.50	18689.50	1.02	1.02	No	-
CP001840.1	1409	Bifidobacterium bifidum PRL2010	GGCGCC	palindrome	Bacteria	Type II	Bbi2010ORF165P	1917.00	1917.00	0.95	0.95	No	-
CP001840.1	1409	Bifidobacterium bifidum PRL2010	GTCGAC	palindrome	Bacteria	Type II	Bbi2010ORF15P	1655.50	1655.50	0.97	0.97	No	-
CP001841.1	2101	Treponema azotonutricium ZAS-9	ATTAAT	palindrome	Bacteria	Type II	Taz9ORF2406P	946.90	946.90	0.92	0.92	No	-
CP001843.1	2100	Treponema primitia ZAS-2	CTCCAG	CTGGAG	Bacteria	Type IIG	TprZAS2ORF948P	1181.20	1279.10	1.08	1.04	No	-
CP001843.1	2100	Treponema primitia ZAS-2	CTGCAG	palindrome	Bacteria	Type II	TprZAS2ORF653P	788.50	788.50	0.82	0.82	No	-
CP001849.1	2215	Gardnerella vaginalis 409-05	GATC	palindrome	Bacteria	Type II	Gva409ORF82P	4653.00	4653.00	0.78	0.78	No	-
CP001875.2	2365	Pantoea ananatis LMG 20103	GGCGCC	palindrome	Bacteria	Type II	PanLMGORF2928P	1966.70	1966.70	0.77	0.77	No	-
CP001876.1	73	Campylobacter jejuni subsp. jejuni IA3902	GCANNNNNRTTA	TAAYNNNNNTGC	Bacteria	Type I	CjeIAIIP	253.29	240.88	1.00	0.98	No	-
CP001877.1	73	Campylobacter jejuni subsp. jejuni IA3902	GCANNNNNRTTA	TAAYNNNNNTGC	Bacteria	Type I	CjeIAIIP	6.03	5.11	0.99	0.98	No	-
CP001896.1	2141	Allochromatium vinosum DSM 180	CCTNAGG	palindrome	Bacteria	Type II	Avi180ORF1614P	307.30	307.30	0.79	0.79	No	-
CP001896.1	2141	Allochromatium vinosum DSM 180	GTCGAC	palindrome	Bacteria	Type II	Avi180ORF1461P	2877.90	2877.90	0.95	0.95	No	-
CP001897.1	2141	Allochromatium vinosum DSM 180	CCTNAGG	palindrome	Bacteria	Type II	Avi180ORF1614P	9.30	9.30	0.21	0.21	No	-
CP001897.1	2141	Allochromatium vinosum DSM 180	GTCGAC	palindrome	Bacteria	Type II	Avi180ORF1461P	46.40	46.40	0.97	0.97	No	-
CP001898.1	2141	Allochromatium vinosum DSM 180	CCTNAGG	palindrome	Bacteria	Type II	Avi180ORF1614P	4.30	4.30	0.00	0.00	No	-
CP001898.1	2141	Allochromatium vinosum DSM 180	GTCGAC	palindrome	Bacteria	Type II	Avi180ORF1461P	24.60	24.60	0.89	0.89	No	-
CP001899.1	2178	Ferroglobus placidus DSM 10642	CGCG	palindrome	Archaea	Type II	FplHORF1586P	2353.90	2353.90	0.60	0.60	No	-
CP001903.1	1012	Bacillus thuringiensis BMB171	GCNGC	palindrome	Bacteria	Type IIM	Bth171ORF1482P, Bth171ORF4722P	10667.90	10667.90	1.01	1.01	No	-
CP001903.1	1012	Bacillus thuringiensis BMB171	GCSGC	palindrome	Bacteria	Type II	Bth171ORF4698P, Bth171ORF821P	3021.80	3021.80	1.01	1.01	No	-
CP001904.1	1012	Bacillus thuringiensis BMB171	GCNGC	palindrome	Bacteria	Type IIM	Bth171ORF1482P, Bth171ORF4722P	464.20	464.20	0.99	0.99	No	-
CP001904.1	1012	Bacillus thuringiensis BMB171	GCSGC	palindrome	Bacteria	Type II	Bth171ORF4698P, Bth171ORF821P	90.90	90.90	1.01	1.01	No	-
CP001924.1	1562	Dehalococcoides mccartyi GT	CCWGG	palindrome	Bacteria	Type II	DspGTORF1222P	2290.40	2290.40	0.72	0.72	No	-
CP001928.1	2394	Waddlia chondrophila WSU 86-1044	GGNCC	palindrome	Bacteria	Type II	WchWSUORF1690P	2449.40	2449.40	0.98	0.98	No	-
CP001929.1	2394	Waddlia chondrophila WSU 86-1044	GGNCC	palindrome	Bacteria	Type II	WchWSUORF1690P	8.30	8.30	0.12	0.12	No	-
CP001936.1	2160	Thermoanaerobacter italicus Ab9	GATC	palindrome	Bacteria	Type II	TitORF485P	3663.80	3663.80	0.51	0.51	No	-
CP001940.1	2177	Desulfurivibrio alkaliphilus AHT2	CAATTG	palindrome	Bacteria	Type II	DalAHTORF2462P	385.40	385.40	0.79	0.79	No	-
CP001940.1	2177	Desulfurivibrio alkaliphilus AHT2	GTCGAC	palindrome	Bacteria	Type II	DalAHTORF2184P	663.30	663.30	0.85	0.85	No	-
CP001953.1	1709	Haloferax volcanii DS2	GCABNNNNNNVTGC	palindrome	Archaea	Type I	HvoDSIIP	33.92	33.92	1.00	1.00	No	-
CP001954.1	1709	Haloferax volcanii DS2	GCABNNNNNNVTGC	palindrome	Archaea	Type I	HvoDSIIP	1.88	1.88	0.53	0.53	No	-
CP001955.1	1709	Haloferax volcanii DS2	GCABNNNNNNVTGC	palindrome	Archaea	Type I	HvoDSIIP	51.89	51.89	1.02	1.02	No	-
CP001956.1	1709	Haloferax volcanii DS2	GCABNNNNNNVTGC	palindrome	Archaea	Type I	HvoDSIIP	204.27	204.27	1.00	1.00	No	-
CP001957.1	1709	Haloferax volcanii DS2	GCABNNNNNNVTGC	palindrome	Archaea	Type I	HvoDSIIP	8.66	8.66	1.04	1.04	No	-
CP001958.1	2235	Segniliparus rotundus DSM 44985	CCGCGG	palindrome	Bacteria	Type II	SroBORF1353P	3396.50	3396.50	0.74	0.74	No	-
CP001959.1	2521	Brachyspira murdochii DSM 12563	ACNNNNNCTC	GAGNNNNNGT	Bacteria	Type IIG	BmuSORF1564P	1009.66	1017.71	1.02	1.01	No	-
CP001959.1	2521	Brachyspira murdochii DSM 12563	CTGCAC	GTGCAG	Bacteria	Type IIG	BmuSORF1899P	281.80	250.60	1.07	1.06	No	-
CP001959.1	2521	Brachyspira murdochii DSM 12563	CTGCAG	palindrome	Bacteria	Type II	BmuSORF2778P	757.00	757.00	0.88	0.88	No	-
CP001959.1	2521	Brachyspira murdochii DSM 12563	GANTC	palindrome	Bacteria	Type II	BmuSORF1367P	5113.50	5113.50	0.89	0.89	No	-
CP001959.1	2521	Brachyspira murdochii DSM 12563	GATC	palindrome	Bacteria	Type II	BmuSORF1962P	4222.90	4222.90	0.57	0.57	No	-
CP001959.1	2521	Brachyspira murdochii DSM 12563	GCGC	palindrome	Bacteria	Type II	BmuSORF1968P	1633.20	1633.20	0.02	0.02	No	-
CP001959.1	2521	Brachyspira murdochii DSM 12563	GCNGC	palindrome	Bacteria	Type II	BmuSORF1526P	5918.40	5918.40	1.00	1.00	No	-
CP001965.1	2161	Sideroxydans lithotrophicus ES-1	CCWGG	palindrome	Bacteria	Type II	SliESORF2917P	9915.60	9915.60	0.93	0.93	No	-
CP001991.1	2071	Mycoplasma crocodyli MP145	AGCT	palindrome	Bacteria	Type II	McrMPORF336P	3142.40	3142.40	0.93	0.93	No	-
CP001991.1	2071	Mycoplasma crocodyli MP145	CCTC	GAGG	Bacteria	Type II	McrMPORFAP	866.70	906.40	0.82	0.83	No	-
CP001991.1	2071	Mycoplasma crocodyli MP145	GANTC	palindrome	Bacteria	Type II	McrMPORF563P	2140.20	2140.20	0.87	0.87	No	-
CP001991.1	2071	Mycoplasma crocodyli MP145	GATC	palindrome	Bacteria	Type II	McrMPORF308P, McrMPORF753P	2004.30	2004.30	0.86	0.86	No	-
CP001992.1	2222	Mobiluncus curtisii ATCC 43063	GATC	palindrome	Bacteria	Type II	McuHORF11640P	7667.70	7667.70	0.45	0.45	No	-
CP001992.1	2222	Mobiluncus curtisii ATCC 43063	GGCC	palindrome	Bacteria	Type II	McuHORF11017P	7455.00	7455.00	0.35	0.35	No	-
CP001993.1	707	Streptococcus pneumoniae TCH8431/19A	GATC	palindrome	Bacteria	Type IIM	Spn8431ORF12073P	6405.90	6405.90	0.57	0.57	No	-
CP001993.1	707	Streptococcus pneumoniae TCH8431/19A	TCTAGA	palindrome	Bacteria	Type II	Spn8431ORF11113AP, Spn8431ORF11113BP, Spn8431ORF11113P	435.90	435.90	0.73	0.73	No	-
CP001994.1	2113	Methanohalophilus mahii DSM 5219	CGANNNNNNRGA	TCYNNNNNNTCG	Archaea	Type I	Mma5219IP	731.42	739.63	0.98	1.00	No	-
CP001995.1	1783	Mycoplasma fermentans JER	GATC	palindrome	Bacteria	Type II	MfeJERORF1250P	1784.70	1784.70	1.05	1.05	No	-
CP001996.1	334	Staphylococcus aureus subsp. aureus ED133	SCNGS	palindrome	Bacteria	Type IV	Sau133ORF2534P	11955.20	11955.20	0.97	0.97	No	-
CP001997.1	2145	Aminobacterium colombiense DSM 12261	ACANNNNNNTGC	GCANNNNNNTGT	Bacteria	Type I	Aco12261IP	309.06	313.02	0.98	0.97	No	-
CP001997.1	2145	Aminobacterium colombiense DSM 12261	CCRGAG	CTCYGG	Bacteria	Type IIG	Aco12261II	999.50	936.70	1.00	0.98	Yes	-
CP001998.1	2170	Coraliomargarita akajimensis DSM 45221	ACGANNNNNNNNATC	GATNNNNNNNNTCGT	Bacteria	Type I	CakIP	374.37	360.14	1.00	0.98	No	-
CP001998.1	2170	Coraliomargarita akajimensis DSM 45221	CCWGG	palindrome	Bacteria	Type IIM	CakORF2727P	5591.00	5591.00	0.84	0.84	No	-
CP001999.1	2148	Arcobacter nitrofigilis DSM 7299	GATC	palindrome	Bacteria	Type II	Ani7299ORF2986P	5796.40	5796.40	0.49	0.49	No	-
CP002002.1	395	Listeria monocytogenes 10403S	CGCANNNNNNTC	GANNNNNNTGCG	Bacteria	Type I	Lmo10403ORF2576P	661.41	501.66	1.02	1.00	No	-
CP002005.1	1782	Moraxella catarrhalis BBH18	GATC	palindrome	Bacteria	Type IIM	McaRHORF518P	6951.70	6951.70	0.54	0.54	No	-
CP002005.1	1782	Moraxella catarrhalis BBH18	GCNGC	palindrome	Bacteria	Type II	McaRHORF1876P	6805.00	6805.00	0.94	0.94	No	-
CP002005.1	1782	Moraxella catarrhalis BBH18	GGCC	palindrome	Bacteria	Type II	McaRHORF730P	3527.70	3527.70	0.38	0.38	No	-
CP002006.1	2010	Prevotella ruminicola 23	GGCC	palindrome	Bacteria	Type II	R1.Pru23ORF938P, R2.Pru23ORF938P	13399.70	13399.70	0.91	0.91	No	-
CP002006.1	2010	Prevotella ruminicola 23	GRCGYC	palindrome	Bacteria	Type II	Pru23ORF666P	1602.60	1602.60	0.89	0.89	No	-
CP002010.1	742	Bifidobacterium longum subsp. longum JDM301	GATGC	GCATC	Bacteria	Type II	Blo301ORF569P	5076.70	4966.30	0.95	0.95	No	-
CP002010.1	742	Bifidobacterium longum subsp. longum JDM301	GGCGCC	palindrome	Bacteria	Type II	R1.Blo301ORF186P, R2.Blo301ORF186P	1384.30	1384.30	0.81	0.81	No	-
CP002011.1	1235	Clostridium botulinum F str. 230613	GCSGC	palindrome	Bacteria	Type II	CboF2ORF2114P	856.40	856.40	0.98	0.98	No	-
CP002012.1	1235	Clostridium botulinum F str. 230613	GCSGC	palindrome	Bacteria	Type II	CboF2ORF2114P	0.50	0.50	0.00	0.00	No	-
CP002018.1	2417	Ketogulonicigenium vulgare WSH-001	GCSGC	palindrome	Bacteria	Type II	R1.KvuWSHORF243P	29154.70	29154.70	1.08	1.08	No	-
CP002019.1	2417	Ketogulonicigenium vulgare WSH-001	GCSGC	palindrome	Bacteria	Type II	R1.KvuWSHORF243P	2724.30	2724.30	1.07	1.07	No	-
CP002020.1	2417	Ketogulonicigenium vulgare WSH-001	GCSGC	palindrome	Bacteria	Type II	R1.KvuWSHORF243P	2785.60	2785.60	1.08	1.08	No	-
CP002025.1	2424	Brachyspira pilosicoli 95/1000	CTGCAG	palindrome	Bacteria	Type II	Bpi95ORF71P	441.60	441.60	0.89	0.89	No	-
CP002026.1	2232	Starkeya novella DSM 506	CTCGGCC	GGCCGAG	Bacteria	Type IIG	Sno506I	2749.90	2673.30	1.02	1.01	Yes	-
CP002039.1	1850	Herbaspirillum seropedicae SmR1	GATGC	GCATC	Bacteria	Type II	HseSORF4428P	12043.00	12421.00	1.01	1.01	No	-
CP002040.1	2525	Nocardiopsis dassonvillei subsp. dassonvillei DSM 43111	GGCGCC	palindrome	Bacteria	Type II	NdaDORF4240P	11557.90	11557.90	0.96	0.96	No	-
CP002041.1	2525	Nocardiopsis dassonvillei subsp. dassonvillei DSM 43111	GGCGCC	palindrome	Bacteria	Type II	NdaDORF4240P	1559.10	1559.10	0.96	0.96	No	-
CP002047.1	2412	Streptomyces bingchenggensis BCW-1	CCGG	palindrome	Bacteria	Type II	SbiORF5788P	195609.00	195609.00	0.94	0.94	No	-
CP002047.1	2412	Streptomyces bingchenggensis BCW-1	GCCGGC	palindrome	Bacteria	Type II	SbiORF5770P	19748.30	19748.30	0.86	0.86	No	-
CP002047.1	2412	Streptomyces bingchenggensis BCW-1	GCSGC	palindrome	Bacteria	Type II	SbiORF5793P, SbiORF5796P	163027.20	163027.20	1.01	1.01	No	-
CP002049.1	2249	Truepera radiovictrix DSM 17093	CTCGAG	palindrome	Bacteria	Type II	TraRQORF1009P	7031.10	7031.10	0.95	0.95	No	-
CP002051.1	2182	Staphylothermus hellenicus DSM 12710	CTCGAG	palindrome	Archaea	Type II	SheAORF107P	264.30	264.30	1.08	1.08	No	-
CP002058.1	1712	Mycoplasma bovis HB0801	AGCT	palindrome	Bacteria	Type II	Mbo801ORF526P	4543.20	4543.20	0.94	0.94	No	-
CP002058.1	1712	Mycoplasma bovis HB0801	CCTC	GAGG	Bacteria	Type II	Mbo801ORF727P	993.60	971.10	0.64	0.68	No	-
CP002058.1	1712	Mycoplasma bovis HB0801	GANTC	palindrome	Bacteria	Type II	Mbo801ORF755P	2342.20	2342.20	1.00	1.00	No	-
CP002058.1	1712	Mycoplasma bovis HB0801	GATGC	GCATC	Bacteria	Type II	Mbo801ORF708P	698.40	679.40	0.95	0.97	No	-
CP002059.1	2118	'Nostoc azollae' 0708	CCTNAGG	palindrome	Bacteria	Type II	Naz708ORF1421P	433.60	433.60	0.66	0.66	No	-
CP002059.1	2118	'Nostoc azollae' 0708	CTGCAG	palindrome	Bacteria	Type II	Naz708ORF4635P	807.00	807.00	0.50	0.50	No	-
CP002059.1	2118	'Nostoc azollae' 0708	GGCC	palindrome	Bacteria	Type II	Naz708ORF384P	4723.80	4723.80	0.67	0.67	No	-
CP002059.1	2118	'Nostoc azollae' 0708	GGTNACC	palindrome	Bacteria	Type II	Naz708ORF691P	419.00	419.00	0.70	0.70	No	-
CP002060.1	2118	'Nostoc azollae' 0708	CCTNAGG	palindrome	Bacteria	Type II	Naz708ORF1421P	7.30	7.30	0.55	0.55	No	-
CP002060.1	2118	'Nostoc azollae' 0708	CTGCAG	palindrome	Bacteria	Type II	Naz708ORF4635P	15.40	15.40	0.52	0.52	No	-
CP002060.1	2118	'Nostoc azollae' 0708	GGCC	palindrome	Bacteria	Type II	Naz708ORF384P	72.60	72.60	0.74	0.74	No	-
CP002060.1	2118	'Nostoc azollae' 0708	GGTNACC	palindrome	Bacteria	Type II	Naz708ORF691P	5.60	5.60	0.36	0.36	No	-
CP002061.1	2118	'Nostoc azollae' 0708	CCTNAGG	palindrome	Bacteria	Type II	Naz708ORF1421P	0.50	0.50	0.00	0.00	No	-
CP002061.1	2118	'Nostoc azollae' 0708	CTGCAG	palindrome	Bacteria	Type II	Naz708ORF4635P	2.80	2.80	1.08	1.08	No	-
CP002061.1	2118	'Nostoc azollae' 0708	GGCC	palindrome	Bacteria	Type II	Naz708ORF384P	11.10	11.10	1.08	1.08	No	-
CP002061.1	2118	'Nostoc azollae' 0708	GGTNACC	palindrome	Bacteria	Type II	Naz708ORF691P	2.20	2.20	1.35	1.35	No	-
CP002069.1	2334	Methanohalobium evestigatum Z-7303	GASTC	palindrome	Archaea	Type II	MevORF338P	1330.40	1330.40	0.93	0.93	No	-
CP002069.1	2334	Methanohalobium evestigatum Z-7303	GATC	palindrome	Archaea	Type II	MevORF669P	5747.70	5747.70	0.35	0.35	No	-
CP002070.1	2334	Methanohalobium evestigatum Z-7303	GASTC	palindrome	Archaea	Type II	MevORF338P	109.40	109.40	1.03	1.03	No	-
CP002070.1	2334	Methanohalobium evestigatum Z-7303	GATC	palindrome	Archaea	Type II	MevORF669P	420.00	420.00	0.48	0.48	No	-
CP002071.1	576	Helicobacter pylori Sat464	ACGT	palindrome	Bacteria	Type II	Hpy464ORF2310P	1541.80	1541.80	0.04	0.04	No	-
CP002071.1	576	Helicobacter pylori Sat464	ACNGT	palindrome	Bacteria	Type II	Hpy464ORF2300P	1608.90	1608.90	0.34	0.34	No	-
CP002071.1	576	Helicobacter pylori Sat464	CCATC	GATGG	Bacteria	Type II	Hpy464ORF7220P	1148.40	969.70	1.06	1.08	No	-
CP002071.1	576	Helicobacter pylori Sat464	CCGG	palindrome	Bacteria	Type II	Hpy464ORF1315P	1200.10	1200.10	1.44	1.44	No	-
CP002071.1	576	Helicobacter pylori Sat464	CCTC	GAGG	Bacteria	Type II	Hpy464ORF245P	3164.30	3023.10	0.76	0.73	No	-
CP002071.1	576	Helicobacter pylori Sat464	CTNAG	palindrome	Bacteria	Type II	Hpy464ORF1560P	3672.10	3672.10	0.75	0.75	No	-
CP002071.1	576	Helicobacter pylori Sat464	GAAGA	TCTTC	Bacteria	Type II	Hpy464ORF6620P	2278.80	2557.40	0.93	0.92	No	-
CP002071.1	576	Helicobacter pylori Sat464	GANTC	palindrome	Bacteria	Type II	Hpy464ORF6555P	3154.00	3154.00	0.85	0.85	No	-
CP002071.1	576	Helicobacter pylori Sat464	GATATC	palindrome	Bacteria	Type II	Hpy464ORF6630P	201.30	201.30	0.05	0.05	No	-
CP002071.1	576	Helicobacter pylori Sat464	GATC	palindrome	Bacteria	Type II	Hpy464ORF430P	5600.80	5600.80	0.90	0.90	No	-
CP002071.1	576	Helicobacter pylori Sat464	GGCC	palindrome	Bacteria	Type II	Hpy464ORF2475P	2289.00	2289.00	0.66	0.66	No	-
CP002071.1	576	Helicobacter pylori Sat464	GTNNAC	palindrome	Bacteria	Type II	Hpy464ORF4455P	1094.00	1094.00	0.19	0.19	No	-
CP002071.1	576	Helicobacter pylori Sat464	TCNNGA	palindrome	Bacteria	Type II	Hpy464ORF5180P	2914.50	2914.50	0.64	0.64	No	-
CP002071.1	576	Helicobacter pylori Sat464	TGCA	palindrome	Bacteria	Type II	Hpy464ORF7490P	5619.80	5619.80	0.99	0.99	No	-
CP002072.1	576	Helicobacter pylori Sat464	ACGT	palindrome	Bacteria	Type II	Hpy464ORF2310P	6.50	6.50	0.00	0.00	No	-
CP002072.1	576	Helicobacter pylori Sat464	ACNGT	palindrome	Bacteria	Type II	Hpy464ORF2300P	4.60	4.60	0.22	0.22	No	-
CP002072.1	576	Helicobacter pylori Sat464	CCATC	GATGG	Bacteria	Type II	Hpy464ORF7220P	2.10	1.90	0.97	1.03	No	-
CP002072.1	576	Helicobacter pylori Sat464	CCGG	palindrome	Bacteria	Type II	Hpy464ORF1315P	0.70	0.70	1.45	1.45	No	-
CP002072.1	576	Helicobacter pylori Sat464	CCTC	GAGG	Bacteria	Type II	Hpy464ORF245P	7.30	6.40	0.41	0.79	No	-
CP002072.1	576	Helicobacter pylori Sat464	CTNAG	palindrome	Bacteria	Type II	Hpy464ORF1560P	32.50	32.50	0.89	0.89	No	-
CP002072.1	576	Helicobacter pylori Sat464	GAAGA	TCTTC	Bacteria	Type II	Hpy464ORF6620P	12.50	2.90	0.80	1.05	No	-
CP002072.1	576	Helicobacter pylori Sat464	GANTC	palindrome	Bacteria	Type II	Hpy464ORF6555P	12.60	12.60	0.40	0.40	No	-
CP002072.1	576	Helicobacter pylori Sat464	GATATC	palindrome	Bacteria	Type II	Hpy464ORF6630P	0.20	0.20	0.00	0.00	No	-
CP002072.1	576	Helicobacter pylori Sat464	GATC	palindrome	Bacteria	Type II	Hpy464ORF430P	24.20	24.20	0.54	0.54	No	-
CP002072.1	576	Helicobacter pylori Sat464	GGCC	palindrome	Bacteria	Type II	Hpy464ORF2475P	3.20	3.20	0.00	0.00	No	-
CP002072.1	576	Helicobacter pylori Sat464	GTNNAC	palindrome	Bacteria	Type II	Hpy464ORF4455P	8.20	8.20	0.61	0.61	No	-
CP002072.1	576	Helicobacter pylori Sat464	TCNNGA	palindrome	Bacteria	Type II	Hpy464ORF5180P	12.70	12.70	0.79	0.79	No	-
CP002072.1	576	Helicobacter pylori Sat464	TGCA	palindrome	Bacteria	Type II	Hpy464ORF7490P	20.70	20.70	0.97	0.97	No	-
CP002073.1	573	Helicobacter pylori SJM180	ACNGT	palindrome	Bacteria	Type II	Hpy180ORF2410P	1712.40	1712.40	0.32	0.32	No	-
CP002073.1	573	Helicobacter pylori SJM180	ATTAAT	palindrome	Bacteria	Type II	Hpy180ORF2395P	537.00	537.00	0.84	0.84	No	-
CP002073.1	573	Helicobacter pylori SJM180	CATG	palindrome	Bacteria	Type II	Hpy180ORF6040P	7905.00	7905.00	0.94	0.94	No	-
CP002073.1	573	Helicobacter pylori SJM180	CCATC	GATGG	Bacteria	Type II	Hpy180ORF7645P	1055.90	1032.90	1.05	1.10	No	-
CP002073.1	573	Helicobacter pylori SJM180	CCGG	palindrome	Bacteria	Type II	Hpy180ORF1430P	1189.90	1189.90	1.47	1.47	No	-
CP002073.1	573	Helicobacter pylori SJM180	CCTC	GAGG	Bacteria	Type II	Hpy180ORF270P	3303.80	3199.30	0.74	0.72	No	-
CP002073.1	573	Helicobacter pylori SJM180	CCTTC	GAAGG	Bacteria	Type II	Hpy180ORF295P	870.30	804.20	0.84	0.79	No	-
CP002073.1	573	Helicobacter pylori SJM180	GAAGA	TCTTC	Bacteria	Type II	Hpy180ORF6855P	2401.00	2697.10	0.93	0.92	No	-
CP002073.1	573	Helicobacter pylori SJM180	GANTC	palindrome	Bacteria	Type II	Hpy180ORFAP	3359.40	3359.40	0.81	0.81	No	-
CP002073.1	573	Helicobacter pylori SJM180	GCSGC	palindrome	Bacteria	Type II	Hpy180ORF4000P	1316.70	1316.70	1.13	1.13	No	-
CP002073.1	573	Helicobacter pylori SJM180	GTAC	palindrome	Bacteria	Type II	Hpy180ORF2515P	795.80	795.80	0.18	0.18	No	-
CP002073.1	573	Helicobacter pylori SJM180	GTNNAC	palindrome	Bacteria	Type II	Hpy180ORF4640P	1238.60	1238.60	0.29	0.29	No	-
CP002073.1	573	Helicobacter pylori SJM180	TCNNGA	palindrome	Bacteria	Type II	Hpy180ORF5345P	3057.80	3057.80	0.63	0.63	No	-
[truncated: 1,600 more rows]
